# Supplementary material for: Structural Basis of a Novel Agonistic Anti-OX40 Antibody
Source: Biomolecules. 2022 Aug 31;12(9):1209. doi: 10.3390/biom12091209 (PMC9496217; doi:10.3390/biom12091209)
Supplement: Supplementary file 1 [file biomolecules-12-01209-s001.zip]

Archive with 22 entries (17 files):
- biomolecules-1877544-supplementary material and structure files/
- biomolecules-1877544-supplementary material and structure files/.DS_Store
- biomolecules-1877544-supplementary material and structure files/biomolecules-1877544-structure files/
- biomolecules-1877544-supplementary material and structure files/biomolecules-1877544-structure files/.DS_Store
- biomolecules-1877544-supplementary material and structure files/biomolecules-1877544-structure files/DF004-OX40-refine-final.mtz
- biomolecules-1877544-supplementary material and structure files/biomolecules-1877544-structure files/DF004-OX40-validation report.pdf
- biomolecules-1877544-supplementary material and structure files/biomolecules-1877544-structure files/DF004-OX40_refine_final.pdb
- biomolecules-1877544-supplementary material and structure files/biomolecules-1877544-structure files/ox40-7888-final.mtz
- biomolecules-1877544-supplementary material and structure files/biomolecules-1877544-structure files/ox40-7888-final.pdb
- biomolecules-1877544-supplementary material and structure files/biomolecules-1877544-structure files/OX40-7888_val-report-full_P1-3.pdf
- biomolecules-1877544-supplementary material and structure files/biomolecules-1877544-supplementary-revise 1.pdf
- __MACOSX/
- __MACOSX/supplementary material and structure files/
- __MACOSX/supplementary material and structure files/._.DS_Store
- __MACOSX/supplementary material and structure files/._biomolecules--supplementary-revise-0823.docx
- __MACOSX/supplementary material and structure files/structure files/
- __MACOSX/supplementary material and structure files/structure files/._.DS_Store
- __MACOSX/supplementary material and structure files/structure files/._DF004-OX40-refine-final.mtz
- __MACOSX/supplementary material and structure files/structure files/._DF004-OX40-validation report.pdf
- __MACOSX/supplementary material and structure files/structure files/._DF004-OX40_refine_final.pdb
- __MACOSX/supplementary material and structure files/structure files/._ox40-7888-final.pdb
- __MACOSX/supplementary material and structure files/structure files/._OX40-7888_val-report-full_P1-3.pdf
