# Supplementary material for: Structural Basis of a Novel Agonistic Anti-OX40 Antibody
Source: Biomolecules. 2022 Aug 31;12(9):1209. doi: 10.3390/biom12091209 (PMC9496217; doi:10.3390/biom12091209)
Supplement: Supplementary file 1 [file biomolecules-12-01209-s001.zip › biomolecules-1877544-supplementary material and structure files/biomolecules-1877544-structure files/DF004-OX40_refine_final.pdb]

HEADER    ----                                    18-JUL-22   xxxx              
TITLE     ---                                                                   
COMPND    ---
REMARK   3
REMARK   3 REFINEMENT.
REMARK   3   PROGRAM     : REFMAC 5.8.0352   
REMARK   3   AUTHORS     : MURSHUDOV,SKUBAK,LEBEDEV,PANNU,
REMARK   3                 STEINER,NICHOLLS,WINN,LONG,VAGIN
REMARK   3
REMARK   3    REFINEMENT TARGET : MAXIMUM LIKELIHOOD
REMARK   3
REMARK   3  DATA USED IN REFINEMENT.
REMARK   3   RESOLUTION RANGE HIGH (ANGSTROMS) :   3.30
REMARK   3   RESOLUTION RANGE LOW  (ANGSTROMS) :  77.50
REMARK   3   DATA CUTOFF            (SIGMA(F)) : NONE
REMARK   3   COMPLETENESS FOR RANGE        (%) :  80.15
REMARK   3   NUMBER OF REFLECTIONS             :   21133
REMARK   3
REMARK   3  FIT TO DATA USED IN REFINEMENT.
REMARK   3   CROSS-VALIDATION METHOD          : THROUGHOUT
REMARK   3   FREE R VALUE TEST SET SELECTION  : RANDOM
REMARK   3   R VALUE     (WORKING + TEST SET) : 0.19905
REMARK   3   R VALUE            (WORKING SET) :  0.19522
REMARK   3   FREE R VALUE                     :  0.26964
REMARK   3   FREE R VALUE TEST SET SIZE   (%) :  5.1
REMARK   3   FREE R VALUE TEST SET COUNT      :  1132
REMARK   3
REMARK   3  FIT IN THE HIGHEST RESOLUTION BIN.
REMARK   3   TOTAL NUMBER OF BINS USED           :      20
REMARK   3   BIN RESOLUTION RANGE HIGH           :    3.303
REMARK   3   BIN RESOLUTION RANGE LOW            :    3.389
REMARK   3   REFLECTION IN BIN     (WORKING SET) :      267
REMARK   3   BIN COMPLETENESS (WORKING+TEST) (%) :    14.02
REMARK   3   BIN R VALUE           (WORKING SET) :    0.189
REMARK   3   BIN FREE R VALUE SET COUNT          :       14
REMARK   3   BIN FREE R VALUE                    :    0.296
REMARK   3
REMARK   3  NUMBER OF NON-HYDROGEN ATOMS USED IN REFINEMENT.
REMARK   3   ALL ATOMS                :     8055
REMARK   3
REMARK   3  B VALUES.
REMARK   3   FROM WILSON PLOT           (A**2) : NULL
REMARK   3   MEAN B VALUE      (OVERALL, A**2) :  88.948
REMARK   3   OVERALL ANISOTROPIC B VALUE.
REMARK   3    B11 (A**2) :    -2.54
REMARK   3    B22 (A**2) :    -2.54
REMARK   3    B33 (A**2) :     8.24
REMARK   3    B12 (A**2) :    -1.27
REMARK   3    B13 (A**2) :    -0.00
REMARK   3    B23 (A**2) :    -0.00
REMARK   3
REMARK   3  ESTIMATED OVERALL COORDINATE ERROR.
REMARK   3   ESU BASED ON R VALUE                            (A): NULL
REMARK   3   ESU BASED ON FREE R VALUE                       (A):   0.602
REMARK   3   ESU BASED ON MAXIMUM LIKELIHOOD                 (A):   0.352
REMARK   3   ESU FOR B VALUES BASED ON MAXIMUM LIKELIHOOD (A**2):  47.102
REMARK   3
REMARK   3 CORRELATION COEFFICIENTS.
REMARK   3   CORRELATION COEFFICIENT FO-FC      :   0.876
REMARK   3   CORRELATION COEFFICIENT FO-FC FREE :   0.852
REMARK   3
REMARK   3  RMS DEVIATIONS FROM IDEAL VALUES        COUNT    RMS    WEIGHT
REMARK   3   BOND LENGTHS REFINED ATOMS        (A):  8278 ; 0.002 ; 0.011
REMARK   3   BOND LENGTHS OTHERS               (A):  7083 ; 0.001 ; 0.016
REMARK   3   BOND ANGLES REFINED ATOMS   (DEGREES): 11334 ; 0.591 ; 1.644
REMARK   3   BOND ANGLES OTHERS          (DEGREES): 16617 ; 0.225 ; 1.548
REMARK   3   TORSION ANGLES, PERIOD 1    (DEGREES):  1070 ; 4.870 ; 5.000
REMARK   3   TORSION ANGLES, PERIOD 2    (DEGREES):    34 ;12.719 ;10.000
REMARK   3   TORSION ANGLES, PERIOD 3    (DEGREES):  1205 ; 9.404 ;10.000
REMARK   3   CHIRAL-CENTER RESTRAINTS       (A**3):  1278 ; 0.027 ; 0.200
REMARK   3   GENERAL PLANES REFINED ATOMS      (A):  9442 ; 0.002 ; 0.020
REMARK   3   GENERAL PLANES OTHERS             (A):  1587 ; 0.001 ; 0.020
REMARK   3
REMARK   3  ISOTROPIC THERMAL FACTOR RESTRAINTS.     COUNT   RMS    WEIGHT
REMARK   3   MAIN-CHAIN BOND REFINED ATOMS  (A**2):  4295 ; 5.374 ; 9.512
REMARK   3   MAIN-CHAIN BOND OTHER ATOMS    (A**2):  4295 ; 5.374 ; 9.512
REMARK   3   MAIN-CHAIN ANGLE REFINED ATOMS (A**2):  5351 ; 8.174 ;14.252
REMARK   3   MAIN-CHAIN ANGLE OTHER ATOMS (A**2)  :  5352 ; 8.173 ;14.252
REMARK   3   SIDE-CHAIN BOND REFINED ATOMS  (A**2):  3983 ; 4.720 ; 9.551
REMARK   3   SIDE-CHAIN BOND OTHER ATOMS  (A**2)  :  3984 ; 4.720 ; 9.552
REMARK   3   SIDE-CHAIN ANGLE OTHER ATOMS (A**2)  :  5981 ; 7.118 ;14.300
REMARK   3   LONG RANGE B REFINED ATOMS (A**2)    : 30768 ;14.329 ;******
REMARK   3   LONG RANGE B OTHER ATOMS (A**2)      : 30768 ;14.329 ;******
REMARK   3
REMARK   3 ANISOTROPIC THERMAL FACTOR RESTRAINTS.    COUNT   RMS   WEIGHT
REMARK   3   RIGID-BOND RESTRAINTS          (A**2): 15361 ; 1.246 ; 3.000
REMARK   3
REMARK   3  NCS RESTRAINTS STATISTICS
REMARK   3   NUMBER OF NCS GROUPS : NULL
REMARK   3
REMARK   3  TWIN DETAILS
REMARK   3   NUMBER OF TWIN DOMAINS  : NULL
REMARK   3
REMARK   3
REMARK   3  TLS DETAILS
REMARK   3   NUMBER OF TLS GROUPS  :    6
REMARK   3   ATOM RECORD CONTAINS RESIDUAL B FACTORS ONLY
REMARK   3
REMARK   3   TLS GROUP :     1
REMARK   3    NUMBER OF COMPONENTS GROUP :    1
REMARK   3    COMPONENTS        C SSSEQI   TO  C SSSEQI
REMARK   3    RESIDUE RANGE :   L     1        L   215
REMARK   3    ORIGIN FOR THE GROUP (A): 222.9931 -47.9164  30.2877
REMARK   3    T TENSOR
REMARK   3      T11:   0.1476 T22:   0.3793
REMARK   3      T33:   0.1806 T12:   0.0351
REMARK   3      T13:  -0.0037 T23:  -0.0696
REMARK   3    L TENSOR
REMARK   3      L11:   0.1827 L22:   0.4807
REMARK   3      L33:   2.6088 L12:   0.1604
REMARK   3      L13:  -0.4257 L23:  -0.0323
REMARK   3    S TENSOR
REMARK   3      S11:   0.0542 S12:   0.0154 S13:  -0.0804
REMARK   3      S21:   0.0045 S22:   0.0886 S23:  -0.0879
REMARK   3      S31:  -0.0113 S32:   0.2023 S33:  -0.1428
REMARK   3
REMARK   3   TLS GROUP :     2
REMARK   3    NUMBER OF COMPONENTS GROUP :    1
REMARK   3    COMPONENTS        C SSSEQI   TO  C SSSEQI
REMARK   3    RESIDUE RANGE :   H     1        H   220
REMARK   3    ORIGIN FOR THE GROUP (A): 206.1073 -43.7003  25.4961
REMARK   3    T TENSOR
REMARK   3      T11:   0.1690 T22:   0.2547
REMARK   3      T33:   0.1856 T12:  -0.0275
REMARK   3      T13:   0.0454 T23:   0.0420
REMARK   3    L TENSOR
REMARK   3      L11:   0.4596 L22:   0.7435
REMARK   3      L33:   2.4544 L12:   0.2021
REMARK   3      L13:   0.7342 L23:   0.7289
REMARK   3    S TENSOR
REMARK   3      S11:  -0.0024 S12:  -0.1428 S13:   0.0551
REMARK   3      S21:  -0.0551 S22:   0.0452 S23:   0.0346
REMARK   3      S31:  -0.0874 S32:  -0.0510 S33:  -0.0428
REMARK   3
REMARK   3   TLS GROUP :     3
REMARK   3    NUMBER OF COMPONENTS GROUP :    1
REMARK   3    COMPONENTS        C SSSEQI   TO  C SSSEQI
REMARK   3    RESIDUE RANGE :   h     1        h   220
REMARK   3    ORIGIN FOR THE GROUP (A): 206.3092 -15.4541   7.9726
REMARK   3    T TENSOR
REMARK   3      T11:   0.1733 T22:   0.1558
REMARK   3      T33:   0.1450 T12:   0.0598
REMARK   3      T13:   0.0436 T23:   0.0082
REMARK   3    L TENSOR
REMARK   3      L11:   0.9262 L22:   2.0142
REMARK   3      L33:   1.4705 L12:   0.1622
REMARK   3      L13:   0.2410 L23:   0.2356
REMARK   3    S TENSOR
REMARK   3      S11:  -0.0419 S12:   0.0063 S13:  -0.1008
REMARK   3      S21:   0.1349 S22:   0.0733 S23:  -0.0029
REMARK   3      S31:   0.1559 S32:   0.1015 S33:  -0.0314
REMARK   3
REMARK   3   TLS GROUP :     4
REMARK   3    NUMBER OF COMPONENTS GROUP :    1
REMARK   3    COMPONENTS        C SSSEQI   TO  C SSSEQI
REMARK   3    RESIDUE RANGE :   l     1        l   216
REMARK   3    ORIGIN FOR THE GROUP (A): 197.4433  -3.3347  19.4250
REMARK   3    T TENSOR
REMARK   3      T11:   0.2095 T22:   0.4291
REMARK   3      T33:   0.0894 T12:  -0.0102
REMARK   3      T13:   0.0859 T23:  -0.0420
REMARK   3    L TENSOR
REMARK   3      L11:   1.3065 L22:   1.5106
REMARK   3      L33:   0.3803 L12:   0.4241
REMARK   3      L13:   0.6326 L23:   0.0246
REMARK   3    S TENSOR
REMARK   3      S11:   0.1090 S12:  -0.2819 S13:  -0.0211
REMARK   3      S21:   0.2646 S22:  -0.0935 S23:   0.2245
REMARK   3      S31:  -0.0002 S32:  -0.1588 S33:  -0.0156
REMARK   3
REMARK   3   TLS GROUP :     5
REMARK   3    NUMBER OF COMPONENTS GROUP :    1
REMARK   3    COMPONENTS        C SSSEQI   TO  C SSSEQI
REMARK   3    RESIDUE RANGE :   A    29        A   201
REMARK   3    ORIGIN FOR THE GROUP (A): 224.4808 -50.2419 -13.3923
REMARK   3    T TENSOR
REMARK   3      T11:   0.5172 T22:   0.4336
REMARK   3      T33:   0.2300 T12:  -0.0281
REMARK   3      T13:   0.0633 T23:   0.0336
REMARK   3    L TENSOR
REMARK   3      L11:   1.5173 L22:   0.5992
REMARK   3      L33:   0.2205 L12:   0.1318
REMARK   3      L13:   0.3082 L23:   0.0513
REMARK   3    S TENSOR
REMARK   3      S11:  -0.0981 S12:   0.4535 S13:   0.0038
REMARK   3      S21:  -0.5131 S22:   0.0413 S23:  -0.0674
REMARK   3      S31:   0.0637 S32:   0.1385 S33:   0.0567
REMARK   3
REMARK   3   TLS GROUP :     6
REMARK   3    NUMBER OF COMPONENTS GROUP :    1
REMARK   3    COMPONENTS        C SSSEQI   TO  C SSSEQI
REMARK   3    RESIDUE RANGE :   a    46        a   141
REMARK   3    ORIGIN FOR THE GROUP (A): 171.8408 -28.9820  -0.2915
REMARK   3    T TENSOR
REMARK   3      T11:   0.3687 T22:   0.1860
REMARK   3      T33:   0.1757 T12:  -0.0869
REMARK   3      T13:  -0.0176 T23:   0.0539
REMARK   3    L TENSOR
REMARK   3      L11:   1.7837 L22:   3.2286
REMARK   3      L33:   0.0773 L12:  -0.7524
REMARK   3      L13:   0.1884 L23:   0.3209
REMARK   3    S TENSOR
REMARK   3      S11:  -0.3691 S12:   0.1101 S13:   0.2466
REMARK   3      S21:   0.7525 S22:   0.2983 S23:   0.2305
REMARK   3      S31:   0.0625 S32:   0.0415 S33:   0.0708
REMARK   3
REMARK   3
REMARK   3  BULK SOLVENT MODELLING.
REMARK   3   METHOD USED :  MASK
REMARK   3   PARAMETERS FOR MASK CALCULATION
REMARK   3   VDW PROBE RADIUS   :   1.20
REMARK   3   ION PROBE RADIUS   :   0.80
REMARK   3   SHRINKAGE RADIUS   :   0.80
REMARK   3
REMARK   3  OTHER REFINEMENT REMARKS:
REMARK   3  HYDROGENS HAVE BEEN ADDED IN THE RIDING POSITIONS
REMARK   3  U VALUES      : RESIDUAL ONLY
REMARK   3
SSBOND   1 CYS L   23    CYS L   88
SSBOND   2 CYS L  136    CYS L  196
SSBOND   3 CYS H   22    CYS H   99
SSBOND   4 CYS H  146    CYS H  202
SSBOND   5 CYS h   22    CYS h   99
SSBOND   6 CYS h  146    CYS h  202
SSBOND   7 CYS l   23    CYS l   88
SSBOND   8 CYS l  136    CYS l  196
SSBOND   9 CYS A   31    CYS A   42
SSBOND  10 CYS A   43    CYS A   56
SSBOND  11 CYS A   46    CYS A   64
SSBOND  12 CYS A   67    CYS A   81
SSBOND  13 CYS A   84    CYS A   99
SSBOND  14 CYS A   87    CYS A  107
SSBOND  15 CYS A  109    CYS A  125
SSBOND  16 CYS A  128    CYS A  141
SSBOND  17 CYS A  147    CYS A  166
SSBOND  18 CYS a   46    CYS a   64
SSBOND  19 CYS a   67    CYS a   81
SSBOND  20 CYS a   84    CYS a   99
SSBOND  21 CYS a   87    CYS a  107
SSBOND  22 CYS a  109    CYS a  125
SSBOND  23 CYS a  128    CYS a  141
LINKR        C1  NAG A 201                 ND2 ASN A 160                pyr-ASN
CISPEP   1 SER L    7    PRO L    8                    0.00
CISPEP   2 TYR L  142    PRO L  143                    0.00
CISPEP   3 PHE H  152    PRO H  153                    0.00
CISPEP   4 GLU H  154    PRO H  155                    0.00
CISPEP   5 PHE h  152    PRO h  153                    0.00
CISPEP   6 GLU h  154    PRO h  155                    0.00
CISPEP   7 SER l    7    PRO l    8                    0.00
CISPEP   8 TYR l  142    PRO l  143                    0.00
CRYST1  162.356  162.356  232.145  90.00  90.00 120.00 P 62 2 2                 
SCALE1      0.006159  0.003556  0.000000        0.00000                         
SCALE2      0.000000  0.007112  0.000000        0.00000                         
SCALE3      0.000000  0.000000  0.004308        0.00000                         
ATOM      1  N   GLU L   1     217.237 -64.403   8.800  1.00 73.92           N
ANISOU    1  N   GLU L   1    13848   7258   6981   -165  -1647   2283       N
ATOM      2  CA  GLU L   1     217.722 -63.001   8.678  1.00 76.26           C
ANISOU    2  CA  GLU L   1    13481   7787   7704   -682  -1557   2189       C
ATOM      3  C   GLU L   1     219.195 -62.928   9.075  1.00 74.42           C
ANISOU    3  C   GLU L   1    13406   7498   7371    460  -1724   3208       C
ATOM      4  O   GLU L   1     219.725 -63.858   9.679  1.00 75.27           O
ANISOU    4  O   GLU L   1    12869   7142   8589    939  -2047   2731       O
ATOM      5  N   ILE L   2     219.838 -61.805   8.728  1.00 77.40           N
ANISOU    5  N   ILE L   2    13609   8609   7190   -574   -402   2397       N
ATOM      6  CA  ILE L   2     221.246 -61.587   9.024  1.00 75.38           C
ANISOU    6  CA  ILE L   2    13582   8281   6776   -406   -473   2354       C
ATOM      7  C   ILE L   2     221.349 -60.844  10.353  1.00 72.56           C
ANISOU    7  C   ILE L   2    12958   8465   6146   -161   -119   2821       C
ATOM      8  O   ILE L   2     220.849 -59.729  10.478  1.00 72.56           O
ANISOU    8  O   ILE L   2    12078   8870   6620    255    704   3542       O
ATOM      9  CB  ILE L   2     221.947 -60.808   7.890  1.00 75.60           C
ANISOU    9  CB  ILE L   2    14100   7541   7081   -595   -492   2337       C
ATOM     10  CG1 ILE L   2     221.558 -61.321   6.501  1.00 79.10           C
ANISOU   10  CG1 ILE L   2    14915   8156   6982   -216   -605   2367       C
ATOM     11  CG2 ILE L   2     223.455 -60.811   8.085  1.00 73.16           C
ANISOU   11  CG2 ILE L   2    13984   6872   6940   -725   -202   2403       C
ATOM     12  CD1 ILE L   2     221.641 -62.824   6.343  1.00 81.51           C
ANISOU   12  CD1 ILE L   2    15177   8381   7411    534   -444   1963       C
ATOM     13  N   VAL L   3     222.007 -61.470  11.336  1.00 73.56           N
ANISOU   13  N   VAL L   3    13397   8498   6055    -37     38   3022       N
ATOM     14  CA  VAL L   3     222.229 -60.850  12.632  1.00 72.67           C
ANISOU   14  CA  VAL L   3    13250   8751   5611    180     39   3375       C
ATOM     15  C   VAL L   3     223.419 -59.898  12.514  1.00 71.49           C
ANISOU   15  C   VAL L   3    13480   8447   5235    -16     12   3049       C
ATOM     16  O   VAL L   3     224.475 -60.280  12.012  1.00 65.27           O
ANISOU   16  O   VAL L   3    11728   8465   4607  -1559   -139   4069       O
ATOM     17  CB  VAL L   3     222.453 -61.908  13.731  1.00 68.87           C
ANISOU   17  CB  VAL L   3    12781   8146   5238    771    531   2883       C
ATOM     18  CG1 VAL L   3     222.800 -61.273  15.070  1.00 68.36           C
ANISOU   18  CG1 VAL L   3    12779   8597   4596   1275   1003   3033       C
ATOM     19  CG2 VAL L   3     221.255 -62.835  13.873  1.00 65.41           C
ANISOU   19  CG2 VAL L   3    12474   7533   4844   1147    765   2784       C
ATOM     20  N   LEU L   4     223.227 -58.659  12.983  1.00 73.67           N
ANISOU   20  N   LEU L   4    14564   8270   5157   -205   -351   2921       N
ATOM     21  CA  LEU L   4     224.258 -57.634  12.938  1.00 75.95           C
ANISOU   21  CA  LEU L   4    14831   8768   5256   -307    218   2745       C
ATOM     22  C   LEU L   4     224.746 -57.349  14.356  1.00 79.75           C
ANISOU   22  C   LEU L   4    15151  10273   4877    267    378   3091       C
ATOM     23  O   LEU L   4     224.208 -56.481  15.041  1.00 82.63           O
ANISOU   23  O   LEU L   4    15851  11486   4056    120   1664   3119       O
ATOM     24  CB  LEU L   4     223.676 -56.377  12.285  1.00 77.96           C
ANISOU   24  CB  LEU L   4    15499   8820   5303   -133     42   2657       C
ATOM     25  CG  LEU L   4     223.341 -56.491  10.798  1.00 77.02           C
ANISOU   25  CG  LEU L   4    15422   8564   5278    -25    513   1583       C
ATOM     26  CD1 LEU L   4     222.932 -55.140  10.233  1.00 76.15           C
ANISOU   26  CD1 LEU L   4    15097   8300   5537   -112    682   1401       C
ATOM     27  CD2 LEU L   4     224.512 -57.061  10.010  1.00 78.70           C
ANISOU   27  CD2 LEU L   4    15706   8153   6041    386    601   1453       C
ATOM     28  N   THR L   5     225.774 -58.093  14.779  1.00 80.57           N
ANISOU   28  N   THR L   5    14654  10766   5193    423    905   3205       N
ATOM     29  CA  THR L   5     226.326 -57.977  16.118  1.00 80.81           C
ANISOU   29  CA  THR L   5    14668  11081   4954    396   1141   3606       C
ATOM     30  C   THR L   5     227.381 -56.873  16.137  1.00 77.00           C
ANISOU   30  C   THR L   5    14453  11050   3751    522   1676   3695       C
ATOM     31  O   THR L   5     228.451 -57.029  15.551  1.00 77.90           O
ANISOU   31  O   THR L   5    14638  11783   3177    829   1701   4540       O
ATOM     32  CB  THR L   5     226.909 -59.319  16.580  1.00 85.10           C
ANISOU   32  CB  THR L   5    15027  10080   7226    135   1388   3044       C
ATOM     33  OG1 THR L   5     225.903 -60.317  16.396  1.00 84.52           O
ANISOU   33  OG1 THR L   5    15687   9354   7071    348    622   2572       O
ATOM     34  CG2 THR L   5     227.364 -59.307  18.023  1.00 85.97           C
ANISOU   34  CG2 THR L   5    14778  10281   7606   -156   1021   2264       C
ATOM     35  N   GLN L   6     227.068 -55.763  16.816  1.00 74.26           N
ANISOU   35  N   GLN L   6    13861  11481   2872    607   2017   3627       N
ATOM     36  CA  GLN L   6     227.992 -54.647  16.940  1.00 74.17           C
ANISOU   36  CA  GLN L   6    13634  11785   2763    605   2785   3247       C
ATOM     37  C   GLN L   6     228.916 -54.874  18.132  1.00 78.72           C
ANISOU   37  C   GLN L   6    13023  13315   3570    245   2376   2779       C
ATOM     38  O   GLN L   6     228.678 -55.763  18.948  1.00 82.21           O
ANISOU   38  O   GLN L   6    13548  12851   4835    -29   3265   2775       O
ATOM     39  CB  GLN L   6     227.235 -53.328  17.106  1.00 71.89           C
ANISOU   39  CB  GLN L   6    13126  12462   1724   1073   3251   3053       C
ATOM     40  CG  GLN L   6     226.292 -53.020  15.952  1.00 69.41           C
ANISOU   40  CG  GLN L   6    13025  11913   1431   1535   3572   2538       C
ATOM     41  CD  GLN L   6     225.771 -51.603  15.974  1.00 69.69           C
ANISOU   41  CD  GLN L   6    13408  11865   1204   1746   3512   2042       C
ATOM     42  OE1 GLN L   6     224.788 -51.278  15.313  1.00 70.90           O
ANISOU   42  OE1 GLN L   6    14368  11658    909   2402   3126   1876       O
ATOM     43  NE2 GLN L   6     226.421 -50.746  16.746  1.00 69.12           N
ANISOU   43  NE2 GLN L   6    14055  10914   1290   2112   3983   1591       N
ATOM     44  N   SER L   7     229.970 -54.053  18.216  1.00 81.26           N
ANISOU   44  N   SER L   7    12828  14326   3720   -142   2654   2396       N
ATOM     45  CA  SER L   7     230.913 -54.114  19.320  1.00 80.74           C
ANISOU   45  CA  SER L   7    12533  14162   3982   -911   2502    962       C
ATOM     46  C   SER L   7     231.671 -52.793  19.435  1.00 82.44           C
ANISOU   46  C   SER L   7    13274  13949   4099  -1205   3488   1266       C
ATOM     47  O   SER L   7     232.051 -52.210  18.421  1.00 75.84           O
ANISOU   47  O   SER L   7    13082  13272   2462  -1783   2597     43       O
ATOM     48  CB  SER L   7     231.863 -55.274  19.156  1.00 79.55           C
ANISOU   48  CB  SER L   7    11844  14791   3591   -767   2401    763       C
ATOM     49  OG  SER L   7     232.622 -55.145  17.964  1.00 76.03           O
ANISOU   49  OG  SER L   7    10673  14598   3614   -556   2067    834       O
ATOM     50  N   PRO L   8     231.910 -52.266  20.660  1.00 89.05           N
ANISOU   50  N   PRO L   8    13673  14439   5720   -645   3573   -701       N
ATOM     51  CA  PRO L   8     231.374 -52.845  21.893  1.00 91.56           C
ANISOU   51  CA  PRO L   8    13617  14569   6601   -769   4001   -199       C
ATOM     52  C   PRO L   8     229.919 -52.443  22.125  1.00 98.27           C
ANISOU   52  C   PRO L   8    13986  14963   8386   -224   4229    641       C
ATOM     53  O   PRO L   8     229.322 -51.759  21.295  1.00102.56           O
ANISOU   53  O   PRO L   8    14275  14915   9777   -524   4206   1797       O
ATOM     54  CB  PRO L   8     232.296 -52.253  22.968  1.00 91.22           C
ANISOU   54  CB  PRO L   8    13298  14995   6366   -529   3969   -414       C
ATOM     55  CG  PRO L   8     232.652 -50.888  22.422  1.00 90.88           C
ANISOU   55  CG  PRO L   8    13365  14714   6450   -808   3393   -940       C
ATOM     56  CD  PRO L   8     232.734 -51.074  20.920  1.00 90.48           C
ANISOU   56  CD  PRO L   8    13251  14714   6410   -680   3593   -656       C
ATOM     57  N   ALA L   9     229.358 -52.886  23.256  1.00101.88           N
ANISOU   57  N   ALA L   9    15678  14846   8185   -177   3854   1332       N
ATOM     58  CA  ALA L   9     228.011 -52.507  23.655  1.00 99.48           C
ANISOU   58  CA  ALA L   9    16030  13808   7958    465   3524    857       C
ATOM     59  C   ALA L   9     227.992 -51.034  24.055  1.00 95.61           C
ANISOU   59  C   ALA L   9    15488  13793   7045    887   2776    690       C
ATOM     60  O   ALA L   9     227.109 -50.287  23.638  1.00 97.44           O
ANISOU   60  O   ALA L   9    16901  12362   7758   1559   3418    670       O
ATOM     61  CB  ALA L   9     227.541 -53.390  24.784  1.00101.31           C
ANISOU   61  CB  ALA L   9    16671  14029   7793    437   3708    821       C
ATOM     62  N   THR L  10     228.974 -50.640  24.874  1.00 92.22           N
ANISOU   62  N   THR L  10    15596  12622   6819    987   2661    419       N
ATOM     63  CA  THR L  10     229.159 -49.254  25.272  1.00 95.54           C
ANISOU   63  CA  THR L  10    15263  12529   8507    388   1768    808       C
ATOM     64  C   THR L  10     230.627 -48.881  25.085  1.00 93.48           C
ANISOU   64  C   THR L  10    15121  13118   7277   1056   2629   1397       C
ATOM     65  O   THR L  10     231.506 -49.727  25.236  1.00 89.30           O
ANISOU   65  O   THR L  10    15486  12137   6305    965   3840   2088       O
ATOM     66  CB  THR L  10     228.698 -49.032  26.719  1.00100.31           C
ANISOU   66  CB  THR L  10    15992  13125   8996    434   1738   -524       C
ATOM     67  OG1 THR L  10     229.503 -49.844  27.574  1.00110.86           O
ANISOU   67  OG1 THR L  10    17483  12244  12393   1260    592   -530       O
ATOM     68  CG2 THR L  10     227.238 -49.367  26.933  1.00104.52           C
ANISOU   68  CG2 THR L  10    15632  13368  10713    539    812   -760       C
ATOM     69  N   LEU L  11     230.876 -47.608  24.756  1.00 95.70           N
ANISOU   69  N   LEU L  11    14731  13637   7992    555   2303   1869       N
ATOM     70  CA  LEU L  11     232.224 -47.114  24.526  1.00 98.31           C
ANISOU   70  CA  LEU L  11    14331  14381   8640    546   1791   1372       C
ATOM     71  C   LEU L  11     232.363 -45.728  25.153  1.00 92.19           C
ANISOU   71  C   LEU L  11    12779  14404   7843   1229   1503   1368       C
ATOM     72  O   LEU L  11     231.738 -44.772  24.697  1.00 85.58           O
ANISOU   72  O   LEU L  11    11021  14776   6717   1125   1017    930       O
ATOM     73  CB  LEU L  11     232.491 -47.084  23.016  1.00100.03           C
ANISOU   73  CB  LEU L  11    15043  14516   8446    766   1246   1494       C
ATOM     74  CG  LEU L  11     233.918 -46.730  22.596  1.00100.47           C
ANISOU   74  CG  LEU L  11    15247  14782   8145    740   1184   1461       C
ATOM     75  CD1 LEU L  11     234.892 -47.842  22.958  1.00106.32           C
ANISOU   75  CD1 LEU L  11    16399  13923  10074   1046   1331    893       C
ATOM     76  CD2 LEU L  11     233.986 -46.439  21.104  1.00100.87           C
ANISOU   76  CD2 LEU L  11    15318  14940   8067   1150    206   1710       C
ATOM     77  N   SER L  12     233.189 -45.640  26.203  1.00 95.34           N
ANISOU   77  N   SER L  12    13013  15562   7647   1404   1550   1165       N
ATOM     78  CA  SER L  12     233.384 -44.406  26.947  1.00 94.10           C
ANISOU   78  CA  SER L  12    12288  15150   8316   2291   1455   1150       C
ATOM     79  C   SER L  12     234.637 -43.684  26.456  1.00 89.41           C
ANISOU   79  C   SER L  12    12502  14291   7178   1945    880   1027       C
ATOM     80  O   SER L  12     235.752 -44.119  26.734  1.00 87.30           O
ANISOU   80  O   SER L  12    12909  14889   5370   1266   -797   2301       O
ATOM     81  CB  SER L  12     233.461 -44.679  28.426  1.00 93.53           C
ANISOU   81  CB  SER L  12    11829  14993   8714   3498    916   1918       C
ATOM     82  OG  SER L  12     234.469 -45.636  28.714  1.00102.12           O
ANISOU   82  OG  SER L  12    13030  15108  10661   3726    285   3138       O
ATOM     83  N   LEU L  13     234.430 -42.582  25.724  1.00 84.66           N
ANISOU   83  N   LEU L  13    12436  12319   7410   1896   1690   -182       N
ATOM     84  CA  LEU L  13     235.511 -41.716  25.277  1.00 83.56           C
ANISOU   84  CA  LEU L  13    12453  10838   8456   2047   1877  -1479       C
ATOM     85  C   LEU L  13     235.163 -40.274  25.635  1.00 81.34           C
ANISOU   85  C   LEU L  13    10594  12080   8231   3013   2888  -2846       C
ATOM     86  O   LEU L  13     234.037 -39.993  26.038  1.00 81.66           O
ANISOU   86  O   LEU L  13    11202  12616   7208   3118   3572  -3199       O
ATOM     87  CB  LEU L  13     235.695 -41.881  23.764  1.00 82.38           C
ANISOU   87  CB  LEU L  13    12769  10079   8452   1941   1719  -1495       C
ATOM     88  CG  LEU L  13     236.077 -43.281  23.280  1.00 78.36           C
ANISOU   88  CG  LEU L  13    12253   9735   7784   1433   1766  -1464       C
ATOM     89  CD1 LEU L  13     236.106 -43.334  21.762  1.00 75.64           C
ANISOU   89  CD1 LEU L  13    12286   8742   7711   1354   1694  -1652       C
ATOM     90  CD2 LEU L  13     237.422 -43.718  23.841  1.00 77.28           C
ANISOU   90  CD2 LEU L  13    12005   8841   8514   1565   1958  -1634       C
ATOM     91  N   SER L  14     236.141 -39.372  25.484  1.00 87.85           N
ANISOU   91  N   SER L  14    10879  12894   9605   2382   2583  -3165       N
ATOM     92  CA  SER L  14     235.967 -37.965  25.814  1.00 87.41           C
ANISOU   92  CA  SER L  14    10466  12754   9989   2224   2364  -2716       C
ATOM     93  C   SER L  14     236.035 -37.120  24.542  1.00 86.95           C
ANISOU   93  C   SER L  14    10698  13444   8895   1952   2577  -3147       C
ATOM     94  O   SER L  14     236.540 -37.584  23.522  1.00 85.57           O
ANISOU   94  O   SER L  14    11322  14175   7014   1926   2307  -1764       O
ATOM     95  CB  SER L  14     236.994 -37.525  26.828  1.00 92.78           C
ANISOU   95  CB  SER L  14    10251  13894  11106   2158   2003  -3075       C
ATOM     96  OG  SER L  14     238.310 -37.676  26.317  1.00 99.10           O
ANISOU   96  OG  SER L  14    10308  15076  12267   1802   2390  -3222       O
ATOM     97  N   PRO L  15     235.521 -35.865  24.554  1.00 86.99           N
ANISOU   97  N   PRO L  15    11278  12350   9422    720   1759  -2414       N
ATOM     98  CA  PRO L  15     235.602 -34.984  23.387  1.00 82.22           C
ANISOU   98  CA  PRO L  15    10509  11989   8740    126   2133  -2951       C
ATOM     99  C   PRO L  15     237.040 -34.763  22.923  1.00 82.02           C
ANISOU   99  C   PRO L  15    10359  11278   9527     96   2076  -2948       C
ATOM    100  O   PRO L  15     237.915 -34.469  23.735  1.00 75.23           O
ANISOU  100  O   PRO L  15     9103  11691   7789   1619   2922  -2745       O
ATOM    101  CB  PRO L  15     234.994 -33.656  23.868  1.00 82.98           C
ANISOU  101  CB  PRO L  15    10809  11377   9340   -149   1396  -2856       C
ATOM    102  CG  PRO L  15     234.125 -34.039  25.048  1.00 85.11           C
ANISOU  102  CG  PRO L  15    10935  11777   9624   -121   1521  -2856       C
ATOM    103  CD  PRO L  15     234.814 -35.231  25.680  1.00 87.49           C
ANISOU  103  CD  PRO L  15    11154  12120   9968    450   1589  -3016       C
ATOM    104  N   GLY L  16     237.265 -34.917  21.612  1.00 83.78           N
ANISOU  104  N   GLY L  16    10758  11418   9655   -273   2310  -2885       N
ATOM    105  CA  GLY L  16     238.586 -34.771  21.022  1.00 88.61           C
ANISOU  105  CA  GLY L  16    11473  12345   9849      3   3126  -2718       C
ATOM    106  C   GLY L  16     239.161 -36.109  20.562  1.00 93.80           C
ANISOU  106  C   GLY L  16    12784  12347  10508    151   3450  -2776       C
ATOM    107  O   GLY L  16     239.757 -36.191  19.490  1.00 98.13           O
ANISOU  107  O   GLY L  16    14579  13058   9646     24   3287  -1698       O
ATOM    108  N   GLU L  17     238.970 -37.151  21.383  1.00 96.89           N
ANISOU  108  N   GLU L  17    13150  13462  10201   -264   3665  -2438       N
ATOM    109  CA  GLU L  17     239.501 -38.478  21.106  1.00 94.33           C
ANISOU  109  CA  GLU L  17    13244  13627   8967   -438   2639  -3150       C
ATOM    110  C   GLU L  17     238.852 -39.053  19.849  1.00 90.22           C
ANISOU  110  C   GLU L  17    12989  12901   8389   -643   3010  -2866       C
ATOM    111  O   GLU L  17     237.857 -38.523  19.359  1.00 80.83           O
ANISOU  111  O   GLU L  17    11824  12911   5976  -1629   3084  -3505       O
ATOM    112  CB  GLU L  17     239.263 -39.410  22.296  1.00 96.39           C
ANISOU  112  CB  GLU L  17    13604  14022   8997   -261   2372  -2889       C
ATOM    113  CG  GLU L  17     240.042 -39.023  23.540  1.00 99.94           C
ANISOU  113  CG  GLU L  17    13977  14916   9080    331   2135  -3379       C
ATOM    114  CD  GLU L  17     239.845 -39.949  24.730  1.00 99.39           C
ANISOU  114  CD  GLU L  17    13824  14010   9930   -267   1989  -3401       C
ATOM    115  OE1 GLU L  17     239.046 -40.899  24.617  1.00 97.76           O
ANISOU  115  OE1 GLU L  17    13356  14169   9617   -145   1108  -4294       O
ATOM    116  OE2 GLU L  17     240.492 -39.715  25.769  1.00110.23           O
ANISOU  116  OE2 GLU L  17    14526  16215  11140    613    868  -3935       O
ATOM    117  N   ARG L  18     239.436 -40.146  19.342  1.00 86.86           N
ANISOU  117  N   ARG L  18    13092  12541   7367   -687   2990  -2423       N
ATOM    118  CA  ARG L  18     238.932 -40.822  18.157  1.00 83.76           C
ANISOU  118  CA  ARG L  18    12703  12111   7010   -332   2627  -1715       C
ATOM    119  C   ARG L  18     238.166 -42.073  18.580  1.00 79.70           C
ANISOU  119  C   ARG L  18    11655  12140   6485    214   2989  -1363       C
ATOM    120  O   ARG L  18     238.664 -42.870  19.373  1.00 78.56           O
ANISOU  120  O   ARG L  18    11331  11282   7234    805   3434  -1541       O
ATOM    121  CB  ARG L  18     240.084 -41.179  17.212  1.00 83.84           C
ANISOU  121  CB  ARG L  18    12294  12245   7314    124   2269  -1712       C
ATOM    122  CG  ARG L  18     239.633 -41.660  15.840  1.00 85.40           C
ANISOU  122  CG  ARG L  18    12540  12065   7842    298   1454  -1852       C
ATOM    123  CD  ARG L  18     240.786 -41.855  14.873  1.00 84.00           C
ANISOU  123  CD  ARG L  18    12716  11820   7380    924   1205  -2072       C
ATOM    124  NE  ARG L  18     241.598 -43.014  15.217  1.00 89.08           N
ANISOU  124  NE  ARG L  18    13615  12197   8032   1294    766  -1822       N
ATOM    125  CZ  ARG L  18     241.784 -44.072  14.433  1.00 92.73           C
ANISOU  125  CZ  ARG L  18    14903  12557   7772   1010   -291  -2148       C
ATOM    126  NH1 ARG L  18     241.251 -44.108  13.224  1.00 94.03           N
ANISOU  126  NH1 ARG L  18    14662  12560   8504   1113  -1191  -1867       N
ATOM    127  NH2 ARG L  18     242.507 -45.093  14.861  1.00101.25           N
ANISOU  127  NH2 ARG L  18    15843  13362   9265   1330   -482  -1215       N
ATOM    128  N   ALA L  19     236.952 -42.228  18.037  1.00 74.98           N
ANISOU  128  N   ALA L  19    11229  11702   5557   -106   3532   -665       N
ATOM    129  CA  ALA L  19     236.117 -43.388  18.302  1.00 74.24           C
ANISOU  129  CA  ALA L  19    11822  10960   5424    292   3263   -155       C
ATOM    130  C   ALA L  19     236.232 -44.374  17.143  1.00 69.90           C
ANISOU  130  C   ALA L  19    11135  10499   4923    558   3046    282       C
ATOM    131  O   ALA L  19     236.498 -43.975  16.012  1.00 64.03           O
ANISOU  131  O   ALA L  19    10575   8658   5092    716   3022    212       O
ATOM    132  CB  ALA L  19     234.687 -42.953  18.511  1.00 77.30           C
ANISOU  132  CB  ALA L  19    11964  11421   5982    492   3252    219       C
ATOM    133  N   THR L  20     236.036 -45.662  17.447  1.00 72.11           N
ANISOU  133  N   THR L  20    11116  10771   5510    -61   2456    433       N
ATOM    134  CA  THR L  20     236.052 -46.713  16.443  1.00 74.83           C
ANISOU  134  CA  THR L  20    11294  11254   5884   -380   1555    144       C
ATOM    135  C   THR L  20     234.990 -47.751  16.797  1.00 79.49           C
ANISOU  135  C   THR L  20    11322  12444   6436   -616   2241    245       C
ATOM    136  O   THR L  20     235.183 -48.553  17.709  1.00 77.51           O
ANISOU  136  O   THR L  20    11256  11837   6354      0   2607   -142       O
ATOM    137  CB  THR L  20     237.447 -47.340  16.315  1.00 73.65           C
ANISOU  137  CB  THR L  20    10782  10666   6534   -813    687    913       C
ATOM    138  OG1 THR L  20     238.379 -46.309  15.986  1.00 73.55           O
ANISOU  138  OG1 THR L  20    10196  11437   6312   -921     47   1684       O
ATOM    139  CG2 THR L  20     237.515 -48.427  15.263  1.00 73.42           C
ANISOU  139  CG2 THR L  20    10937  10405   6553   -658    807   1036       C
ATOM    140  N   LEU L  21     233.869 -47.712  16.065  1.00 82.74           N
ANISOU  140  N   LEU L  21    11618  13691   6128     50   2137    647       N
ATOM    141  CA  LEU L  21     232.766 -48.638  16.263  1.00 82.35           C
ANISOU  141  CA  LEU L  21    11223  14012   6055     69   1715    662       C
ATOM    142  C   LEU L  21     232.945 -49.834  15.331  1.00 81.34           C
ANISOU  142  C   LEU L  21    11444  13178   6281   -698   1145    950       C
ATOM    143  O   LEU L  21     233.834 -49.832  14.481  1.00 80.19           O
ANISOU  143  O   LEU L  21    12291  12576   5600   -940   1192    601       O
ATOM    144  CB  LEU L  21     231.448 -47.910  15.978  1.00 85.27           C
ANISOU  144  CB  LEU L  21    12053  14814   5531    802   1311    814       C
ATOM    145  CG  LEU L  21     231.274 -46.551  16.656  1.00 86.37           C
ANISOU  145  CG  LEU L  21    12604  15435   4777   1137   1346    614       C
ATOM    146  CD1 LEU L  21     229.845 -46.052  16.508  1.00 84.30           C
ANISOU  146  CD1 LEU L  21    12488  15705   3836   1383   2100    353       C
ATOM    147  CD2 LEU L  21     231.665 -46.609  18.126  1.00 90.41           C
ANISOU  147  CD2 LEU L  21    13008  16296   5046    856    768    193       C
ATOM    148  N   SER L  22     232.092 -50.851  15.506  1.00 82.84           N
ANISOU  148  N   SER L  22    11388  13810   6275   -879   1198   2024       N
ATOM    149  CA  SER L  22     232.106 -52.035  14.660  1.00 78.54           C
ANISOU  149  CA  SER L  22    11507  12984   5349  -1038   1575   2978       C
ATOM    150  C   SER L  22     230.698 -52.613  14.542  1.00 78.94           C
ANISOU  150  C   SER L  22    12089  12194   5711  -1525   1353   3530       C
ATOM    151  O   SER L  22     229.916 -52.542  15.488  1.00 83.07           O
ANISOU  151  O   SER L  22    11405  13407   6751  -2625   1836   4769       O
ATOM    152  CB  SER L  22     233.073 -53.069  15.181  1.00 78.05           C
ANISOU  152  CB  SER L  22    12274  12775   4604   -951   1522   3124       C
ATOM    153  OG  SER L  22     234.412 -52.607  15.093  1.00 75.87           O
ANISOU  153  OG  SER L  22    12534  13117   3174  -1036   1349   3222       O
ATOM    154  N   CYS L  23     230.394 -53.174  13.364  1.00 73.49           N
ANISOU  154  N   CYS L  23    12251  10676   4995   -840   2371   3757       N
ATOM    155  CA  CYS L  23     229.136 -53.863  13.120  1.00 69.46           C
ANISOU  155  CA  CYS L  23    12568   9367   4455   -476   2252   3156       C
ATOM    156  C   CYS L  23     229.418 -55.147  12.343  1.00 68.19           C
ANISOU  156  C   CYS L  23    13047   8551   4308    222   2177   3879       C
ATOM    157  O   CYS L  23     229.349 -55.165  11.116  1.00 61.76           O
ANISOU  157  O   CYS L  23    12718   6517   4229    670   2715   3928       O
ATOM    158  CB  CYS L  23     228.148 -52.973  12.372  1.00 72.95           C
ANISOU  158  CB  CYS L  23    12794  10621   4303   -195   2191   3418       C
ATOM    159  SG  CYS L  23     226.604 -53.812  11.925  1.00 76.94           S
ANISOU  159  SG  CYS L  23    12141  12689   4403     40   2766   2884       S
ATOM    160  N   ARG L  24     229.744 -56.212  13.084  1.00 71.59           N
ANISOU  160  N   ARG L  24    13869   8136   5194    534   1904   3711       N
ATOM    161  CA  ARG L  24     230.060 -57.507  12.504  1.00 72.73           C
ANISOU  161  CA  ARG L  24    13957   7751   5924    475   1559   3790       C
ATOM    162  C   ARG L  24     228.758 -58.208  12.118  1.00 72.18           C
ANISOU  162  C   ARG L  24    14371   7084   5969     89   1403   3843       C
ATOM    163  O   ARG L  24     227.836 -58.293  12.927  1.00 69.52           O
ANISOU  163  O   ARG L  24    14513   6715   5184   -793   1179   2517       O
ATOM    164  CB  ARG L  24     230.894 -58.320  13.502  1.00 76.97           C
ANISOU  164  CB  ARG L  24    14804   7546   6895   1201   1563   4073       C
ATOM    165  CG  ARG L  24     231.475 -59.613  12.947  1.00 83.29           C
ANISOU  165  CG  ARG L  24    15491   7759   8394   2185   1108   4373       C
ATOM    166  CD  ARG L  24     230.549 -60.807  13.096  1.00 88.24           C
ANISOU  166  CD  ARG L  24    16254   7454   9818   2246    224   4894       C
ATOM    167  NE  ARG L  24     231.136 -62.034  12.574  1.00 95.19           N
ANISOU  167  NE  ARG L  24    17350   7386  11431   3784   -793   5570       N
ATOM    168  CZ  ARG L  24     230.562 -63.231  12.638  1.00 99.64           C
ANISOU  168  CZ  ARG L  24    18138   6962  12758   4230  -1336   6177       C
ATOM    169  NH1 ARG L  24     229.447 -63.396  13.330  1.00 99.80           N
ANISOU  169  NH1 ARG L  24    18050   6914  12954   4444  -1259   6184       N
ATOM    170  NH2 ARG L  24     231.109 -64.262  12.018  1.00102.39           N
ANISOU  170  NH2 ARG L  24    18369   7409  13123   5293  -1490   6500       N
ATOM    171  N   ALA L  25     228.699 -58.702  10.874  1.00 66.55           N
ANISOU  171  N   ALA L  25    12930   6540   5815   -222    983   4287       N
ATOM    172  CA  ALA L  25     227.517 -59.365  10.344  1.00 66.53           C
ANISOU  172  CA  ALA L  25    12249   7164   5866    122    749   4318       C
ATOM    173  C   ALA L  25     227.750 -60.873  10.296  1.00 66.67           C
ANISOU  173  C   ALA L  25    11983   7214   6134     43    539   3462       C
ATOM    174  O   ALA L  25     228.800 -61.322   9.842  1.00 68.58           O
ANISOU  174  O   ALA L  25    12360   7731   5965    184    617   2782       O
ATOM    175  CB  ALA L  25     227.198 -58.819   8.974  1.00 63.41           C
ANISOU  175  CB  ALA L  25    11102   7273   5716   -264    743   4178       C
ATOM    176  N   SER L  26     226.755 -61.642  10.759  1.00 67.41           N
ANISOU  176  N   SER L  26    11801   7779   6033    -68    642   3292       N
ATOM    177  CA  SER L  26     226.829 -63.096  10.783  1.00 65.85           C
ANISOU  177  CA  SER L  26    11632   7849   5537    236   1321   3744       C
ATOM    178  C   SER L  26     227.108 -63.632   9.381  1.00 67.91           C
ANISOU  178  C   SER L  26    11840   7386   6576   1445   1776   2868       C
ATOM    179  O   SER L  26     228.033 -64.417   9.185  1.00 64.89           O
ANISOU  179  O   SER L  26    12292   6383   5978   1075   2046   1794       O
ATOM    180  CB  SER L  26     225.561 -63.688  11.345  1.00 66.32           C
ANISOU  180  CB  SER L  26    12049   8128   5020    130   1401   4470       C
ATOM    181  OG  SER L  26     224.429 -63.272  10.595  1.00 64.08           O
ANISOU  181  OG  SER L  26    11573   8490   4283   -419   1920   5246       O
ATOM    182  N   GLN L  27     226.283 -63.194   8.424  1.00 73.84           N
ANISOU  182  N   GLN L  27    12735   8407   6914   1728   1418   3087       N
ATOM    183  CA  GLN L  27     226.437 -63.532   7.019  1.00 74.21           C
ANISOU  183  CA  GLN L  27    13618   7605   6972   1568   1457   3147       C
ATOM    184  C   GLN L  27     226.969 -62.305   6.282  1.00 73.11           C
ANISOU  184  C   GLN L  27    13235   7946   6594   1398   1781   3054       C
ATOM    185  O   GLN L  27     226.810 -61.181   6.756  1.00 68.69           O
ANISOU  185  O   GLN L  27    13096   6756   6246   1510   1969   4539       O
ATOM    186  CB  GLN L  27     225.088 -63.989   6.459  1.00 84.08           C
ANISOU  186  CB  GLN L  27    14249   8129   9569   1282    527   3402       C
ATOM    187  CG  GLN L  27     225.177 -64.700   5.116  1.00 92.10           C
ANISOU  187  CG  GLN L  27    16596   7961  10436   1553    623   3251       C
ATOM    188  CD  GLN L  27     223.822 -65.153   4.630  1.00102.03           C
ANISOU  188  CD  GLN L  27    16562   8608  13593   1270    211   5240       C
ATOM    189  OE1 GLN L  27     223.093 -65.854   5.329  1.00112.43           O
ANISOU  189  OE1 GLN L  27    19004   7609  16104   1713   1143   6960       O
ATOM    190  NE2 GLN L  27     223.468 -64.746   3.422  1.00111.76           N
ANISOU  190  NE2 GLN L  27    16797  10434  15232   3058  -1763   5824       N
ATOM    191  N   SER L  28     227.607 -62.533   5.128  1.00 72.83           N
ANISOU  191  N   SER L  28    13055   7917   6697    688   1996   2987       N
ATOM    192  CA  SER L  28     228.150 -61.456   4.315  1.00 74.17           C
ANISOU  192  CA  SER L  28    13998   7987   6196    508   2806   2486       C
ATOM    193  C   SER L  28     227.016 -60.606   3.748  1.00 69.76           C
ANISOU  193  C   SER L  28    13864   7543   5098    179   3363   2617       C
ATOM    194  O   SER L  28     226.007 -61.142   3.293  1.00 69.62           O
ANISOU  194  O   SER L  28    14196   7817   4439   -774   4246   2575       O
ATOM    195  CB  SER L  28     229.027 -62.000   3.217  1.00 75.61           C
ANISOU  195  CB  SER L  28    14389   8036   6304    731   2707   2227       C
ATOM    196  OG  SER L  28     229.571 -60.949   2.432  1.00 78.77           O
ANISOU  196  OG  SER L  28    15346   6283   8299   1006   2035   2511       O
ATOM    197  N   VAL L  29     227.200 -59.279   3.779  1.00 73.04           N
ANISOU  197  N   VAL L  29    14917   7692   5142   -326   3862   2453       N
ATOM    198  CA  VAL L  29     226.200 -58.339   3.295  1.00 76.90           C
ANISOU  198  CA  VAL L  29    15148   7814   6255   -405   3605   2788       C
ATOM    199  C   VAL L  29     226.832 -57.409   2.259  1.00 78.20           C
ANISOU  199  C   VAL L  29    15630   7471   6610   -798   3517   2739       C
ATOM    200  O   VAL L  29     226.328 -56.312   2.026  1.00 74.30           O
ANISOU  200  O   VAL L  29    16398   6411   5422  -1475   3169   1788       O
ATOM    201  CB  VAL L  29     225.570 -57.545   4.459  1.00 77.30           C
ANISOU  201  CB  VAL L  29    14644   7506   7218   -403   3878   2621       C
ATOM    202  CG1 VAL L  29     224.856 -58.462   5.439  1.00 79.27           C
ANISOU  202  CG1 VAL L  29    14533   7872   7712   -694   3496   3081       C
ATOM    203  CG2 VAL L  29     226.587 -56.678   5.190  1.00 76.74           C
ANISOU  203  CG2 VAL L  29    14487   7063   7606   -506   3940   2932       C
ATOM    204  N   GLY L  30     227.923 -57.868   1.628  1.00 83.03           N
ANISOU  204  N   GLY L  30    14802   7831   8912   -147   3069   2714       N
ATOM    205  CA  GLY L  30     228.636 -57.084   0.633  1.00 83.35           C
ANISOU  205  CA  GLY L  30    14273   8308   9087     30   3424   2572       C
ATOM    206  C   GLY L  30     229.174 -55.778   1.215  1.00 85.47           C
ANISOU  206  C   GLY L  30    14169   8970   9336    531   2963   1537       C
ATOM    207  O   GLY L  30     230.014 -55.797   2.112  1.00 84.28           O
ANISOU  207  O   GLY L  30    14438   9433   8149   1737   3348    981       O
ATOM    208  N   SER L  31     228.680 -54.652   0.686  1.00 83.92           N
ANISOU  208  N   SER L  31    13577   8131  10176    198   3099   1083       N
ATOM    209  CA  SER L  31     228.995 -53.334   1.213  1.00 82.50           C
ANISOU  209  CA  SER L  31    12759   8562  10024     73   2865    687       C
ATOM    210  C   SER L  31     227.709 -52.526   1.377  1.00 75.20           C
ANISOU  210  C   SER L  31    12335   7632   8603   -361   1693    661       C
ATOM    211  O   SER L  31     227.721 -51.303   1.248  1.00 74.38           O
ANISOU  211  O   SER L  31    11476   7608   9177    -38    132    490       O
ATOM    212  CB  SER L  31     229.988 -52.625   0.327  1.00 85.86           C
ANISOU  212  CB  SER L  31    11661   9811  11148     12   3750   -275       C
ATOM    213  OG  SER L  31     231.202 -53.355   0.247  1.00 92.95           O
ANISOU  213  OG  SER L  31    10693  11650  12973   -259   3344    202       O
ATOM    214  N   TYR L  32     226.607 -53.226   1.677  1.00 67.33           N
ANISOU  214  N   TYR L  32    12965   5973   6641   -501   1214    825       N
ATOM    215  CA  TYR L  32     225.289 -52.618   1.770  1.00 60.55           C
ANISOU  215  CA  TYR L  32    12580   4991   5433  -1205   1422    672       C
ATOM    216  C   TYR L  32     224.950 -52.402   3.242  1.00 57.81           C
ANISOU  216  C   TYR L  32    12034   4544   5384   -703   1809   1450       C
ATOM    217  O   TYR L  32     223.962 -52.932   3.745  1.00 45.81           O
ANISOU  217  O   TYR L  32    11874   1691   3838   -520   1266    809       O
ATOM    218  CB  TYR L  32     224.251 -53.497   1.064  1.00 66.00           C
ANISOU  218  CB  TYR L  32    12896   5371   6809  -1974   1474    535       C
ATOM    219  CG  TYR L  32     224.563 -53.859  -0.369  1.00 69.23           C
ANISOU  219  CG  TYR L  32    13670   5409   7225  -2619   1367   -534       C
ATOM    220  CD1 TYR L  32     225.492 -53.152  -1.119  1.00 71.97           C
ANISOU  220  CD1 TYR L  32    14359   6049   6935  -2923   1591   -672       C
ATOM    221  CD2 TYR L  32     223.937 -54.936  -0.975  1.00 71.94           C
ANISOU  221  CD2 TYR L  32    13925   5954   7453  -3105   1701   -873       C
ATOM    222  CE1 TYR L  32     225.778 -53.495  -2.431  1.00 76.40           C
ANISOU  222  CE1 TYR L  32    15166   6835   7028  -3172   1330  -1367       C
ATOM    223  CE2 TYR L  32     224.212 -55.294  -2.286  1.00 75.89           C
ANISOU  223  CE2 TYR L  32    14776   6849   7207  -3468   1736   -708       C
ATOM    224  CZ  TYR L  32     225.137 -54.571  -3.017  1.00 76.21           C
ANISOU  224  CZ  TYR L  32    15059   6794   7100  -3754   1661   -889       C
ATOM    225  OH  TYR L  32     225.420 -54.914  -4.317  1.00 81.05           O
ANISOU  225  OH  TYR L  32    14837   8596   7362  -3585   2266   -996       O
ATOM    226  N   LEU L  33     225.786 -51.598   3.911  1.00 60.78           N
ANISOU  226  N   LEU L  33    12573   5433   5086   -360   1339   1178       N
ATOM    227  CA  LEU L  33     225.733 -51.417   5.352  1.00 64.47           C
ANISOU  227  CA  LEU L  33    13265   6156   5074      6   2187   1661       C
ATOM    228  C   LEU L  33     225.616 -49.925   5.656  1.00 65.93           C
ANISOU  228  C   LEU L  33    13124   5927   5999      4   2462   1991       C
ATOM    229  O   LEU L  33     226.475 -49.143   5.250  1.00 68.41           O
ANISOU  229  O   LEU L  33    15221   3823   6947    -12   2556   2500       O
ATOM    230  CB  LEU L  33     227.005 -52.030   5.954  1.00 66.40           C
ANISOU  230  CB  LEU L  33    13773   7212   4243    331   2174   2055       C
ATOM    231  CG  LEU L  33     227.082 -52.124   7.480  1.00 65.51           C
ANISOU  231  CG  LEU L  33    13535   7137   4218    328   2468   2482       C
ATOM    232  CD1 LEU L  33     227.223 -50.751   8.125  1.00 64.24           C
ANISOU  232  CD1 LEU L  33    13667   7289   3451    541   2488   2331       C
ATOM    233  CD2 LEU L  33     225.876 -52.860   8.045  1.00 64.16           C
ANISOU  233  CD2 LEU L  33    13407   7297   3672    313   2190   2764       C
ATOM    234  N   ALA L  34     224.547 -49.546   6.370  1.00 65.33           N
ANISOU  234  N   ALA L  34    12019   6633   6169   -557   2325   2433       N
ATOM    235  CA  ALA L  34     224.293 -48.156   6.719  1.00 63.94           C
ANISOU  235  CA  ALA L  34    11274   6935   6082   -326   2671   2424       C
ATOM    236  C   ALA L  34     224.580 -47.929   8.200  1.00 65.01           C
ANISOU  236  C   ALA L  34    10906   7564   6229   -770   2742   2011       C
ATOM    237  O   ALA L  34     224.441 -48.846   9.004  1.00 65.57           O
ANISOU  237  O   ALA L  34    10418   7957   6536   -963   3024   2277       O
ATOM    238  CB  ALA L  34     222.869 -47.795   6.384  1.00 64.31           C
ANISOU  238  CB  ALA L  34    11096   7519   5816   -509   2888   2571       C
ATOM    239  N   TRP L  35     224.966 -46.693   8.542  1.00 67.03           N
ANISOU  239  N   TRP L  35    10891   7459   7116   -949   3083   2011       N
ATOM    240  CA  TRP L  35     225.235 -46.299   9.916  1.00 70.08           C
ANISOU  240  CA  TRP L  35    11447   8054   7125  -1193   3377   1956       C
ATOM    241  C   TRP L  35     224.278 -45.182  10.322  1.00 67.82           C
ANISOU  241  C   TRP L  35    10207   8819   6740  -1486   4054   2159       C
ATOM    242  O   TRP L  35     224.205 -44.157   9.649  1.00 66.89           O
ANISOU  242  O   TRP L  35     9135   9079   7198  -1978   4807   2594       O
ATOM    243  CB  TRP L  35     226.697 -45.863  10.078  1.00 74.79           C
ANISOU  243  CB  TRP L  35    11884   8335   8194  -1377   2527   2143       C
ATOM    244  CG  TRP L  35     227.671 -46.998  10.152  1.00 78.96           C
ANISOU  244  CG  TRP L  35    13099   7861   9041  -1233   1538   2552       C
ATOM    245  CD1 TRP L  35     228.494 -47.450   9.161  1.00 80.50           C
ANISOU  245  CD1 TRP L  35    13317   8087   9181  -1362   1704   2693       C
ATOM    246  CD2 TRP L  35     227.948 -47.812  11.305  1.00 81.40           C
ANISOU  246  CD2 TRP L  35    14445   7795   8688  -1360   1618   2424       C
ATOM    247  NE1 TRP L  35     229.251 -48.498   9.612  1.00 84.83           N
ANISOU  247  NE1 TRP L  35    14277   8171   9783  -1425   1318   3245       N
ATOM    248  CE2 TRP L  35     228.939 -48.743  10.923  1.00 85.95           C
ANISOU  248  CE2 TRP L  35    14776   8128   9752  -1101   1776   2789       C
ATOM    249  CE3 TRP L  35     227.453 -47.849  12.613  1.00 82.45           C
ANISOU  249  CE3 TRP L  35    14770   7687   8868  -1009   2026   1490       C
ATOM    250  CZ2 TRP L  35     229.441 -49.696  11.809  1.00 88.60           C
ANISOU  250  CZ2 TRP L  35    15428   8485   9748   -690   1882   2880       C
ATOM    251  CZ3 TRP L  35     227.949 -48.792  13.487  1.00 86.59           C
ANISOU  251  CZ3 TRP L  35    15838   7651   9411   -750   1967   1562       C
ATOM    252  CH2 TRP L  35     228.931 -49.700  13.088  1.00 88.50           C
ANISOU  252  CH2 TRP L  35    15691   8198   9736   -404   1922   2011       C
ATOM    253  N   TYR L  36     223.540 -45.402  11.419  1.00 69.73           N
ANISOU  253  N   TYR L  36    11402   9495   5596  -1565   3712   1837       N
ATOM    254  CA  TYR L  36     222.567 -44.440  11.912  1.00 65.68           C
ANISOU  254  CA  TYR L  36    10777   9886   4292  -2245   3983   1219       C
ATOM    255  C   TYR L  36     223.055 -43.846  13.231  1.00 68.05           C
ANISOU  255  C   TYR L  36    11545   9541   4770  -1122   3409    597       C
ATOM    256  O   TYR L  36     223.934 -44.409  13.880  1.00 66.63           O
ANISOU  256  O   TYR L  36    12422   8011   4880   -903   2773    -90       O
ATOM    257  CB  TYR L  36     221.196 -45.093  12.123  1.00 67.34           C
ANISOU  257  CB  TYR L  36    10716  10920   3949  -2456   4585   1577       C
ATOM    258  CG  TYR L  36     220.439 -45.492  10.879  1.00 69.26           C
ANISOU  258  CG  TYR L  36    10623  12115   3575  -3449   4780   2275       C
ATOM    259  CD1 TYR L  36     221.056 -45.616   9.643  1.00 70.41           C
ANISOU  259  CD1 TYR L  36    10889  12577   3287  -3701   4344   2595       C
ATOM    260  CD2 TYR L  36     219.076 -45.737  10.939  1.00 73.05           C
ANISOU  260  CD2 TYR L  36    10901  13318   3534  -3788   4750   2323       C
ATOM    261  CE1 TYR L  36     220.348 -45.986   8.511  1.00 72.97           C
ANISOU  261  CE1 TYR L  36    11595  12637   3491  -4033   3806   3148       C
ATOM    262  CE2 TYR L  36     218.352 -46.102   9.815  1.00 76.18           C
ANISOU  262  CE2 TYR L  36    12499  13284   3162  -4045   4507   2709       C
ATOM    263  CZ  TYR L  36     218.990 -46.227   8.596  1.00 75.03           C
ANISOU  263  CZ  TYR L  36    12048  12819   3638  -4279   4477   3022       C
ATOM    264  OH  TYR L  36     218.279 -46.589   7.478  1.00 75.30           O
ANISOU  264  OH  TYR L  36    13788  10153   4667  -4884   3315   3193       O
ATOM    265  N   GLN L  37     222.470 -42.702  13.607  1.00 67.63           N
ANISOU  265  N   GLN L  37    11350   9869   4477  -1036   3278    204       N
ATOM    266  CA  GLN L  37     222.664 -42.107  14.920  1.00 68.25           C
ANISOU  266  CA  GLN L  37    11663   9945   4325   -878   3288    302       C
ATOM    267  C   GLN L  37     221.300 -41.756  15.503  1.00 69.89           C
ANISOU  267  C   GLN L  37    11926  10460   4166   -800   3460    178       C
ATOM    268  O   GLN L  37     220.545 -41.000  14.894  1.00 78.17           O
ANISOU  268  O   GLN L  37    13263  11714   4722   -550   2512    619       O
ATOM    269  CB  GLN L  37     223.526 -40.845  14.838  1.00 66.56           C
ANISOU  269  CB  GLN L  37    12277   9485   3525   -751   3296    202       C
ATOM    270  CG  GLN L  37     223.734 -40.153  16.181  1.00 67.11           C
ANISOU  270  CG  GLN L  37    12757   9498   3240   -399   3514    290       C
ATOM    271  CD  GLN L  37     224.347 -38.780  16.043  1.00 65.54           C
ANISOU  271  CD  GLN L  37    13441   8954   2505    -80   3435   -185       C
ATOM    272  OE1 GLN L  37     223.723 -37.768  16.355  1.00 65.41           O
ANISOU  272  OE1 GLN L  37    14071   8254   2525   -227   3001   -153       O
ATOM    273  NE2 GLN L  37     225.581 -38.732  15.568  1.00 63.51           N
ANISOU  273  NE2 GLN L  37    13374   8626   2130   -411   3225      0       N
ATOM    274  N   GLN L  38     220.999 -42.306  16.685  1.00 70.14           N
ANISOU  274  N   GLN L  38    12197  10395   4056  -1064   3489     -5       N
ATOM    275  CA  GLN L  38     219.787 -41.959  17.409  1.00 72.34           C
ANISOU  275  CA  GLN L  38    12560  10894   4032  -1201   3739   -500       C
ATOM    276  C   GLN L  38     220.174 -41.325  18.742  1.00 75.63           C
ANISOU  276  C   GLN L  38    12711  11592   4430  -1545   3579   -855       C
ATOM    277  O   GLN L  38     220.859 -41.950  19.550  1.00 77.98           O
ANISOU  277  O   GLN L  38    12165  11981   5481  -1295   3258   -816       O
ATOM    278  CB  GLN L  38     218.911 -43.195  17.629  1.00 69.28           C
ANISOU  278  CB  GLN L  38    12282  10325   3717   -905   3522  -1269       C
ATOM    279  CG  GLN L  38     217.551 -42.869  18.235  1.00 67.44           C
ANISOU  279  CG  GLN L  38    12045  10169   3407  -1126   3343  -1530       C
ATOM    280  CD  GLN L  38     216.689 -44.082  18.493  1.00 64.92           C
ANISOU  280  CD  GLN L  38    11670  10141   2855   -927   3767  -1653       C
ATOM    281  OE1 GLN L  38     215.584 -43.974  19.020  1.00 66.80           O
ANISOU  281  OE1 GLN L  38    11630  10886   2862   -759   3614  -1419       O
ATOM    282  NE2 GLN L  38     217.186 -45.252  18.129  1.00 63.22           N
ANISOU  282  NE2 GLN L  38    11371  10302   2344  -1053   4317  -1747       N
ATOM    283  N   LYS L  39     219.734 -40.079  18.949  1.00 80.56           N
ANISOU  283  N   LYS L  39    13331  11344   5933  -1845   3821   -978       N
ATOM    284  CA  LYS L  39     219.872 -39.409  20.231  1.00 87.25           C
ANISOU  284  CA  LYS L  39    14066  11929   7154  -1553   2800  -2072       C
ATOM    285  C   LYS L  39     218.702 -39.809  21.126  1.00 86.42           C
ANISOU  285  C   LYS L  39    13452  13001   6380   -656   2812  -2964       C
ATOM    286  O   LYS L  39     217.666 -40.246  20.628  1.00 87.37           O
ANISOU  286  O   LYS L  39    12891  12256   8048    231   2897  -4115       O
ATOM    287  CB  LYS L  39     219.916 -37.891  20.035  1.00 93.05           C
ANISOU  287  CB  LYS L  39    14436  12264   8654  -2483   2896  -1211       C
ATOM    288  CG  LYS L  39     221.127 -37.371  19.273  1.00100.14           C
ANISOU  288  CG  LYS L  39    13560  14907   9579  -2645   2927  -1591       C
ATOM    289  CD  LYS L  39     221.086 -35.877  19.037  1.00102.77           C
ANISOU  289  CD  LYS L  39    13082  15341  10622  -3481   2998   -992       C
ATOM    290  CE  LYS L  39     222.369 -35.330  18.450  1.00107.35           C
ANISOU  290  CE  LYS L  39    12993  16928  10867  -3500   3232   -985       C
ATOM    291  NZ  LYS L  39     223.522 -35.551  19.354  1.00111.53           N
ANISOU  291  NZ  LYS L  39    13312  17862  11202  -3012   3199   -522       N
ATOM    292  N   PRO L  40     218.822 -39.678  22.469  1.00 90.05           N
ANISOU  292  N   PRO L  40    13319  14580   6316   -166   2644  -2858       N
ATOM    293  CA  PRO L  40     217.718 -40.003  23.374  1.00 89.94           C
ANISOU  293  CA  PRO L  40    13329  14211   6630   -458   2495  -2433       C
ATOM    294  C   PRO L  40     216.462 -39.192  23.058  1.00 85.90           C
ANISOU  294  C   PRO L  40    13457  13802   5378   -991   1328  -2924       C
ATOM    295  O   PRO L  40     216.506 -37.963  23.037  1.00 90.23           O
ANISOU  295  O   PRO L  40    15968  13810   4504   -798   1698  -3313       O
ATOM    296  CB  PRO L  40     218.260 -39.651  24.769  1.00 91.87           C
ANISOU  296  CB  PRO L  40    13180  14656   7069   -397   2075  -2372       C
ATOM    297  CG  PRO L  40     219.767 -39.689  24.611  1.00 94.62           C
ANISOU  297  CG  PRO L  40    13366  15195   7391   -560   2901  -2293       C
ATOM    298  CD  PRO L  40     220.024 -39.232  23.190  1.00 93.74           C
ANISOU  298  CD  PRO L  40    13385  15335   6894   -500   2621  -2784       C
ATOM    299  N   GLY L  41     215.355 -39.897  22.791  1.00 81.94           N
ANISOU  299  N   GLY L  41    13688  12252   5193   -827    850  -2694       N
ATOM    300  CA  GLY L  41     214.077 -39.266  22.504  1.00 78.17           C
ANISOU  300  CA  GLY L  41    13246  11658   4795  -1511    470  -2064       C
ATOM    301  C   GLY L  41     213.795 -39.180  21.005  1.00 73.13           C
ANISOU  301  C   GLY L  41    12411  10515   4858  -1275    671   -952       C
ATOM    302  O   GLY L  41     212.693 -39.496  20.563  1.00 69.52           O
ANISOU  302  O   GLY L  41    12798   9583   4032  -1150     48    172       O
ATOM    303  N   GLN L  42     214.802 -38.748  20.235  1.00 74.23           N
ANISOU  303  N   GLN L  42    12314  10344   5544   -904    963   -754       N
ATOM    304  CA  GLN L  42     214.656 -38.538  18.804  1.00 74.34           C
ANISOU  304  CA  GLN L  42    12823   9962   5461   -578   1099  -1208       C
ATOM    305  C   GLN L  42     214.675 -39.879  18.073  1.00 70.78           C
ANISOU  305  C   GLN L  42    12661   9834   4399   -421   1300   -827       C
ATOM    306  O   GLN L  42     215.021 -40.906  18.654  1.00 67.82           O
ANISOU  306  O   GLN L  42    12079   9559   4127   -842   1385   -775       O
ATOM    307  CB  GLN L  42     215.781 -37.644  18.277  1.00 79.45           C
ANISOU  307  CB  GLN L  42    13065  10080   7042   -716   1602  -1272       C
ATOM    308  CG  GLN L  42     215.834 -36.271  18.931  1.00 83.03           C
ANISOU  308  CG  GLN L  42    13321   9972   8252   -902   1797  -1430       C
ATOM    309  CD  GLN L  42     216.959 -35.422  18.392  1.00 85.21           C
ANISOU  309  CD  GLN L  42    13046  10581   8749   -296   2928  -1538       C
ATOM    310  OE1 GLN L  42     217.681 -35.817  17.479  1.00 90.95           O
ANISOU  310  OE1 GLN L  42    14541  10753   9261    818   2900  -2463       O
ATOM    311  NE2 GLN L  42     217.116 -34.237  18.958  1.00 93.55           N
ANISOU  311  NE2 GLN L  42    14596  11199   9747    443   2648  -2508       N
ATOM    312  N   ALA L  43     214.297 -39.842  16.788  1.00 70.53           N
ANISOU  312  N   ALA L  43    12762  10178   3857   -417   2130   -926       N
ATOM    313  CA  ALA L  43     214.356 -41.004  15.917  1.00 64.74           C
ANISOU  313  CA  ALA L  43    12269  10107   2222   -571   2095   -333       C
ATOM    314  C   ALA L  43     215.745 -41.093  15.287  1.00 64.56           C
ANISOU  314  C   ALA L  43    12797  10222   1510   -222   2493   -302       C
ATOM    315  O   ALA L  43     216.471 -40.101  15.252  1.00 61.47           O
ANISOU  315  O   ALA L  43    12076   9879   1401    407   3330    126       O
ATOM    316  CB  ALA L  43     213.277 -40.913  14.866  1.00 62.32           C
ANISOU  316  CB  ALA L  43    12135   9814   1729   -954   2252   -514       C
ATOM    317  N   PRO L  44     216.164 -42.279  14.783  1.00 63.73           N
ANISOU  317  N   PRO L  44    13412   9952    847   -941   1982   -645       N
ATOM    318  CA  PRO L  44     217.465 -42.427  14.126  1.00 66.02           C
ANISOU  318  CA  PRO L  44    13216  10255   1610  -1073   1816  -1039       C
ATOM    319  C   PRO L  44     217.672 -41.493  12.933  1.00 68.86           C
ANISOU  319  C   PRO L  44    13929   9743   2489  -1238   1314   -654       C
ATOM    320  O   PRO L  44     216.719 -41.143  12.239  1.00 71.87           O
ANISOU  320  O   PRO L  44    14255   9501   3550  -1019    615  -1121       O
ATOM    321  CB  PRO L  44     217.472 -43.887  13.645  1.00 62.46           C
ANISOU  321  CB  PRO L  44    13049  10150    532   -982   1840   -717       C
ATOM    322  CG  PRO L  44     216.486 -44.592  14.551  1.00 61.83           C
ANISOU  322  CG  PRO L  44    13112  10129    252   -949   1510   -489       C
ATOM    323  CD  PRO L  44     215.429 -43.552  14.859  1.00 62.44           C
ANISOU  323  CD  PRO L  44    12960  10315    450  -1066   1723   -669       C
ATOM    324  N   ARG L  45     218.936 -41.103  12.713  1.00 72.16           N
ANISOU  324  N   ARG L  45    14005   9787   3622  -1354   1227   -761       N
ATOM    325  CA  ARG L  45     219.329 -40.266  11.590  1.00 70.82           C
ANISOU  325  CA  ARG L  45    13979   9656   3274   -478   1196   -715       C
ATOM    326  C   ARG L  45     220.344 -41.029  10.743  1.00 63.84           C
ANISOU  326  C   ARG L  45    13395   8966   1893   -947    923   -443       C
ATOM    327  O   ARG L  45     221.320 -41.556  11.272  1.00 58.62           O
ANISOU  327  O   ARG L  45    12311   8836   1123   -701   1968  -1009       O
ATOM    328  CB  ARG L  45     219.943 -38.950  12.083  1.00 82.59           C
ANISOU  328  CB  ARG L  45    14995  10632   5752   -821   -151  -1436       C
ATOM    329  CG  ARG L  45     220.196 -37.924  10.986  1.00 85.03           C
ANISOU  329  CG  ARG L  45    15258  10969   6079   -513   -662  -1111       C
ATOM    330  CD  ARG L  45     221.210 -36.867  11.383  1.00 91.46           C
ANISOU  330  CD  ARG L  45    15614  10845   8289   -134  -1256  -2163       C
ATOM    331  NE  ARG L  45     220.871 -36.206  12.638  1.00 97.03           N
ANISOU  331  NE  ARG L  45    16385  11069   9412    679  -1864  -3318       N
ATOM    332  CZ  ARG L  45     221.651 -36.166  13.715  1.00102.71           C
ANISOU  332  CZ  ARG L  45    15371  12743  10910   1110  -2566  -2921       C
ATOM    333  NH1 ARG L  45     222.845 -36.734  13.697  1.00103.45           N
ANISOU  333  NH1 ARG L  45    15348  12333  11622   1250  -2602  -3551       N
ATOM    334  NH2 ARG L  45     221.235 -35.553  14.810  1.00104.94           N
ANISOU  334  NH2 ARG L  45    15763  13976  10131    764  -2474  -2674       N
ATOM    335  N   LEU L  46     220.108 -41.062   9.426  1.00 58.70           N
ANISOU  335  N   LEU L  46    12200   8267   1834   -862   1119    -76       N
ATOM    336  CA  LEU L  46     220.972 -41.775   8.500  1.00 52.97           C
ANISOU  336  CA  LEU L  46    10810   7692   1622  -1695   1218    401       C
ATOM    337  C   LEU L  46     222.258 -40.975   8.309  1.00 51.69           C
ANISOU  337  C   LEU L  46    10487   7763   1387  -1663   1066    280       C
ATOM    338  O   LEU L  46     222.210 -39.824   7.878  1.00 48.34           O
ANISOU  338  O   LEU L  46     9633   7671   1061  -1784    861     16       O
ATOM    339  CB  LEU L  46     220.229 -41.961   7.171  1.00 50.40           C
ANISOU  339  CB  LEU L  46    10704   7106   1339  -2026   1479    755       C
ATOM    340  CG  LEU L  46     220.668 -43.144   6.306  1.00 47.30           C
ANISOU  340  CG  LEU L  46     9955   6752   1264  -2595   2098   1079       C
ATOM    341  CD1 LEU L  46     219.998 -43.080   4.943  1.00 47.75           C
ANISOU  341  CD1 LEU L  46    10179   6782   1181  -2484   2187   1427       C
ATOM    342  CD2 LEU L  46     222.180 -43.210   6.150  1.00 46.81           C
ANISOU  342  CD2 LEU L  46     9767   6876   1142  -2883   2243   1160       C
ATOM    343  N   LEU L  47     223.397 -41.597   8.640  1.00 52.47           N
ANISOU  343  N   LEU L  47    10988   7445   1502  -1358    855    294       N
ATOM    344  CA  LEU L  47     224.704 -40.988   8.445  1.00 53.85           C
ANISOU  344  CA  LEU L  47    10879   7866   1715  -1072    992    167       C
ATOM    345  C   LEU L  47     225.323 -41.515   7.153  1.00 51.35           C
ANISOU  345  C   LEU L  47    10574   7001   1935   -798    834     95       C
ATOM    346  O   LEU L  47     225.597 -40.745   6.236  1.00 52.50           O
ANISOU  346  O   LEU L  47    10259   7777   1910   -738   1045    322       O
ATOM    347  CB  LEU L  47     225.610 -41.311   9.639  1.00 56.60           C
ANISOU  347  CB  LEU L  47    11451   8584   1469   -880    897   -112       C
ATOM    348  CG  LEU L  47     225.067 -40.959  11.023  1.00 59.14           C
ANISOU  348  CG  LEU L  47    11942   9213   1314   -852    702   -347       C
ATOM    349  CD1 LEU L  47     226.126 -41.215  12.085  1.00 58.54           C
ANISOU  349  CD1 LEU L  47    11977   9244   1020   -869    786   -411       C
ATOM    350  CD2 LEU L  47     224.592 -39.514  11.080  1.00 58.41           C
ANISOU  350  CD2 LEU L  47    11918   9286    986   -757    635   -465       C
ATOM    351  N   ILE L  48     225.527 -42.837   7.099  1.00 52.82           N
ANISOU  351  N   ILE L  48    10631   6936   2502   -773    809    125       N
ATOM    352  CA  ILE L  48     226.347 -43.462   6.074  1.00 54.77           C
ANISOU  352  CA  ILE L  48    11026   6623   3161   -719   1067    -98       C
ATOM    353  C   ILE L  48     225.467 -44.346   5.194  1.00 54.97           C
ANISOU  353  C   ILE L  48    10914   6099   3870   -780   1258   -270       C
ATOM    354  O   ILE L  48     224.710 -45.172   5.700  1.00 51.98           O
ANISOU  354  O   ILE L  48    11840   4046   3861  -1019    736  -1088       O
ATOM    355  CB  ILE L  48     227.493 -44.271   6.719  1.00 56.99           C
ANISOU  355  CB  ILE L  48    11500   6759   3392   -382   1185     86       C
ATOM    356  CG1 ILE L  48     228.289 -43.448   7.738  1.00 58.87           C
ANISOU  356  CG1 ILE L  48    12025   6787   3553   -710    905    292       C
ATOM    357  CG2 ILE L  48     228.398 -44.878   5.659  1.00 57.80           C
ANISOU  357  CG2 ILE L  48    11617   6537   3806    -54   1227    -22       C
ATOM    358  CD1 ILE L  48     229.007 -42.253   7.153  1.00 59.70           C
ANISOU  358  CD1 ILE L  48    12150   7009   3524   -791   1045    375       C
ATOM    359  N   TYR L  49     225.573 -44.143   3.874  1.00 54.92           N
ANISOU  359  N   TYR L  49    10669   6126   4072   -619   1833     51       N
ATOM    360  CA  TYR L  49     225.033 -45.060   2.883  1.00 55.11           C
ANISOU  360  CA  TYR L  49    10483   5944   4509   -691   1602    137       C
ATOM    361  C   TYR L  49     226.070 -46.146   2.596  1.00 56.34           C
ANISOU  361  C   TYR L  49    10919   5296   5189   -773   1400     55       C
ATOM    362  O   TYR L  49     227.198 -46.063   3.075  1.00 53.08           O
ANISOU  362  O   TYR L  49    10556   3784   5824    -88   1406     65       O
ATOM    363  CB  TYR L  49     224.638 -44.303   1.611  1.00 56.01           C
ANISOU  363  CB  TYR L  49     9976   6762   4542   -533   1617    337       C
ATOM    364  CG  TYR L  49     223.354 -43.517   1.710  1.00 59.39           C
ANISOU  364  CG  TYR L  49     9840   8123   4600   -416   2037    728       C
ATOM    365  CD1 TYR L  49     223.265 -42.381   2.500  1.00 57.42           C
ANISOU  365  CD1 TYR L  49     9715   8566   3534   -644   2209    828       C
ATOM    366  CD2 TYR L  49     222.219 -43.914   1.018  1.00 61.19           C
ANISOU  366  CD2 TYR L  49     9869   8471   4908   -924   2283    618       C
ATOM    367  CE1 TYR L  49     222.088 -41.653   2.590  1.00 57.70           C
ANISOU  367  CE1 TYR L  49     9723   8921   3279   -466   2633   1039       C
ATOM    368  CE2 TYR L  49     221.035 -43.198   1.098  1.00 59.25           C
ANISOU  368  CE2 TYR L  49     9268   8702   4540  -1201   2620    980       C
ATOM    369  CZ  TYR L  49     220.969 -42.062   1.886  1.00 56.65           C
ANISOU  369  CZ  TYR L  49     8796   8914   3813   -285   3011   1197       C
ATOM    370  OH  TYR L  49     219.798 -41.349   1.972  1.00 54.70           O
ANISOU  370  OH  TYR L  49     7788   9950   3043   -761   3444   1710       O
ATOM    371  N   ASP L  50     225.669 -47.141   1.793  1.00 60.68           N
ANISOU  371  N   ASP L  50    11851   5684   5519  -1336   1213    -53       N
ATOM    372  CA  ASP L  50     226.452 -48.338   1.511  1.00 63.07           C
ANISOU  372  CA  ASP L  50    12008   5192   6764  -1714   1196    -28       C
ATOM    373  C   ASP L  50     227.905 -48.171   1.955  1.00 66.91           C
ANISOU  373  C   ASP L  50    11935   6349   7138  -1574   1299   -684       C
ATOM    374  O   ASP L  50     228.740 -47.700   1.185  1.00 70.35           O
ANISOU  374  O   ASP L  50    12135   7912   6682  -2075    685      5       O
ATOM    375  CB  ASP L  50     226.373 -48.697   0.023  1.00 62.82           C
ANISOU  375  CB  ASP L  50    12627   4615   6624  -2358    926    631       C
ATOM    376  CG  ASP L  50     225.043 -49.292  -0.412  1.00 65.07           C
ANISOU  376  CG  ASP L  50    12795   4672   7255  -2326    361   1121       C
ATOM    377  OD1 ASP L  50     224.156 -49.448   0.449  1.00 70.85           O
ANISOU  377  OD1 ASP L  50    12925   5885   8108  -1100   1031    951       O
ATOM    378  OD2 ASP L  50     224.904 -49.601  -1.611  1.00 60.03           O
ANISOU  378  OD2 ASP L  50    12411   3783   6615  -2902   -554   2834       O
ATOM    379  N   ALA L  51     228.178 -48.553   3.211  1.00 65.31           N
ANISOU  379  N   ALA L  51    12279   5836   6699  -1285   2359   -920       N
ATOM    380  CA  ALA L  51     229.526 -48.735   3.737  1.00 70.42           C
ANISOU  380  CA  ALA L  51    12630   6312   7814   -649   2222  -1287       C
ATOM    381  C   ALA L  51     230.191 -47.398   4.066  1.00 73.25           C
ANISOU  381  C   ALA L  51    13135   7093   7603   -875   2210  -2383       C
ATOM    382  O   ALA L  51     230.508 -47.147   5.228  1.00 78.46           O
ANISOU  382  O   ALA L  51    13148   9112   7549   -401   2327  -2836       O
ATOM    383  CB  ALA L  51     230.364 -49.551   2.780  1.00 71.94           C
ANISOU  383  CB  ALA L  51    13077   5832   8422   -633   2272  -1466       C
ATOM    384  N   SER L  52     230.418 -46.560   3.043  1.00 76.92           N
ANISOU  384  N   SER L  52    13675   7731   7819   -810   2042  -1914       N
ATOM    385  CA  SER L  52     231.249 -45.370   3.176  1.00 73.08           C
ANISOU  385  CA  SER L  52    13385   6748   7631   -186   1995  -1267       C
ATOM    386  C   SER L  52     230.453 -44.096   2.899  1.00 73.46           C
ANISOU  386  C   SER L  52    14641   6307   6963   -547   1030   -300       C
ATOM    387  O   SER L  52     230.493 -43.156   3.691  1.00 75.21           O
ANISOU  387  O   SER L  52    15356   5437   7784   -676    245    -38       O
ATOM    388  CB  SER L  52     232.444 -45.457   2.264  1.00 78.40           C
ANISOU  388  CB  SER L  52    12660   8320   8808   -944   2120  -1096       C
ATOM    389  OG  SER L  52     233.226 -46.602   2.569  1.00 84.31           O
ANISOU  389  OG  SER L  52    12709   9127  10195   -868   2371    166       O
ATOM    390  N   ASN L  53     229.752 -44.072   1.760  1.00 69.13           N
ANISOU  390  N   ASN L  53    15260   4852   6152    508   1462    528       N
ATOM    391  CA  ASN L  53     229.054 -42.890   1.281  1.00 70.21           C
ANISOU  391  CA  ASN L  53    15573   5113   5989    321   1664   1287       C
ATOM    392  C   ASN L  53     228.316 -42.194   2.424  1.00 66.45           C
ANISOU  392  C   ASN L  53    14428   5208   5609     14   1907   2026       C
ATOM    393  O   ASN L  53     227.375 -42.749   2.984  1.00 63.80           O
ANISOU  393  O   ASN L  53    14570   4481   5187    200   1798   2205       O
ATOM    394  CB  ASN L  53     228.088 -43.251   0.149  1.00 72.22           C
ANISOU  394  CB  ASN L  53    16679   5036   5725    451   1466   1088       C
ATOM    395  CG  ASN L  53     228.803 -43.783  -1.075  1.00 71.58           C
ANISOU  395  CG  ASN L  53    17465   3730   6001    929   1124    664       C
ATOM    396  OD1 ASN L  53     229.533 -44.768  -0.991  1.00 71.21           O
ANISOU  396  OD1 ASN L  53    18667   2110   6280    180    -81   1709       O
ATOM    397  ND2 ASN L  53     228.614 -43.135  -2.213  1.00 80.02           N
ANISOU  397  ND2 ASN L  53    18541   5113   6746    731    401   1529       N
ATOM    398  N   ARG L  54     228.756 -40.974   2.759  1.00 64.66           N
ANISOU  398  N   ARG L  54    13523   5714   5330   -549   2175   2156       N
ATOM    399  CA  ARG L  54     228.075 -40.142   3.740  1.00 65.37           C
ANISOU  399  CA  ARG L  54    12910   7166   4761   -658   2858   2511       C
ATOM    400  C   ARG L  54     226.826 -39.529   3.112  1.00 66.66           C
ANISOU  400  C   ARG L  54    12684   7705   4937   -243   3000   2083       C
ATOM    401  O   ARG L  54     226.792 -39.275   1.909  1.00 64.97           O
ANISOU  401  O   ARG L  54    11676   7710   5300    436   2594   2760       O
ATOM    402  CB  ARG L  54     228.988 -39.019   4.243  1.00 67.88           C
ANISOU  402  CB  ARG L  54    13625   6837   5327  -1058   3472   2533       C
ATOM    403  CG  ARG L  54     230.187 -39.492   5.051  1.00 70.90           C
ANISOU  403  CG  ARG L  54    14076   7022   5840   -868   3538   3264       C
ATOM    404  CD  ARG L  54     231.026 -38.331   5.553  1.00 74.08           C
ANISOU  404  CD  ARG L  54    14481   7063   6603  -1161   3954   3126       C
ATOM    405  NE  ARG L  54     231.576 -37.536   4.462  1.00 80.88           N
ANISOU  405  NE  ARG L  54    15063   7989   7677  -1698   4877   3390       N
ATOM    406  CZ  ARG L  54     231.318 -36.249   4.247  1.00 84.09           C
ANISOU  406  CZ  ARG L  54    15165   8099   8684  -1057   5919   3121       C
ATOM    407  NH1 ARG L  54     230.586 -35.561   5.104  1.00 83.05           N
ANISOU  407  NH1 ARG L  54    14265   9256   8032  -1322   5915   3054       N
ATOM    408  NH2 ARG L  54     231.798 -35.651   3.170  1.00 93.43           N
ANISOU  408  NH2 ARG L  54    17041   8678   9778   -986   5805   4705       N
ATOM    409  N   ALA L  55     225.812 -39.276   3.949  1.00 63.85           N
ANISOU  409  N   ALA L  55    13237   7834   3188    268   2465   2002       N
ATOM    410  CA  ALA L  55     224.579 -38.641   3.512  1.00 63.65           C
ANISOU  410  CA  ALA L  55    13029   8404   2751    206   2409   1961       C
ATOM    411  C   ALA L  55     224.803 -37.138   3.362  1.00 64.00           C
ANISOU  411  C   ALA L  55    13086   8513   2715   -449   2059   1320       C
ATOM    412  O   ALA L  55     225.846 -36.620   3.757  1.00 64.27           O
ANISOU  412  O   ALA L  55    13276   9607   1534   -798   1812   1577       O
ATOM    413  CB  ALA L  55     223.470 -38.937   4.493  1.00 62.71           C
ANISOU  413  CB  ALA L  55    12767   8167   2893    193   2186   2519       C
ATOM    414  N   THR L  56     223.808 -36.451   2.787  1.00 68.20           N
ANISOU  414  N   THR L  56    13243   9444   3225    108   1806    752       N
ATOM    415  CA  THR L  56     223.872 -35.013   2.584  1.00 70.27           C
ANISOU  415  CA  THR L  56    13898   9386   3415    118   1315    210       C
ATOM    416  C   THR L  56     223.666 -34.307   3.922  1.00 72.68           C
ANISOU  416  C   THR L  56    14412   9714   3488   -247   1369    -18       C
ATOM    417  O   THR L  56     222.631 -34.479   4.563  1.00 72.97           O
ANISOU  417  O   THR L  56    14916  10111   2696   -326   1719   -998       O
ATOM    418  CB  THR L  56     222.841 -34.555   1.543  1.00 74.49           C
ANISOU  418  CB  THR L  56    14028  10200   4074    239    653   -231       C
ATOM    419  OG1 THR L  56     223.050 -35.308   0.347  1.00 77.21           O
ANISOU  419  OG1 THR L  56    14003  11076   4256    315   -182   -875       O
ATOM    420  CG2 THR L  56     222.928 -33.076   1.233  1.00 74.13           C
ANISOU  420  CG2 THR L  56    13876  10035   4254    844    279   -350       C
ATOM    421  N   GLY L  57     224.668 -33.517   4.331  1.00 74.65           N
ANISOU  421  N   GLY L  57    14654   9556   4153   -359   1023    241       N
ATOM    422  CA  GLY L  57     224.611 -32.757   5.569  1.00 74.56           C
ANISOU  422  CA  GLY L  57    14921   9513   3894   -397   1309    566       C
ATOM    423  C   GLY L  57     225.156 -33.540   6.762  1.00 76.62           C
ANISOU  423  C   GLY L  57    14714   9769   4628   -151   1515   1229       C
ATOM    424  O   GLY L  57     224.633 -33.423   7.869  1.00 78.68           O
ANISOU  424  O   GLY L  57    15082  10670   4141    307    968   1046       O
ATOM    425  N   ILE L  58     226.214 -34.326   6.521  1.00 72.49           N
ANISOU  425  N   ILE L  58    14490   9364   3688   -500   2032   1171       N
ATOM    426  CA  ILE L  58     226.878 -35.095   7.562  1.00 70.44           C
ANISOU  426  CA  ILE L  58    13927   9507   3329   -655   1831    725       C
ATOM    427  C   ILE L  58     228.314 -34.585   7.684  1.00 74.38           C
ANISOU  427  C   ILE L  58    13663  10307   4290   -766   2167    954       C
ATOM    428  O   ILE L  58     228.967 -34.352   6.669  1.00 72.67           O
ANISOU  428  O   ILE L  58    13589  10445   3576   -847   1333   1584       O
ATOM    429  CB  ILE L  58     226.824 -36.606   7.247  1.00 70.74           C
ANISOU  429  CB  ILE L  58    14347   9613   2917   -430   1921    422       C
ATOM    430  CG1 ILE L  58     225.393 -37.096   6.996  1.00 68.01           C
ANISOU  430  CG1 ILE L  58    14361   8573   2906   -587   2164    410       C
ATOM    431  CG2 ILE L  58     227.510 -37.420   8.336  1.00 70.74           C
ANISOU  431  CG2 ILE L  58    14267   9711   2899   -307   1667    181       C
ATOM    432  CD1 ILE L  58     224.459 -36.950   8.178  1.00 65.47           C
ANISOU  432  CD1 ILE L  58    13687   7972   3216   -936   2170    641       C
ATOM    433  N   PRO L  59     228.848 -34.376   8.912  1.00 77.09           N
ANISOU  433  N   PRO L  59    12816  10814   5661  -1167   1312     81       N
ATOM    434  CA  PRO L  59     230.241 -33.953   9.090  1.00 77.61           C
ANISOU  434  CA  PRO L  59    12752  10783   5953  -1475   2075    -30       C
ATOM    435  C   PRO L  59     231.269 -34.880   8.443  1.00 80.77           C
ANISOU  435  C   PRO L  59    12193  11475   7020  -1406   2665    409       C
ATOM    436  O   PRO L  59     230.983 -36.046   8.175  1.00 80.10           O
ANISOU  436  O   PRO L  59    11782  11423   7227  -1846   3307   1131       O
ATOM    437  CB  PRO L  59     230.429 -33.957  10.615  1.00 77.51           C
ANISOU  437  CB  PRO L  59    12899  10433   6116  -1636   1369   -295       C
ATOM    438  CG  PRO L  59     229.035 -33.743  11.161  1.00 77.93           C
ANISOU  438  CG  PRO L  59    12874  10560   6175  -1163   1010   -325       C
ATOM    439  CD  PRO L  59     228.131 -34.479  10.194  1.00 76.56           C
ANISOU  439  CD  PRO L  59    12854  10509   5725  -1203   1299   -240       C
ATOM    440  N   ALA L  60     232.473 -34.342   8.215  1.00 81.08           N
ANISOU  440  N   ALA L  60    12348  11035   7423  -1407   3045    284       N
ATOM    441  CA  ALA L  60     233.535 -35.054   7.523  1.00 80.51           C
ANISOU  441  CA  ALA L  60    12438  10467   7683  -1579   3341    505       C
ATOM    442  C   ALA L  60     234.250 -36.019   8.468  1.00 77.32           C
ANISOU  442  C   ALA L  60    12385   9955   7037  -1633   3666    105       C
ATOM    443  O   ALA L  60     234.887 -36.967   8.012  1.00 81.76           O
ANISOU  443  O   ALA L  60    12513   9313   9235  -1800   4427    481       O
ATOM    444  CB  ALA L  60     234.504 -34.064   6.924  1.00 80.47           C
ANISOU  444  CB  ALA L  60    12667  10182   7725  -1477   2956    983       C
ATOM    445  N   ARG L  61     234.150 -35.765   9.780  1.00 76.30           N
ANISOU  445  N   ARG L  61    12096   9783   7110  -1748   3573   -334       N
ATOM    446  CA  ARG L  61     234.823 -36.576  10.785  1.00 74.69           C
ANISOU  446  CA  ARG L  61    12056  10245   6076  -1732   3512   -792       C
ATOM    447  C   ARG L  61     234.316 -38.018  10.745  1.00 73.06           C
ANISOU  447  C   ARG L  61    12388  10067   5304  -1548   3881   -428       C
ATOM    448  O   ARG L  61     235.082 -38.945  11.001  1.00 69.55           O
ANISOU  448  O   ARG L  61    12383  10374   3668  -1590   3010   -795       O
ATOM    449  CB  ARG L  61     234.657 -35.969  12.184  1.00 78.65           C
ANISOU  449  CB  ARG L  61    12534  10956   6391  -1481   3375  -1314       C
ATOM    450  CG  ARG L  61     233.220 -35.686  12.603  1.00 82.85           C
ANISOU  450  CG  ARG L  61    12752  11874   6850  -1015   3108  -1587       C
ATOM    451  CD  ARG L  61     233.143 -35.249  14.055  1.00 86.80           C
ANISOU  451  CD  ARG L  61    13481  12743   6754   -783   2345  -1649       C
ATOM    452  NE  ARG L  61     231.835 -34.724  14.426  1.00 84.98           N
ANISOU  452  NE  ARG L  61    13298  12288   6700   -829   2177  -1871       N
ATOM    453  CZ  ARG L  61     231.360 -33.540  14.054  1.00 80.96           C
ANISOU  453  CZ  ARG L  61    13394  11271   6096  -1310   2433  -2700       C
ATOM    454  NH1 ARG L  61     232.105 -32.722  13.332  1.00 77.81           N
ANISOU  454  NH1 ARG L  61    14263   9519   5782  -1586   1579  -2903       N
ATOM    455  NH2 ARG L  61     230.142 -33.171  14.415  1.00 80.22           N
ANISOU  455  NH2 ARG L  61    13724  11239   5514  -1443   2963  -3085       N
ATOM    456  N   PHE L  62     233.027 -38.198  10.427  1.00 71.11           N
ANISOU  456  N   PHE L  62    12088   9589   5341  -1603   4540     30       N
ATOM    457  CA  PHE L  62     232.433 -39.520  10.301  1.00 71.75           C
ANISOU  457  CA  PHE L  62    11826   9688   5746  -1809   4393    272       C
ATOM    458  C   PHE L  62     233.022 -40.239   9.088  1.00 75.10           C
ANISOU  458  C   PHE L  62    12960   9978   5594  -2458   4749    126       C
ATOM    459  O   PHE L  62     232.881 -39.766   7.963  1.00 79.15           O
ANISOU  459  O   PHE L  62    13007  10386   6680  -3242   3157   1116       O
ATOM    460  CB  PHE L  62     230.911 -39.410  10.183  1.00 70.74           C
ANISOU  460  CB  PHE L  62    11838   9247   5790  -1768   3756    555       C
ATOM    461  CG  PHE L  62     230.219 -38.920  11.431  1.00 69.55           C
ANISOU  461  CG  PHE L  62    11898   9506   5018  -1817   3462   1068       C
ATOM    462  CD1 PHE L  62     230.155 -39.717  12.563  1.00 69.62           C
ANISOU  462  CD1 PHE L  62    11683  10273   4493  -1633   3340   1007       C
ATOM    463  CD2 PHE L  62     229.642 -37.660  11.479  1.00 68.66           C
ANISOU  463  CD2 PHE L  62    12058   9321   4705  -2006   3508    823       C
ATOM    464  CE1 PHE L  62     229.520 -39.268  13.712  1.00 67.45           C
ANISOU  464  CE1 PHE L  62    11533   9801   4291  -1587   3089   1077       C
ATOM    465  CE2 PHE L  62     229.010 -37.212  12.629  1.00 66.88           C
ANISOU  465  CE2 PHE L  62    11835   9337   4236  -2491   3347    964       C
ATOM    466  CZ  PHE L  62     228.950 -38.017  13.743  1.00 66.08           C
ANISOU  466  CZ  PHE L  62    11637   9329   4139  -1999   3109    939       C
ATOM    467  N   SER L  63     233.674 -41.384   9.335  1.00 77.88           N
ANISOU  467  N   SER L  63    13945   9800   5844  -2283   5009    -39       N
ATOM    468  CA  SER L  63     234.353 -42.142   8.295  1.00 76.61           C
ANISOU  468  CA  SER L  63    14055   9152   5901  -2423   4634   -437       C
ATOM    469  C   SER L  63     233.939 -43.610   8.361  1.00 72.02           C
ANISOU  469  C   SER L  63    14942   8498   3925  -1687   3928  -2224       C
ATOM    470  O   SER L  63     234.561 -44.403   9.066  1.00 68.87           O
ANISOU  470  O   SER L  63    14573   9233   2359  -1619   2905  -3538       O
ATOM    471  CB  SER L  63     235.850 -41.996   8.414  1.00 78.18           C
ANISOU  471  CB  SER L  63    13588  10215   5901  -1960   6135    -44       C
ATOM    472  OG  SER L  63     236.240 -40.638   8.276  1.00 82.95           O
ANISOU  472  OG  SER L  63    12787  10729   7999  -2069   7110    513       O
ATOM    473  N   GLY L  64     232.881 -43.956   7.617  1.00 72.95           N
ANISOU  473  N   GLY L  64    15357   9088   3273  -1057   3517  -2081       N
ATOM    474  CA  GLY L  64     232.423 -45.333   7.513  1.00 72.18           C
ANISOU  474  CA  GLY L  64    14981   9045   3397   -964   3605  -1619       C
ATOM    475  C   GLY L  64     233.279 -46.137   6.537  1.00 70.24           C
ANISOU  475  C   GLY L  64    14572   8222   3894   -533   3190  -1512       C
ATOM    476  O   GLY L  64     233.686 -45.622   5.498  1.00 59.76           O
ANISOU  476  O   GLY L  64    12639   6848   3217    588   3512  -2646       O
ATOM    477  N   SER L  65     233.546 -47.402   6.886  1.00 73.43           N
ANISOU  477  N   SER L  65    15502   8412   3985  -1175   2796   -598       N
ATOM    478  CA  SER L  65     234.351 -48.282   6.053  1.00 71.56           C
ANISOU  478  CA  SER L  65    16065   7599   3525  -1509   2810   -256       C
ATOM    479  C   SER L  65     234.131 -49.735   6.465  1.00 74.17           C
ANISOU  479  C   SER L  65    16835   7831   3514  -2003   2686    112       C
ATOM    480  O   SER L  65     233.947 -50.027   7.644  1.00 75.61           O
ANISOU  480  O   SER L  65    18069   7212   3446  -2915   1938    287       O
ATOM    481  CB  SER L  65     235.812 -47.918   6.129  1.00 76.92           C
ANISOU  481  CB  SER L  65    16108   8951   4165  -1548   2148     27       C
ATOM    482  OG  SER L  65     236.300 -48.057   7.455  1.00 80.86           O
ANISOU  482  OG  SER L  65    16531  10008   4182  -1410   2556   1816       O
ATOM    483  N   GLY L  66     234.167 -50.637   5.478  1.00 71.50           N
ANISOU  483  N   GLY L  66    16231   6897   4038  -1521   3217    301       N
ATOM    484  CA  GLY L  66     233.992 -52.057   5.730  1.00 72.42           C
ANISOU  484  CA  GLY L  66    15749   6955   4810   -924   3112    773       C
ATOM    485  C   GLY L  66     233.558 -52.814   4.479  1.00 72.97           C
ANISOU  485  C   GLY L  66    15285   7541   4899   -872   2954    711       C
ATOM    486  O   GLY L  66     233.203 -52.208   3.469  1.00 72.95           O
ANISOU  486  O   GLY L  66    15429   8101   4185   -955   3974    968       O
ATOM    487  N   SER L  67     233.592 -54.148   4.573  1.00 73.40           N
ANISOU  487  N   SER L  67    14630   7503   5755   -596   2679    523       N
ATOM    488  CA  SER L  67     233.190 -55.019   3.481  1.00 71.81           C
ANISOU  488  CA  SER L  67    14425   6899   5958   -290   2853    423       C
ATOM    489  C   SER L  67     232.924 -56.425   4.014  1.00 73.34           C
ANISOU  489  C   SER L  67    14524   6790   6549     86   2595    588       C
ATOM    490  O   SER L  67     233.686 -56.936   4.832  1.00 75.00           O
ANISOU  490  O   SER L  67    15291   6804   6399   -164   1850     90       O
ATOM    491  CB  SER L  67     234.234 -55.037   2.394  1.00 72.30           C
ANISOU  491  CB  SER L  67    14294   6981   6194   -467   2924    798       C
ATOM    492  OG  SER L  67     233.833 -55.873   1.318  1.00 74.94           O
ANISOU  492  OG  SER L  67    14214   7840   6419   -969   2409    878       O
ATOM    493  N   GLY L  68     231.827 -57.031   3.542  1.00 75.64           N
ANISOU  493  N   GLY L  68    13611   8135   6993    656   2332    870       N
ATOM    494  CA  GLY L  68     231.522 -58.425   3.817  1.00 73.93           C
ANISOU  494  CA  GLY L  68    12990   8434   6666    577   2572   1337       C
ATOM    495  C   GLY L  68     230.971 -58.638   5.225  1.00 71.44           C
ANISOU  495  C   GLY L  68    11532   8507   7104   1029   3066   1122       C
ATOM    496  O   GLY L  68     229.765 -58.540   5.442  1.00 67.78           O
ANISOU  496  O   GLY L  68    11583   8116   6054    924   3657    907       O
ATOM    497  N   THR L  69     231.877 -58.926   6.167  1.00 74.62           N
ANISOU  497  N   THR L  69    12543   8840   6966    957   2761   1370       N
ATOM    498  CA  THR L  69     231.511 -59.368   7.504  1.00 76.02           C
ANISOU  498  CA  THR L  69    12618   9193   7071    510   2980   1257       C
ATOM    499  C   THR L  69     231.663 -58.209   8.487  1.00 74.58           C
ANISOU  499  C   THR L  69    12274   9335   6727   1200   2665   1313       C
ATOM    500  O   THR L  69     230.680 -57.762   9.072  1.00 75.05           O
ANISOU  500  O   THR L  69    11309  10080   7125   1325   2384   2144       O
ATOM    501  CB  THR L  69     232.351 -60.586   7.914  1.00 76.31           C
ANISOU  501  CB  THR L  69    13427   8237   7328   -180   2798   1391       C
ATOM    502  OG1 THR L  69     232.210 -61.577   6.895  1.00 82.50           O
ANISOU  502  OG1 THR L  69    14323   8166   8857  -1957   2006    988       O
ATOM    503  CG2 THR L  69     231.950 -61.179   9.247  1.00 75.98           C
ANISOU  503  CG2 THR L  69    13247   8284   7337   -547   3261   1017       C
ATOM    504  N   ASP L  70     232.904 -57.733   8.655  1.00 77.93           N
ANISOU  504  N   ASP L  70    12844  10054   6709    650   2328   1472       N
ATOM    505  CA  ASP L  70     233.231 -56.747   9.674  1.00 79.57           C
ANISOU  505  CA  ASP L  70    13917   9681   6633    177   2384   1798       C
ATOM    506  C   ASP L  70     233.293 -55.358   9.044  1.00 76.72           C
ANISOU  506  C   ASP L  70    13544   9827   5777   -486   3276   1767       C
ATOM    507  O   ASP L  70     234.055 -55.133   8.106  1.00 74.92           O
ANISOU  507  O   ASP L  70    13515   8061   6890   -773   3670   2384       O
ATOM    508  CB  ASP L  70     234.553 -57.090  10.368  1.00 87.53           C
ANISOU  508  CB  ASP L  70    14245  11478   7534   -287   1507   1230       C
ATOM    509  CG  ASP L  70     234.529 -58.411  11.119  1.00 93.64           C
ANISOU  509  CG  ASP L  70    14997  11387   9193   -286   1068   1554       C
ATOM    510  OD1 ASP L  70     234.347 -59.456  10.462  1.00 92.44           O
ANISOU  510  OD1 ASP L  70    14919  12289   7914    135   1323   1054       O
ATOM    511  OD2 ASP L  70     234.691 -58.385  12.357  1.00 92.07           O
ANISOU  511  OD2 ASP L  70    14899  10434   9650  -1018   -438   1827       O
ATOM    512  N   PHE L  71     232.480 -54.437   9.578  1.00 75.95           N
ANISOU  512  N   PHE L  71    14066   9550   5240   -763   3091   1389       N
ATOM    513  CA  PHE L  71     232.495 -53.038   9.178  1.00 73.96           C
ANISOU  513  CA  PHE L  71    13960   9941   4199  -1349   3138   1850       C
ATOM    514  C   PHE L  71     232.849 -52.184  10.392  1.00 75.64           C
ANISOU  514  C   PHE L  71    13908  10654   4177  -1578   3238   1654       C
ATOM    515  O   PHE L  71     232.774 -52.660  11.522  1.00 78.91           O
ANISOU  515  O   PHE L  71    14609  11740   3631  -1351   1971   1427       O
ATOM    516  CB  PHE L  71     231.140 -52.618   8.599  1.00 72.76           C
ANISOU  516  CB  PHE L  71    14301   9630   3714  -1334   2862   2080       C
ATOM    517  CG  PHE L  71     230.619 -53.492   7.486  1.00 72.17           C
ANISOU  517  CG  PHE L  71    14575   9024   3821  -1081   2795   2129       C
ATOM    518  CD1 PHE L  71     230.113 -54.756   7.751  1.00 72.08           C
ANISOU  518  CD1 PHE L  71    14955   8811   3621   -941   2617   2160       C
ATOM    519  CD2 PHE L  71     230.633 -53.052   6.171  1.00 71.74           C
ANISOU  519  CD2 PHE L  71    14509   9059   3688  -1093   2882   1915       C
ATOM    520  CE1 PHE L  71     229.633 -55.559   6.727  1.00 72.65           C
ANISOU  520  CE1 PHE L  71    15118   8674   3808  -1077   2391   2257       C
ATOM    521  CE2 PHE L  71     230.154 -53.857   5.148  1.00 74.04           C
ANISOU  521  CE2 PHE L  71    14533   8928   4671  -1205   2479   1627       C
ATOM    522  CZ  PHE L  71     229.655 -55.108   5.428  1.00 73.15           C
ANISOU  522  CZ  PHE L  71    15003   9023   3767  -1060   2355   2240       C
ATOM    523  N   THR L  72     233.234 -50.926  10.142  1.00 70.86           N
ANISOU  523  N   THR L  72    13056  10975   2891  -1401   4066   2287       N
ATOM    524  CA  THR L  72     233.625 -50.009  11.203  1.00 67.21           C
ANISOU  524  CA  THR L  72    11943  10841   2751  -1031   3893   2435       C
ATOM    525  C   THR L  72     233.186 -48.587  10.860  1.00 69.22           C
ANISOU  525  C   THR L  72    12977  10624   2697   -376   3856   1515       C
ATOM    526  O   THR L  72     233.071 -48.233   9.688  1.00 61.81           O
ANISOU  526  O   THR L  72    12392   8706   2385   1280   5336    868       O
ATOM    527  CB  THR L  72     235.140 -50.046  11.446  1.00 69.43           C
ANISOU  527  CB  THR L  72    11541  12043   2796  -1998   4107   3119       C
ATOM    528  OG1 THR L  72     235.790 -49.680  10.229  1.00 73.28           O
ANISOU  528  OG1 THR L  72    11430  13169   3240  -2969   3855   3794       O
ATOM    529  CG2 THR L  72     235.641 -51.398  11.902  1.00 68.98           C
ANISOU  529  CG2 THR L  72    10733  12350   3124  -2237   3959   3507       C
ATOM    530  N   LEU L  73     232.949 -47.785  11.906  1.00 73.96           N
ANISOU  530  N   LEU L  73    14181  11553   2365   -624   2562    896       N
ATOM    531  CA  LEU L  73     232.635 -46.372  11.767  1.00 73.93           C
ANISOU  531  CA  LEU L  73    14089  11760   2241   -350   2493    391       C
ATOM    532  C   LEU L  73     233.569 -45.570  12.671  1.00 75.90           C
ANISOU  532  C   LEU L  73    13484  12102   3252   -579   3076   -332       C
ATOM    533  O   LEU L  73     233.540 -45.731  13.889  1.00 75.61           O
ANISOU  533  O   LEU L  73    13249  12176   3304    416   3154   -212       O
ATOM    534  CB  LEU L  73     231.167 -46.141  12.141  1.00 73.80           C
ANISOU  534  CB  LEU L  73    14015  12365   1662   -472   2279    445       C
ATOM    535  CG  LEU L  73     230.694 -44.687  12.115  1.00 76.84           C
ANISOU  535  CG  LEU L  73    14925  12326   1945   -638   1835    932       C
ATOM    536  CD1 LEU L  73     230.652 -44.155  10.691  1.00 79.25           C
ANISOU  536  CD1 LEU L  73    15614  12283   2211   -695   1884   1268       C
ATOM    537  CD2 LEU L  73     229.330 -44.546  12.774  1.00 76.67           C
ANISOU  537  CD2 LEU L  73    14901  12467   1762   -851   1910   1212       C
ATOM    538  N   THR L  74     234.385 -44.706  12.055  1.00 74.99           N
ANISOU  538  N   THR L  74    13145  12522   2824   -565   3657   -841       N
ATOM    539  CA  THR L  74     235.384 -43.929  12.771  1.00 74.12           C
ANISOU  539  CA  THR L  74    12733  12264   3165    -81   4081  -1720       C
ATOM    540  C   THR L  74     234.929 -42.474  12.861  1.00 73.72           C
ANISOU  540  C   THR L  74    12191  12129   3690   -125   3757  -1650       C
ATOM    541  O   THR L  74     234.333 -41.947  11.924  1.00 67.65           O
ANISOU  541  O   THR L  74    12231  11282   2189      0   4130  -2628       O
ATOM    542  CB  THR L  74     236.755 -44.056  12.095  1.00 78.07           C
ANISOU  542  CB  THR L  74    12908  13025   3730    397   4285  -2168       C
ATOM    543  OG1 THR L  74     237.089 -45.444  12.042  1.00 78.90           O
ANISOU  543  OG1 THR L  74    12321  13568   4089   1617   4957  -2207       O
ATOM    544  CG2 THR L  74     237.849 -43.296  12.813  1.00 77.90           C
ANISOU  544  CG2 THR L  74    12993  13236   3368    411   4621  -2710       C
ATOM    545  N   ILE L  75     235.216 -41.843  14.007  1.00 75.84           N
ANISOU  545  N   ILE L  75    12150  11459   5205   -759   3341  -2399       N
ATOM    546  CA  ILE L  75     234.923 -40.437  14.232  1.00 80.75           C
ANISOU  546  CA  ILE L  75    12211  11420   7050   -675   3409  -2131       C
ATOM    547  C   ILE L  75     236.209 -39.764  14.710  1.00 86.50           C
ANISOU  547  C   ILE L  75    12916  11496   8452  -1361   2917  -1715       C
ATOM    548  O   ILE L  75     236.640 -39.991  15.839  1.00 81.03           O
ANISOU  548  O   ILE L  75    11708  10640   8440  -1215   2701  -2577       O
ATOM    549  CB  ILE L  75     233.770 -40.258  15.243  1.00 79.87           C
ANISOU  549  CB  ILE L  75    12040  11138   7167   -569   3262  -2834       C
ATOM    550  CG1 ILE L  75     232.628 -41.250  15.002  1.00 77.88           C
ANISOU  550  CG1 ILE L  75    11674  10809   7109   -297   3267  -2816       C
ATOM    551  CG2 ILE L  75     233.280 -38.817  15.237  1.00 80.99           C
ANISOU  551  CG2 ILE L  75    12507  11180   7082   -511   3168  -3105       C
ATOM    552  CD1 ILE L  75     231.563 -41.241  16.076  1.00 78.38           C
ANISOU  552  CD1 ILE L  75    11802  11048   6930   -533   3221  -2701       C
ATOM    553  N   SER L  76     236.806 -38.937  13.841  1.00 94.61           N
ANISOU  553  N   SER L  76    14339  11305  10302  -2329   2241   -631       N
ATOM    554  CA  SER L  76     238.139 -38.396  14.062  1.00 96.03           C
ANISOU  554  CA  SER L  76    14570  10671  11245  -2451   1940     14       C
ATOM    555  C   SER L  76     238.195 -37.616  15.374  1.00 96.51           C
ANISOU  555  C   SER L  76    15073   9934  11661  -1804   2039   -153       C
ATOM    556  O   SER L  76     238.914 -38.004  16.293  1.00 98.43           O
ANISOU  556  O   SER L  76    15048  10159  12191  -1607   1881     13       O
ATOM    557  CB  SER L  76     238.576 -37.545  12.896  1.00 99.43           C
ANISOU  557  CB  SER L  76    14755  11030  11992  -2633   2034    552       C
ATOM    558  OG  SER L  76     237.697 -36.446  12.710  1.00105.33           O
ANISOU  558  OG  SER L  76    15614  11409  12997  -2176   1920    971       O
ATOM    559  N   SER L  77     237.430 -36.520  15.446  1.00 97.66           N
ANISOU  559  N   SER L  77    15767   9896  11443  -1513   2229   -429       N
ATOM    560  CA  SER L  77     237.394 -35.670  16.625  1.00 98.01           C
ANISOU  560  CA  SER L  77    16145   9204  11888  -1646   1792   -556       C
ATOM    561  C   SER L  77     235.971 -35.621  17.176  1.00 97.22           C
ANISOU  561  C   SER L  77    16853  10014  10070  -2487   2404   -499       C
ATOM    562  O   SER L  77     235.090 -35.016  16.567  1.00105.36           O
ANISOU  562  O   SER L  77    17650  11092  11289  -2569   1228   -588       O
ATOM    563  CB  SER L  77     237.912 -34.289  16.308  1.00 99.52           C
ANISOU  563  CB  SER L  77    16793   8641  12377  -1246   1526   -615       C
ATOM    564  OG  SER L  77     237.971 -33.488  17.479  1.00 98.36           O
ANISOU  564  OG  SER L  77    17475   7150  12746  -1255   1119   -289       O
ATOM    565  N   LEU L  78     235.762 -36.267  18.330  1.00 94.70           N
ANISOU  565  N   LEU L  78    17135  10434   8410  -1883   2016  -1469       N
ATOM    566  CA  LEU L  78     234.447 -36.354  18.946  1.00 93.63           C
ANISOU  566  CA  LEU L  78    17314  11060   7200  -1654   1949  -1437       C
ATOM    567  C   LEU L  78     234.006 -34.970  19.418  1.00 91.93           C
ANISOU  567  C   LEU L  78    15860  11549   7519  -1071   1814  -1390       C
ATOM    568  O   LEU L  78     234.748 -34.286  20.121  1.00 96.10           O
ANISOU  568  O   LEU L  78    16668  10927   8918  -1313   1282  -1327       O
ATOM    569  CB  LEU L  78     234.502 -37.336  20.122  1.00 93.30           C
ANISOU  569  CB  LEU L  78    17318  10802   7327  -1627   1939  -1463       C
ATOM    570  CG  LEU L  78     234.624 -38.816  19.756  1.00 91.25           C
ANISOU  570  CG  LEU L  78    17367  10583   6721  -1667   2078   -969       C
ATOM    571  CD1 LEU L  78     234.789 -39.668  21.006  1.00 91.74           C
ANISOU  571  CD1 LEU L  78    17313  10451   7090  -1512   2337   -712       C
ATOM    572  CD2 LEU L  78     233.417 -39.284  18.957  1.00 89.36           C
ANISOU  572  CD2 LEU L  78    17356  10382   6211  -1838   2227   -751       C
ATOM    573  N   GLU L  79     232.794 -34.574  19.012  1.00 91.07           N
ANISOU  573  N   GLU L  79    14649  13044   6908  -2140   1909  -1460       N
ATOM    574  CA  GLU L  79     232.160 -33.360  19.498  1.00 86.65           C
ANISOU  574  CA  GLU L  79    13567  13187   6167  -2261   1551  -1330       C
ATOM    575  C   GLU L  79     231.227 -33.723  20.652  1.00 91.28           C
ANISOU  575  C   GLU L  79    14012  14278   6390  -2042   1957  -1241       C
ATOM    576  O   GLU L  79     230.908 -34.895  20.843  1.00 85.66           O
ANISOU  576  O   GLU L  79    14193  13448   4905   -773   1329  -1557       O
ATOM    577  CB  GLU L  79     231.387 -32.672  18.370  1.00 81.59           C
ANISOU  577  CB  GLU L  79    12797  13292   4912  -3063   2185  -1190       C
ATOM    578  CG  GLU L  79     232.248 -32.281  17.181  1.00 78.55           C
ANISOU  578  CG  GLU L  79    12111  13310   4423  -3415   1713  -1555       C
ATOM    579  CD  GLU L  79     233.227 -31.146  17.431  1.00 77.20           C
ANISOU  579  CD  GLU L  79    12302  13817   3211  -3573   1306  -2229       C
ATOM    580  OE1 GLU L  79     233.174 -30.542  18.520  1.00 68.69           O
ANISOU  580  OE1 GLU L  79    10608  13430   2060  -4225   2343  -1041       O
ATOM    581  OE2 GLU L  79     234.043 -30.867  16.530  1.00 78.01           O
ANISOU  581  OE2 GLU L  79    12248  14051   3341  -4487   1230  -2883       O
ATOM    582  N   PRO L  80     230.769 -32.740  21.464  1.00 94.66           N
ANISOU  582  N   PRO L  80    14554  14330   7079  -2241   2567  -1394       N
ATOM    583  CA  PRO L  80     229.785 -33.003  22.518  1.00100.57           C
ANISOU  583  CA  PRO L  80    15145  15400   7665  -2189   3087  -1255       C
ATOM    584  C   PRO L  80     228.480 -33.641  22.041  1.00108.18           C
ANISOU  584  C   PRO L  80    15556  17170   8375  -2361   2141   -903       C
ATOM    585  O   PRO L  80     227.863 -34.404  22.782  1.00120.07           O
ANISOU  585  O   PRO L  80    17318  17906  10396  -2572   3133     60       O
ATOM    586  CB  PRO L  80     229.493 -31.607  23.093  1.00100.22           C
ANISOU  586  CB  PRO L  80    15350  14901   7825  -3095   2824  -1475       C
ATOM    587  CG  PRO L  80     230.743 -30.811  22.791  1.00 96.31           C
ANISOU  587  CG  PRO L  80    15172  14364   7055  -2702   3225  -1677       C
ATOM    588  CD  PRO L  80     231.210 -31.335  21.450  1.00 94.43           C
ANISOU  588  CD  PRO L  80    14443  14448   6985  -2561   3189  -1470       C
ATOM    589  N   GLU L  81     228.074 -33.333  20.800  1.00107.19           N
ANISOU  589  N   GLU L  81    15071  16816   8839  -2113   1348  -1078       N
ATOM    590  CA  GLU L  81     226.781 -33.754  20.280  1.00101.80           C
ANISOU  590  CA  GLU L  81    15011  15224   8444   -895    213   -888       C
ATOM    591  C   GLU L  81     226.922 -34.996  19.397  1.00103.65           C
ANISOU  591  C   GLU L  81    14723  15654   9004   -530    477  -1358       C
ATOM    592  O   GLU L  81     226.044 -35.267  18.580  1.00108.30           O
ANISOU  592  O   GLU L  81    14148  17192   9808    402    166  -1502       O
ATOM    593  CB  GLU L  81     226.105 -32.604  19.522  1.00101.92           C
ANISOU  593  CB  GLU L  81    14020  15271   9430  -1238   -668   -621       C
ATOM    594  CG  GLU L  81     226.744 -32.244  18.185  1.00101.51           C
ANISOU  594  CG  GLU L  81    14069  15004   9493    -80   -623   -147       C
ATOM    595  CD  GLU L  81     228.031 -31.439  18.246  1.00102.87           C
ANISOU  595  CD  GLU L  81    13671  15267  10147    296   -108    319       C
ATOM    596  OE1 GLU L  81     228.459 -31.083  19.363  1.00106.93           O
ANISOU  596  OE1 GLU L  81    15322  15330   9973   1314   -433    390       O
ATOM    597  OE2 GLU L  81     228.605 -31.170  17.172  1.00105.10           O
ANISOU  597  OE2 GLU L  81    14445  15879   9606   1014   -118    282       O
ATOM    598  N   ASP L  82     228.013 -35.756  19.569  1.00 96.43           N
ANISOU  598  N   ASP L  82    15458  13682   7497   -416   1004  -1889       N
ATOM    599  CA  ASP L  82     228.186 -37.020  18.868  1.00 92.79           C
ANISOU  599  CA  ASP L  82    15454  13939   5860     43   1268  -1590       C
ATOM    600  C   ASP L  82     228.109 -38.189  19.850  1.00 93.41           C
ANISOU  600  C   ASP L  82    16160  13391   5941    372   1087  -1862       C
ATOM    601  O   ASP L  82     228.279 -39.339  19.449  1.00 97.57           O
ANISOU  601  O   ASP L  82    16864  13043   7165     86   -242  -2160       O
ATOM    602  CB  ASP L  82     229.501 -37.052  18.084  1.00 85.61           C
ANISOU  602  CB  ASP L  82    16080  13096   3350     71   1213  -2151       C
ATOM    603  CG  ASP L  82     229.585 -36.010  16.982  1.00 79.98           C
ANISOU  603  CG  ASP L  82    15710  13193   1484    476   1205  -3000       C
ATOM    604  OD1 ASP L  82     228.577 -35.822  16.273  1.00 77.34           O
ANISOU  604  OD1 ASP L  82    15557  12974    853    425   1586  -2801       O
ATOM    605  OD2 ASP L  82     230.668 -35.413  16.823  1.00 77.67           O
ANISOU  605  OD2 ASP L  82    15742  12698   1070    716   1562  -3204       O
ATOM    606  N   PHE L  83     227.842 -37.895  21.130  1.00 91.20           N
ANISOU  606  N   PHE L  83    15285  13674   5692    441   1836   -642       N
ATOM    607  CA  PHE L  83     227.695 -38.928  22.142  1.00 86.19           C
ANISOU  607  CA  PHE L  83    14121  12725   5901    158   2585  -1022       C
ATOM    608  C   PHE L  83     226.258 -39.442  22.125  1.00 78.58           C
ANISOU  608  C   PHE L  83    14750  10764   4343   -347   2613   -921       C
ATOM    609  O   PHE L  83     225.432 -39.025  22.934  1.00 86.44           O
ANISOU  609  O   PHE L  83    16465  11723   4656    431   3258  -1005       O
ATOM    610  CB  PHE L  83     228.106 -38.395  23.518  1.00 86.43           C
ANISOU  610  CB  PHE L  83    13940  12629   6270    262   2211  -1106       C
ATOM    611  CG  PHE L  83     229.593 -38.216  23.688  1.00 89.82           C
ANISOU  611  CG  PHE L  83    14168  12444   7513    340   1478  -1084       C
ATOM    612  CD1 PHE L  83     230.432 -39.317  23.770  1.00 90.90           C
ANISOU  612  CD1 PHE L  83    14762  12191   7585    275    837   -217       C
ATOM    613  CD2 PHE L  83     230.158 -36.950  23.743  1.00 92.54           C
ANISOU  613  CD2 PHE L  83    14350  12601   8211    104   1159  -1646       C
ATOM    614  CE1 PHE L  83     231.801 -39.156  23.919  1.00 90.48           C
ANISOU  614  CE1 PHE L  83    14882  12141   7352    128    230   -449       C
ATOM    615  CE2 PHE L  83     231.527 -36.792  23.892  1.00 92.24           C
ANISOU  615  CE2 PHE L  83    14592  12199   8253    121    280  -1462       C
ATOM    616  CZ  PHE L  83     232.346 -37.894  23.979  1.00 91.07           C
ANISOU  616  CZ  PHE L  83    14952  12141   7509    176   -164  -1011       C
ATOM    617  N   ALA L  84     225.980 -40.344  21.178  1.00 73.27           N
ANISOU  617  N   ALA L  84    14000   9903   3935   -178   2881   -465       N
ATOM    618  CA  ALA L  84     224.673 -40.963  21.041  1.00 74.73           C
ANISOU  618  CA  ALA L  84    14069  10225   4098   -472   2548   -473       C
ATOM    619  C   ALA L  84     224.848 -42.410  20.588  1.00 72.11           C
ANISOU  619  C   ALA L  84    13050   9864   4485   -974   2444    -76       C
ATOM    620  O   ALA L  84     225.959 -42.833  20.272  1.00 72.81           O
ANISOU  620  O   ALA L  84    12854  10273   4536  -1239   2501    125       O
ATOM    621  CB  ALA L  84     223.831 -40.172  20.070  1.00 73.88           C
ANISOU  621  CB  ALA L  84    14061   9991   4019   -848   2512   -388       C
ATOM    622  N   VAL L  85     223.740 -43.158  20.562  1.00 72.23           N
ANISOU  622  N   VAL L  85    12420  10305   4717   -762   2771    601       N
ATOM    623  CA  VAL L  85     223.764 -44.556  20.163  1.00 71.51           C
ANISOU  623  CA  VAL L  85    12386  10323   4462   -912   2512    738       C
ATOM    624  C   VAL L  85     223.862 -44.625  18.640  1.00 68.81           C
ANISOU  624  C   VAL L  85    11902   9803   4438   -615   2449    810       C
ATOM    625  O   VAL L  85     223.174 -43.886  17.937  1.00 65.47           O
ANISOU  625  O   VAL L  85    11420   9386   4068  -1314   2707   1154       O
ATOM    626  CB  VAL L  85     222.531 -45.319  20.685  1.00 75.90           C
ANISOU  626  CB  VAL L  85    12727  10693   5417  -1283   2494    967       C
ATOM    627  CG1 VAL L  85     222.552 -46.781  20.261  1.00 77.12           C
ANISOU  627  CG1 VAL L  85    13508  10528   5266  -1135   2565   1279       C
ATOM    628  CG2 VAL L  85     222.395 -45.204  22.197  1.00 78.02           C
ANISOU  628  CG2 VAL L  85    13150  11070   5423  -1180   2014    458       C
ATOM    629  N   TYR L  86     224.723 -45.526  18.152  1.00 65.63           N
ANISOU  629  N   TYR L  86    11710  10038   3187   -264   1906    939       N
ATOM    630  CA  TYR L  86     224.963 -45.694  16.728  1.00 65.22           C
ANISOU  630  CA  TYR L  86    11835   9970   2975    -32   1664   1442       C
ATOM    631  C   TYR L  86     224.550 -47.102  16.305  1.00 62.10           C
ANISOU  631  C   TYR L  86    11432  10241   1923   -307   1788   1620       C
ATOM    632  O   TYR L  86     225.087 -48.085  16.812  1.00 60.56           O
ANISOU  632  O   TYR L  86    11278  10665   1065   -597   1466   2050       O
ATOM    633  CB  TYR L  86     226.436 -45.430  16.406  1.00 62.70           C
ANISOU  633  CB  TYR L  86    11736   9384   2702    136   1337   1540       C
ATOM    634  CG  TYR L  86     226.865 -43.992  16.551  1.00 67.73           C
ANISOU  634  CG  TYR L  86    12842   9068   3824    597   1571   1668       C
ATOM    635  CD1 TYR L  86     226.534 -43.047  15.593  1.00 68.36           C
ANISOU  635  CD1 TYR L  86    12908   9487   3576    778   1353   1580       C
ATOM    636  CD2 TYR L  86     227.593 -43.568  17.652  1.00 70.34           C
ANISOU  636  CD2 TYR L  86    13731   9232   3763    807   1463   1606       C
ATOM    637  CE1 TYR L  86     226.924 -41.723  15.717  1.00 70.05           C
ANISOU  637  CE1 TYR L  86    13265   9470   3877    779   1773   1491       C
ATOM    638  CE2 TYR L  86     227.989 -42.247  17.794  1.00 71.80           C
ANISOU  638  CE2 TYR L  86    13963   9336   3979    747   1889   1308       C
ATOM    639  CZ  TYR L  86     227.653 -41.320  16.822  1.00 70.51           C
ANISOU  639  CZ  TYR L  86    13692   9442   3657    875   1988   1174       C
ATOM    640  OH  TYR L  86     228.040 -40.007  16.950  1.00 68.48           O
ANISOU  640  OH  TYR L  86    13888   9425   2703   1031   2687    381       O
ATOM    641  N   TYR L  87     223.595 -47.179  15.370  1.00 62.40           N
ANISOU  641  N   TYR L  87    11025  10689   1993  -1239   2083   1461       N
ATOM    642  CA  TYR L  87     223.107 -48.444  14.846  1.00 65.07           C
ANISOU  642  CA  TYR L  87    11650  10279   2794  -1384   2015   1785       C
ATOM    643  C   TYR L  87     223.609 -48.636  13.417  1.00 62.74           C
ANISOU  643  C   TYR L  87    11646   9209   2981  -1565   2288   1875       C
ATOM    644  O   TYR L  87     223.920 -47.664  12.732  1.00 66.64           O
ANISOU  644  O   TYR L  87    12756   9410   3151  -1911   1906   2107       O
ATOM    645  CB  TYR L  87     221.578 -48.476  14.880  1.00 67.04           C
ANISOU  645  CB  TYR L  87    11764  11308   2397  -1213   1789   1645       C
ATOM    646  CG  TYR L  87     220.975 -48.403  16.260  1.00 69.49           C
ANISOU  646  CG  TYR L  87    12553  11994   1855  -1333   1381   1973       C
ATOM    647  CD1 TYR L  87     220.960 -49.509  17.094  1.00 71.37           C
ANISOU  647  CD1 TYR L  87    12611  12633   1872  -1407    832   2409       C
ATOM    648  CD2 TYR L  87     220.430 -47.223  16.740  1.00 69.39           C
ANISOU  648  CD2 TYR L  87    12603  12053   1709  -1244   1004   1776       C
ATOM    649  CE1 TYR L  87     220.406 -49.449  18.364  1.00 70.80           C
ANISOU  649  CE1 TYR L  87    12827  12609   1462  -1241    348   1921       C
ATOM    650  CE2 TYR L  87     219.876 -47.145  18.008  1.00 66.98           C
ANISOU  650  CE2 TYR L  87    12371  11945   1134  -1343    300   1675       C
ATOM    651  CZ  TYR L  87     219.864 -48.262  18.823  1.00 67.33           C
ANISOU  651  CZ  TYR L  87    12622  12618    341  -1451    439   1751       C
ATOM    652  OH  TYR L  87     219.316 -48.191  20.080  1.00 71.54           O
ANISOU  652  OH  TYR L  87    12658  13872    649  -1384    894   1321       O
ATOM    653  N   CYS L  88     223.682 -49.900  12.983  1.00 62.30           N
ANISOU  653  N   CYS L  88    11431   8643   3597  -1292   2497   2554       N
ATOM    654  CA  CYS L  88     223.959 -50.236  11.595  1.00 61.22           C
ANISOU  654  CA  CYS L  88    11239   8396   3624   -868   2699   2777       C
ATOM    655  C   CYS L  88     222.710 -50.857  10.972  1.00 60.77           C
ANISOU  655  C   CYS L  88    11619   7658   3811   -659   2270   2900       C
ATOM    656  O   CYS L  88     221.714 -51.058  11.662  1.00 58.26           O
ANISOU  656  O   CYS L  88    11742   7167   3227   -392   2144   3070       O
ATOM    657  CB  CYS L  88     225.168 -51.160  11.479  1.00 65.24           C
ANISOU  657  CB  CYS L  88    11107   9397   4282   -654   2820   2499       C
ATOM    658  SG  CYS L  88     225.121 -52.584  12.599  1.00 70.42           S
ANISOU  658  SG  CYS L  88    11600  10401   4753   -646   2752   3250       S
ATOM    659  N   GLN L  89     222.757 -51.125   9.660  1.00 61.50           N
ANISOU  659  N   GLN L  89    11929   7413   4025   -366   2439   2516       N
ATOM    660  CA  GLN L  89     221.659 -51.783   8.966  1.00 64.75           C
ANISOU  660  CA  GLN L  89    12482   7255   4864   -593   2227   2304       C
ATOM    661  C   GLN L  89     222.160 -52.401   7.663  1.00 65.94           C
ANISOU  661  C   GLN L  89    13173   6897   4983   -643   1859   1850       C
ATOM    662  O   GLN L  89     222.933 -51.780   6.937  1.00 67.71           O
ANISOU  662  O   GLN L  89    13468   7168   5087   -554   1820   2344       O
ATOM    663  CB  GLN L  89     220.529 -50.797   8.655  1.00 65.26           C
ANISOU  663  CB  GLN L  89    12250   7320   5223   -755   2145   2422       C
ATOM    664  CG  GLN L  89     219.373 -51.422   7.881  1.00 63.83           C
ANISOU  664  CG  GLN L  89    12081   6970   5198   -906   2322   2442       C
ATOM    665  CD  GLN L  89     218.423 -50.400   7.307  1.00 62.67           C
ANISOU  665  CD  GLN L  89    11950   7121   4739  -1375   2310   2959       C
ATOM    666  OE1 GLN L  89     218.463 -49.221   7.649  1.00 65.62           O
ANISOU  666  OE1 GLN L  89    12820   6891   5220  -1723   2932   3495       O
ATOM    667  NE2 GLN L  89     217.550 -50.854   6.422  1.00 61.40           N
ANISOU  667  NE2 GLN L  89    13074   6347   3907  -1995   2911   2101       N
ATOM    668  N   GLN L  90     221.667 -53.611   7.366  1.00 66.42           N
ANISOU  668  N   GLN L  90    13427   6919   4888   -806   1501   1983       N
ATOM    669  CA  GLN L  90     221.992 -54.311   6.132  1.00 65.80           C
ANISOU  669  CA  GLN L  90    14003   6151   4846   -770   1122   2076       C
ATOM    670  C   GLN L  90     220.795 -54.233   5.184  1.00 69.23           C
ANISOU  670  C   GLN L  90    14252   6246   5805   -561    686   2486       C
ATOM    671  O   GLN L  90     219.648 -54.232   5.628  1.00 74.00           O
ANISOU  671  O   GLN L  90    14478   7681   5954   -240   1141   2203       O
ATOM    672  CB  GLN L  90     222.431 -55.750   6.427  1.00 61.19           C
ANISOU  672  CB  GLN L  90    13808   5924   3516  -1431   1316   2517       C
ATOM    673  CG  GLN L  90     221.408 -56.604   7.171  1.00 58.83           C
ANISOU  673  CG  GLN L  90    14194   5274   2882  -1176   1304   2649       C
ATOM    674  CD  GLN L  90     220.388 -57.271   6.279  1.00 56.88           C
ANISOU  674  CD  GLN L  90    14208   4773   2630  -1178   1512   2664       C
ATOM    675  OE1 GLN L  90     220.425 -57.162   5.056  1.00 55.79           O
ANISOU  675  OE1 GLN L  90    14596   3819   2782  -1016   1551   2958       O
ATOM    676  NE2 GLN L  90     219.464 -57.989   6.896  1.00 57.20           N
ANISOU  676  NE2 GLN L  90    13005   5250   3478  -1489   1090   2166       N
ATOM    677  N   ARG L  91     221.087 -54.159   3.877  1.00 66.85           N
ANISOU  677  N   ARG L  91    14873   4759   5767   -605    322   3787       N
ATOM    678  CA  ARG L  91     220.069 -54.030   2.844  1.00 64.49           C
ANISOU  678  CA  ARG L  91    14943   3633   5927   -616    311   4517       C
ATOM    679  C   ARG L  91     219.964 -55.319   2.028  1.00 66.73           C
ANISOU  679  C   ARG L  91    15557   3642   6154   -922   -459   4655       C
ATOM    680  O   ARG L  91     219.122 -55.415   1.138  1.00 69.90           O
ANISOU  680  O   ARG L  91    15744   4264   6549  -1512   -602   5177       O
ATOM    681  CB  ARG L  91     220.406 -52.844   1.935  1.00 64.26           C
ANISOU  681  CB  ARG L  91    14771   3199   6442   -398   1295   4224       C
ATOM    682  CG  ARG L  91     219.277 -52.405   1.013  1.00 64.53           C
ANISOU  682  CG  ARG L  91    14237   3243   7037   -183   1627   4249       C
ATOM    683  CD  ARG L  91     219.641 -51.165   0.220  1.00 65.85           C
ANISOU  683  CD  ARG L  91    14324   3371   7324    275   2125   4511       C
ATOM    684  NE  ARG L  91     220.785 -51.377  -0.658  1.00 68.67           N
ANISOU  684  NE  ARG L  91    13916   3791   8382    388   2297   4088       N
ATOM    685  CZ  ARG L  91     221.350 -50.434  -1.403  1.00 69.55           C
ANISOU  685  CZ  ARG L  91    13026   4026   9372   -490   2540   3610       C
ATOM    686  NH1 ARG L  91     220.822 -49.224  -1.455  1.00 67.16           N
ANISOU  686  NH1 ARG L  91    12124   3897   9494   -744   3404   2850       N
ATOM    687  NH2 ARG L  91     222.440 -50.705  -2.101  1.00 70.51           N
ANISOU  687  NH2 ARG L  91    12752   4253   9785   -290   2236   3509       N
ATOM    688  N   SER L  92     220.811 -56.311   2.337  1.00 70.48           N
ANISOU  688  N   SER L  92    15943   4223   6613   -580  -1630   4720       N
ATOM    689  CA  SER L  92     220.793 -57.591   1.645  1.00 74.44           C
ANISOU  689  CA  SER L  92    16372   4089   7821    649  -2644   4504       C
ATOM    690  C   SER L  92     219.606 -58.429   2.127  1.00 77.81           C
ANISOU  690  C   SER L  92    16006   4051   9506    768  -3429   5037       C
ATOM    691  O   SER L  92     218.804 -57.960   2.933  1.00 76.15           O
ANISOU  691  O   SER L  92    16522   3197   9213    704  -3731   4917       O
ATOM    692  CB  SER L  92     222.115 -58.300   1.820  1.00 75.82           C
ANISOU  692  CB  SER L  92    15871   4744   8190    378  -2487   4035       C
ATOM    693  OG  SER L  92     222.441 -58.435   3.194  1.00 83.64           O
ANISOU  693  OG  SER L  92    16592   6964   8220    383  -2985   3000       O
ATOM    694  N   ASN L  93     219.499 -59.663   1.612  1.00 82.53           N
ANISOU  694  N   ASN L  93    15708   4950  10697   1032  -3524   3877       N
ATOM    695  CA  ASN L  93     218.353 -60.538   1.827  1.00 86.14           C
ANISOU  695  CA  ASN L  93    14915   6576  11237   1248  -2744   4532       C
ATOM    696  C   ASN L  93     217.165 -60.022   1.020  1.00 88.64           C
ANISOU  696  C   ASN L  93    13947   7865  11866   2035  -2374   3315       C
ATOM    697  O   ASN L  93     216.605 -58.975   1.342  1.00 92.45           O
ANISOU  697  O   ASN L  93    14426   7006  13694   1531  -1517   3812       O
ATOM    698  CB  ASN L  93     217.939 -60.684   3.296  1.00 78.46           C
ANISOU  698  CB  ASN L  93    13676   4896  11237   1604  -3158   5716       C
ATOM    699  CG  ASN L  93     218.947 -61.431   4.141  1.00 79.31           C
ANISOU  699  CG  ASN L  93    14714   3788  11630    769  -3081   6180       C
ATOM    700  OD1 ASN L  93     220.059 -61.708   3.698  1.00 84.34           O
ANISOU  700  OD1 ASN L  93    15526   3844  12675   1775  -3034   6207       O
ATOM    701  ND2 ASN L  93     218.564 -61.758   5.365  1.00 73.12           N
ANISOU  701  ND2 ASN L  93    11806   3991  11984    304  -3983   6333       N
ATOM    702  N   TRP L  94     216.792 -60.771  -0.025  1.00 96.66           N
ANISOU  702  N   TRP L  94    15062   9324  12339   1586   -687   1584       N
ATOM    703  CA  TRP L  94     215.579 -60.486  -0.773  1.00 86.97           C
ANISOU  703  CA  TRP L  94    14767   8674   9601   1057     44    402       C
ATOM    704  C   TRP L  94     214.375 -60.571   0.163  1.00 84.93           C
ANISOU  704  C   TRP L  94    15628   7738   8904    863    380   1193       C
ATOM    705  O   TRP L  94     213.641 -59.594   0.293  1.00 90.22           O
ANISOU  705  O   TRP L  94    13793   9900  10583   1546   -428    332       O
ATOM    706  CB  TRP L  94     215.443 -61.406  -1.993  1.00 87.43           C
ANISOU  706  CB  TRP L  94    15462   8735   9020   1092    290    616       C
ATOM    707  CG  TRP L  94     214.027 -61.664  -2.408  1.00 83.20           C
ANISOU  707  CG  TRP L  94    15599   7920   8091   1007    502    517       C
ATOM    708  CD1 TRP L  94     213.460 -62.875  -2.683  1.00 83.70           C
ANISOU  708  CD1 TRP L  94    16262   7122   8416   1247   1195    749       C
ATOM    709  CD2 TRP L  94     212.982 -60.688  -2.559  1.00 83.61           C
ANISOU  709  CD2 TRP L  94    16285   7793   7689   1314   1232   1162       C
ATOM    710  NE1 TRP L  94     212.140 -62.719  -3.008  1.00 83.57           N
ANISOU  710  NE1 TRP L  94    16005   7041   8706    764   1805    725       N
ATOM    711  CE2 TRP L  94     211.818 -61.389  -2.938  1.00 85.49           C
ANISOU  711  CE2 TRP L  94    16499   7207   8776   1048   1863   1061       C
ATOM    712  CE3 TRP L  94     212.918 -59.296  -2.419  1.00 80.84           C
ANISOU  712  CE3 TRP L  94    16524   7510   6680     44   1235   1597       C
ATOM    713  CZ2 TRP L  94     210.609 -60.741  -3.179  1.00 89.91           C
ANISOU  713  CZ2 TRP L  94    16463   8421   9275    993   1792   1759       C
ATOM    714  CZ3 TRP L  94     211.720 -58.658  -2.648  1.00 82.28           C
ANISOU  714  CZ3 TRP L  94    16762   7064   7434    187   1689   1739       C
ATOM    715  CH2 TRP L  94     210.583 -59.373  -3.025  1.00 87.61           C
ANISOU  715  CH2 TRP L  94    16310   8338   8637    346   1716   1999       C
ATOM    716  N   PRO L  95     214.129 -61.712   0.852  1.00 78.15           N
ANISOU  716  N   PRO L  95    15626   7601   6465   1602   1554    648       N
ATOM    717  CA  PRO L  95     213.122 -61.745   1.910  1.00 74.53           C
ANISOU  717  CA  PRO L  95    15805   6905   5606   1533   1332   1181       C
ATOM    718  C   PRO L  95     213.416 -60.584   2.857  1.00 72.19           C
ANISOU  718  C   PRO L  95    15598   6819   5009   2418   1122   1313       C
ATOM    719  O   PRO L  95     214.367 -60.656   3.632  1.00 78.66           O
ANISOU  719  O   PRO L  95    16324   8268   5294   1524    729   2187       O
ATOM    720  CB  PRO L  95     213.308 -63.123   2.564  1.00 75.12           C
ANISOU  720  CB  PRO L  95    15885   6709   5948   1335   1698   1039       C
ATOM    721  CG  PRO L  95     213.938 -63.968   1.476  1.00 76.73           C
ANISOU  721  CG  PRO L  95    15767   7642   5744   1031   2131   1024       C
ATOM    722  CD  PRO L  95     214.799 -63.012   0.677  1.00 76.44           C
ANISOU  722  CD  PRO L  95    16073   6860   6111   1194   1727   1508       C
ATOM    723  N   PRO L  96     212.647 -59.470   2.799  1.00 72.07           N
ANISOU  723  N   PRO L  96    14975   7388   5020   2819     57   -151       N
ATOM    724  CA  PRO L  96     213.073 -58.210   3.410  1.00 73.24           C
ANISOU  724  CA  PRO L  96    14821   6637   6370   4116    264   -952       C
ATOM    725  C   PRO L  96     213.360 -58.374   4.900  1.00 70.16           C
ANISOU  725  C   PRO L  96    14815   5381   6461   4566   -271  -2063       C
ATOM    726  O   PRO L  96     212.457 -58.278   5.729  1.00 72.86           O
ANISOU  726  O   PRO L  96    14663   5513   7506   4686     75  -1532       O
ATOM    727  CB  PRO L  96     211.902 -57.245   3.158  1.00 72.44           C
ANISOU  727  CB  PRO L  96    14714   6879   5931   3872   -311   -871       C
ATOM    728  CG  PRO L  96     211.134 -57.871   2.014  1.00 74.42           C
ANISOU  728  CG  PRO L  96    15424   7183   5667   3559   -113   -948       C
ATOM    729  CD  PRO L  96     211.314 -59.364   2.186  1.00 73.92           C
ANISOU  729  CD  PRO L  96    15137   7324   5622   3372    -80   -164       C
ATOM    730  N   GLY L  97     214.631 -58.647   5.216  1.00 74.21           N
ANISOU  730  N   GLY L  97    14297   6240   7660   4059   -114  -3339       N
ATOM    731  CA  GLY L  97     215.072 -58.859   6.584  1.00 74.70           C
ANISOU  731  CA  GLY L  97    13438   7177   7765   2812   -439  -3451       C
ATOM    732  C   GLY L  97     215.930 -57.699   7.076  1.00 75.79           C
ANISOU  732  C   GLY L  97    13077   7470   8249   2219   -604  -2704       C
ATOM    733  O   GLY L  97     217.059 -57.903   7.514  1.00 76.24           O
ANISOU  733  O   GLY L  97    12685   8045   8238   1232   -496  -2476       O
ATOM    734  N   TYR L  98     215.375 -56.484   6.992  1.00 72.95           N
ANISOU  734  N   TYR L  98    12813   6939   7965   1395  -1296  -1903       N
ATOM    735  CA  TYR L  98     216.072 -55.285   7.428  1.00 73.11           C
ANISOU  735  CA  TYR L  98    13064   7555   7156    968  -1266  -1800       C
ATOM    736  C   TYR L  98     216.373 -55.396   8.920  1.00 73.05           C
ANISOU  736  C   TYR L  98    12731   7906   7116   1178   -788   -966       C
ATOM    737  O   TYR L  98     215.543 -55.042   9.755  1.00 72.15           O
ANISOU  737  O   TYR L  98    12226   7390   7798   2026  -1043   -754       O
ATOM    738  CB  TYR L  98     215.249 -54.032   7.114  1.00 71.48           C
ANISOU  738  CB  TYR L  98    13818   7756   5582   1186  -1580  -1865       C
ATOM    739  CG  TYR L  98     215.050 -53.748   5.646  1.00 72.73           C
ANISOU  739  CG  TYR L  98    14442   7699   5492    376  -1979  -2105       C
ATOM    740  CD1 TYR L  98     216.130 -53.628   4.785  1.00 70.91           C
ANISOU  740  CD1 TYR L  98    14619   7754   4568   -324  -2385  -1629       C
ATOM    741  CD2 TYR L  98     213.780 -53.579   5.117  1.00 67.80           C
ANISOU  741  CD2 TYR L  98    14790   6894   4076    286  -2213  -2647       C
ATOM    742  CE1 TYR L  98     215.954 -53.361   3.437  1.00 69.85           C
ANISOU  742  CE1 TYR L  98    14976   7186   4375   -910  -2728  -2290       C
ATOM    743  CE2 TYR L  98     213.586 -53.309   3.771  1.00 67.35           C
ANISOU  743  CE2 TYR L  98    14865   6594   4127   -277  -2765  -2836       C
ATOM    744  CZ  TYR L  98     214.677 -53.199   2.928  1.00 69.43           C
ANISOU  744  CZ  TYR L  98    14875   6682   4821   -973  -2706  -2625       C
ATOM    745  OH  TYR L  98     214.493 -52.931   1.593  1.00 70.87           O
ANISOU  745  OH  TYR L  98    15004   6734   5190   -949  -3348  -2255       O
ATOM    746  N   THR L  99     217.566 -55.917   9.230  1.00 71.45           N
ANISOU  746  N   THR L  99    11963   7852   7332    537     41   -158       N
ATOM    747  CA  THR L  99     218.036 -56.055  10.598  1.00 68.53           C
ANISOU  747  CA  THR L  99    11524   7325   7188    -80    583    543       C
ATOM    748  C   THR L  99     218.976 -54.897  10.921  1.00 67.72           C
ANISOU  748  C   THR L  99    11148   7749   6831   -226   1021    181       C
ATOM    749  O   THR L  99     219.693 -54.418  10.044  1.00 69.03           O
ANISOU  749  O   THR L  99    11093   8038   7095  -1042    982   -174       O
ATOM    750  CB  THR L  99     218.718 -57.414  10.799  1.00 69.04           C
ANISOU  750  CB  THR L  99    11263   7168   7799   -237   1338    669       C
ATOM    751  OG1 THR L  99     219.655 -57.593   9.737  1.00 67.65           O
ANISOU  751  OG1 THR L  99    11537   6620   7546   -824   1662   1451       O
ATOM    752  CG2 THR L  99     217.739 -58.567  10.814  1.00 74.15           C
ANISOU  752  CG2 THR L  99    11150   7885   9136   -569    840    390       C
ATOM    753  N   PHE L 100     218.962 -54.461  12.187  1.00 64.44           N
ANISOU  753  N   PHE L 100    10711   7188   6582   -300   1135    542       N
ATOM    754  CA  PHE L 100     219.740 -53.313  12.622  1.00 61.62           C
ANISOU  754  CA  PHE L 100    10718   7027   5665     38   1111    457       C
ATOM    755  C   PHE L 100     220.916 -53.774  13.478  1.00 64.42           C
ANISOU  755  C   PHE L 100    11177   7848   5449    457   1419   1474       C
ATOM    756  O   PHE L 100     222.070 -53.637  13.080  1.00 64.40           O
ANISOU  756  O   PHE L 100    10868   7464   6135    999   1401   1521       O
ATOM    757  CB  PHE L 100     218.861 -52.321  13.389  1.00 58.55           C
ANISOU  757  CB  PHE L 100    10777   6315   5151    -16    566    411       C
ATOM    758  CG  PHE L 100     217.863 -51.575  12.540  1.00 55.39           C
ANISOU  758  CG  PHE L 100    11284   5450   4308   -284    215   -101       C
ATOM    759  CD1 PHE L 100     216.755 -52.219  12.011  1.00 54.70           C
ANISOU  759  CD1 PHE L 100    11723   5542   3518     29   -359   -228       C
ATOM    760  CD2 PHE L 100     218.037 -50.227  12.264  1.00 53.27           C
ANISOU  760  CD2 PHE L 100    11247   5422   3569     61   -265    161       C
ATOM    761  CE1 PHE L 100     215.839 -51.528  11.231  1.00 53.04           C
ANISOU  761  CE1 PHE L 100    12405   4820   2927      0   -250   -100       C
ATOM    762  CE2 PHE L 100     217.121 -49.539  11.483  1.00 50.97           C
ANISOU  762  CE2 PHE L 100    11784   4552   3030    -82   -316    100       C
ATOM    763  CZ  PHE L 100     216.025 -50.190  10.969  1.00 51.20           C
ANISOU  763  CZ  PHE L 100    11993   4798   2661    -90   -349   -120       C
ATOM    764  N   GLY L 101     220.606 -54.311  14.662  1.00 69.02           N
ANISOU  764  N   GLY L 101    12139   8852   5233   1146    985   1957       N
ATOM    765  CA  GLY L 101     221.626 -54.734  15.604  1.00 76.96           C
ANISOU  765  CA  GLY L 101    11887  10305   7048   1959    205   1065       C
ATOM    766  C   GLY L 101     221.406 -54.141  16.992  1.00 83.72           C
ANISOU  766  C   GLY L 101    12154  10818   8837   2554    195   -969       C
ATOM    767  O   GLY L 101     220.391 -53.496  17.250  1.00 84.50           O
ANISOU  767  O   GLY L 101    14812   9055   8236   3748   -196  -3347       O
ATOM    768  N   GLN L 102     222.389 -54.369  17.869  1.00 87.71           N
ANISOU  768  N   GLN L 102    10906  11781  10637    815   -372  -1254       N
ATOM    769  CA  GLN L 102     222.300 -54.007  19.275  1.00 86.56           C
ANISOU  769  CA  GLN L 102    10998  11530  10361    467    486   -430       C
ATOM    770  C   GLN L 102     222.548 -52.510  19.450  1.00 88.41           C
ANISOU  770  C   GLN L 102    10194  11498  11900   -268   1468    949       C
ATOM    771  O   GLN L 102     221.926 -51.879  20.303  1.00 92.72           O
ANISOU  771  O   GLN L 102    10040  12254  12935    446   1681    988       O
ATOM    772  CB  GLN L 102     223.294 -54.836  20.095  1.00 88.79           C
ANISOU  772  CB  GLN L 102    12082  11606  10047     48    326    547       C
ATOM    773  CG  GLN L 102     224.756 -54.601  19.734  1.00 92.85           C
ANISOU  773  CG  GLN L 102    12324  12732  10221    -37    630    678       C
ATOM    774  CD  GLN L 102     225.674 -55.637  20.334  1.00 97.11           C
ANISOU  774  CD  GLN L 102    12944  12965  10988    471   1101    824       C
ATOM    775  OE1 GLN L 102     226.556 -55.325  21.131  1.00112.39           O
ANISOU  775  OE1 GLN L 102    13892  16552  12259   -552    560    388       O
ATOM    776  NE2 GLN L 102     225.473 -56.887  19.949  1.00 95.15           N
ANISOU  776  NE2 GLN L 102    12554  14533   9066   -752   1286  -1102       N
ATOM    777  N   GLY L 103     223.463 -51.957  18.644  1.00 90.33           N
ANISOU  777  N   GLY L 103    11698  11204  11418    324   2326   1419       N
ATOM    778  CA  GLY L 103     223.844 -50.557  18.746  1.00 85.61           C
ANISOU  778  CA  GLY L 103    11150  11460   9914   -512   2875   2536       C
ATOM    779  C   GLY L 103     225.029 -50.364  19.690  1.00 81.22           C
ANISOU  779  C   GLY L 103    10964  10628   9267  -1660   3268   3268       C
ATOM    780  O   GLY L 103     225.295 -51.211  20.540  1.00 78.93           O
ANISOU  780  O   GLY L 103    10492  10275   9220  -2602   2050   3003       O
ATOM    781  N   THR L 104     225.731 -49.236  19.527  1.00 81.75           N
ANISOU  781  N   THR L 104    11181  10993   8886  -1853   3735   3676       N
ATOM    782  CA  THR L 104     226.887 -48.910  20.347  1.00 80.72           C
ANISOU  782  CA  THR L 104    11653  10971   8045   -970   3506   3484       C
ATOM    783  C   THR L 104     226.658 -47.555  21.013  1.00 81.86           C
ANISOU  783  C   THR L 104    12149  11735   7217   -495   4725   2996       C
ATOM    784  O   THR L 104     226.737 -46.518  20.357  1.00 71.98           O
ANISOU  784  O   THR L 104    12171  11165   4012    466   6262   1505       O
ATOM    785  CB  THR L 104     228.175 -48.922  19.513  1.00 81.58           C
ANISOU  785  CB  THR L 104    10517  11186   9291   -873   2991   4215       C
ATOM    786  OG1 THR L 104     228.298 -50.201  18.889  1.00 79.83           O
ANISOU  786  OG1 THR L 104     9555  11091   9685  -1369   2045   3866       O
ATOM    787  CG2 THR L 104     229.412 -48.636  20.336  1.00 82.92           C
ANISOU  787  CG2 THR L 104    10566  11663   9276   -873   2934   4485       C
ATOM    788  N   LYS L 105     226.372 -47.580  22.320  1.00 83.81           N
ANISOU  788  N   LYS L 105    12415  12020   7406   -655   5077   3011       N
ATOM    789  CA  LYS L 105     226.121 -46.368  23.083  1.00 89.97           C
ANISOU  789  CA  LYS L 105    12804  12543   8838   -612   4844   2413       C
ATOM    790  C   LYS L 105     227.452 -45.687  23.396  1.00 95.35           C
ANISOU  790  C   LYS L 105    13073  13561   9592   -964   4293   2592       C
ATOM    791  O   LYS L 105     228.147 -46.080  24.332  1.00 95.18           O
ANISOU  791  O   LYS L 105    12425  13846   9890   -515   4191   2066       O
ATOM    792  CB  LYS L 105     225.349 -46.695  24.366  1.00 91.91           C
ANISOU  792  CB  LYS L 105    12458  13006   9457   -669   5256   2486       C
ATOM    793  CG  LYS L 105     225.017 -45.499  25.250  1.00 91.35           C
ANISOU  793  CG  LYS L 105    11636  13589   9481   -510   6115   2407       C
ATOM    794  CD  LYS L 105     224.298 -45.863  26.532  1.00 95.48           C
ANISOU  794  CD  LYS L 105    12598  13409  10268   -837   6764   2829       C
ATOM    795  CE  LYS L 105     222.904 -46.410  26.304  1.00101.98           C
ANISOU  795  CE  LYS L 105    13384  13685  11679  -1510   6517   2317       C
ATOM    796  NZ  LYS L 105     222.204 -46.670  27.584  1.00104.12           N
ANISOU  796  NZ  LYS L 105    13839  13902  11818  -1430   7052   1480       N
ATOM    797  N   LEU L 106     227.792 -44.668  22.598  1.00 96.63           N
ANISOU  797  N   LEU L 106    13979  13390   9345   -597   3723   2824       N
ATOM    798  CA  LEU L 106     228.973 -43.855  22.841  1.00 93.70           C
ANISOU  798  CA  LEU L 106    14500  12385   8715   -353   3669   2746       C
ATOM    799  C   LEU L 106     228.663 -42.873  23.969  1.00 96.78           C
ANISOU  799  C   LEU L 106    15262  12630   8877    493   3554   2622       C
ATOM    800  O   LEU L 106     227.749 -42.060  23.846  1.00 95.68           O
ANISOU  800  O   LEU L 106    15503  13666   7183   1435   3526   1015       O
ATOM    801  CB  LEU L 106     229.358 -43.123  21.551  1.00 93.73           C
ANISOU  801  CB  LEU L 106    14916  12287   8407    122   3335   2835       C
ATOM    802  CG  LEU L 106     230.718 -42.425  21.568  1.00 90.23           C
ANISOU  802  CG  LEU L 106    14805  11943   7532    335   4003   3056       C
ATOM    803  CD1 LEU L 106     231.845 -43.424  21.355  1.00 89.36           C
ANISOU  803  CD1 LEU L 106    15116  11602   7235    281   4490   2618       C
ATOM    804  CD2 LEU L 106     230.782 -41.325  20.521  1.00 91.16           C
ANISOU  804  CD2 LEU L 106    15162  12605   6868    169   4012   3064       C
ATOM    805  N   GLU L 107     229.432 -42.963  25.062  1.00100.24           N
ANISOU  805  N   GLU L 107    16025  12838   9221    146   3115   3209       N
ATOM    806  CA  GLU L 107     229.184 -42.175  26.260  1.00100.56           C
ANISOU  806  CA  GLU L 107    16036  12145  10026    201   2471   2863       C
ATOM    807  C   GLU L 107     230.431 -41.364  26.605  1.00 99.87           C
ANISOU  807  C   GLU L 107    16649  12462   8833    151   1779   1483       C
ATOM    808  O   GLU L 107     231.503 -41.596  26.047  1.00 89.26           O
ANISOU  808  O   GLU L 107    16755  10366   6792   -216   1394   1480       O
ATOM    809  CB  GLU L 107     228.754 -43.083  27.415  1.00107.54           C
ANISOU  809  CB  GLU L 107    16726  11830  12305   1026   2418   4565       C
ATOM    810  CG  GLU L 107     229.803 -44.099  27.839  1.00111.04           C
ANISOU  810  CG  GLU L 107    17288  11179  13723    981   2809   5526       C
ATOM    811  CD  GLU L 107     229.347 -45.085  28.903  1.00111.57           C
ANISOU  811  CD  GLU L 107    17748   8997  15645   1666   3384   5675       C
ATOM    812  OE1 GLU L 107     228.147 -45.079  29.243  1.00100.28           O
ANISOU  812  OE1 GLU L 107    18349   4892  14859   2551   4596   6902       O
ATOM    813  OE2 GLU L 107     230.196 -45.855  29.393  1.00117.60           O
ANISOU  813  OE2 GLU L 107    19903   8084  16693   1495   2413   6426       O
ATOM    814  N   ILE L 108     230.269 -40.414  27.534  1.00103.96           N
ANISOU  814  N   ILE L 108    15809  14925   8763    988   1892    269       N
ATOM    815  CA  ILE L 108     231.327 -39.486  27.902  1.00100.10           C
ANISOU  815  CA  ILE L 108    15442  14659   7932   1952   2211   -948       C
ATOM    816  C   ILE L 108     232.184 -40.116  28.999  1.00104.66           C
ANISOU  816  C   ILE L 108    16184  16456   7126   1616   2439   -193       C
ATOM    817  O   ILE L 108     231.656 -40.699  29.944  1.00100.26           O
ANISOU  817  O   ILE L 108    15706  16744   5642   3652   3645  -1157       O
ATOM    818  CB  ILE L 108     230.739 -38.126  28.336  1.00 97.68           C
ANISOU  818  CB  ILE L 108    15041  14592   7481   2559   1575   -537       C
ATOM    819  CG1 ILE L 108     229.824 -37.536  27.257  1.00 95.81           C
ANISOU  819  CG1 ILE L 108    15118  14306   6977   2693   1366  -1059       C
ATOM    820  CG2 ILE L 108     231.848 -37.157  28.725  1.00 97.97           C
ANISOU  820  CG2 ILE L 108    15629  13499   8092   2749   1998  -1325       C
ATOM    821  CD1 ILE L 108     229.126 -36.258  27.663  1.00 95.27           C
ANISOU  821  CD1 ILE L 108    15353  14195   6647   2727    222  -1467       C
ATOM    822  N   LYS L 109     233.510 -39.981  28.856  1.00107.84           N
ANISOU  822  N   LYS L 109    15913  17503   7557    992    478   -320       N
ATOM    823  CA  LYS L 109     234.466 -40.498  29.823  1.00100.50           C
ANISOU  823  CA  LYS L 109    15005  16584   6596    267    470  -1246       C
ATOM    824  C   LYS L 109     234.847 -39.386  30.796  1.00102.92           C
ANISOU  824  C   LYS L 109    14927  17857   6318   -201   -629  -1323       C
ATOM    825  O   LYS L 109     235.048 -38.243  30.389  1.00105.41           O
ANISOU  825  O   LYS L 109    14589  18197   7265  -1495  -1304  -1480       O
ATOM    826  CB  LYS L 109     235.709 -41.039  29.109  1.00 93.89           C
ANISOU  826  CB  LYS L 109    14423  14831   6419    446    -97   -964       C
ATOM    827  N   ARG L 110     234.945 -39.741  32.083  1.00100.63           N
ANISOU  827  N   ARG L 110    14400  17501   6331    296   -109  -1239       N
ATOM    828  CA  ARG L 110     235.293 -38.793  33.130  1.00100.00           C
ANISOU  828  CA  ARG L 110    13689  18176   6129    997    847  -1990       C
ATOM    829  C   ARG L 110     235.807 -39.565  34.344  1.00100.76           C
ANISOU  829  C   ARG L 110    14592  17592   6099   1201   1200  -1925       C
ATOM    830  O   ARG L 110     235.721 -40.791  34.384  1.00103.73           O
ANISOU  830  O   ARG L 110    16149  17566   5695   1089   1286  -2494       O
ATOM    831  CB  ARG L 110     234.092 -37.893  33.447  1.00101.86           C
ANISOU  831  CB  ARG L 110    13232  19445   6023    946   1133  -2909       C
ATOM    832  CG  ARG L 110     232.808 -38.635  33.797  1.00104.59           C
ANISOU  832  CG  ARG L 110    12519  19775   7444   1009    597  -3408       C
ATOM    833  CD  ARG L 110     232.590 -38.815  35.288  1.00103.84           C
ANISOU  833  CD  ARG L 110    11350  20565   7538    981    272  -2858       C
ATOM    834  NE  ARG L 110     232.204 -37.571  35.946  1.00102.09           N
ANISOU  834  NE  ARG L 110     9915  21019   7852    977    -24  -3078       N
ATOM    835  CZ  ARG L 110     232.744 -37.095  37.065  1.00100.17           C
ANISOU  835  CZ  ARG L 110     8639  21886   7535   1210   -434  -2296       C
ATOM    836  NH1 ARG L 110     233.657 -37.793  37.717  1.00 98.09           N
ANISOU  836  NH1 ARG L 110     9875  20403   6990   1152   -735  -2286       N
ATOM    837  NH2 ARG L 110     232.360 -35.921  37.536  1.00 95.89           N
ANISOU  837  NH2 ARG L 110     7349  22759   6325    891   -707  -3329       N
ATOM    838  N   THR L 111     236.347 -38.830  35.325  1.00 98.69           N
ANISOU  838  N   THR L 111    14056  17291   6147   1139   1412  -1799       N
ATOM    839  CA  THR L 111     237.032 -39.420  36.465  1.00100.42           C
ANISOU  839  CA  THR L 111    13723  17502   6929   1913   1469  -1538       C
ATOM    840  C   THR L 111     236.072 -40.297  37.269  1.00102.09           C
ANISOU  840  C   THR L 111    13908  17352   7530   2151   2141  -1758       C
ATOM    841  O   THR L 111     234.868 -40.055  37.289  1.00106.84           O
ANISOU  841  O   THR L 111    14196  18061   8335   2644   2172  -1797       O
ATOM    842  CB  THR L 111     237.664 -38.336  37.348  1.00 96.94           C
ANISOU  842  CB  THR L 111    12654  17533   6642   1874   1699  -1316       C
ATOM    843  OG1 THR L 111     236.643 -37.413  37.728  1.00101.87           O
ANISOU  843  OG1 THR L 111    12999  18664   7040   2359   1677  -2269       O
ATOM    844  CG2 THR L 111     238.785 -37.593  36.655  1.00 96.96           C
ANISOU  844  CG2 THR L 111    12767  17786   6286   1582   1191   -675       C
ATOM    845  N   VAL L 112     236.631 -41.313  37.938  1.00 99.41           N
ANISOU  845  N   VAL L 112    13070  17232   7467   2385   2715  -1918       N
ATOM    846  CA  VAL L 112     235.845 -42.287  38.679  1.00100.11           C
ANISOU  846  CA  VAL L 112    13753  17246   7035   2140   2947  -2118       C
ATOM    847  C   VAL L 112     235.281 -41.614  39.930  1.00 99.96           C
ANISOU  847  C   VAL L 112    13875  17463   6643   2621   3017  -1508       C
ATOM    848  O   VAL L 112     236.001 -41.414  40.906  1.00110.17           O
ANISOU  848  O   VAL L 112    14514  19383   7961   1384   2129  -1461       O
ATOM    849  CB  VAL L 112     236.683 -43.533  39.032  1.00 94.66           C
ANISOU  849  CB  VAL L 112    13690  15822   6454   1623   3665  -3004       C
ATOM    850  CG1 VAL L 112     235.901 -44.525  39.882  1.00 90.89           C
ANISOU  850  CG1 VAL L 112    14179  15074   5278   1960   3843  -3466       C
ATOM    851  CG2 VAL L 112     237.232 -44.216  37.787  1.00 94.49           C
ANISOU  851  CG2 VAL L 112    13952  14650   7297   1779   3129  -3831       C
ATOM    852  N   ALA L 113     233.987 -41.269  39.879  1.00 98.46           N
ANISOU  852  N   ALA L 113    13988  16944   6478   2850   2562   -890       N
ATOM    853  CA  ALA L 113     233.302 -40.629  40.990  1.00 94.31           C
ANISOU  853  CA  ALA L 113    13140  16398   6292   2662   2244   -776       C
ATOM    854  C   ALA L 113     232.542 -41.679  41.797  1.00 90.35           C
ANISOU  854  C   ALA L 113    12221  15723   6383   2543   1910  -1214       C
ATOM    855  O   ALA L 113     231.782 -42.463  41.235  1.00 86.22           O
ANISOU  855  O   ALA L 113    11500  15434   5824   3394   1654  -1321       O
ATOM    856  CB  ALA L 113     232.373 -39.559  40.470  1.00 94.73           C
ANISOU  856  CB  ALA L 113    13233  16605   6152   2737   2034   -877       C
ATOM    857  N   ALA L 114     232.756 -41.677  43.119  1.00 88.32           N
ANISOU  857  N   ALA L 114    12267  14948   6341   1767   2073   -740       N
ATOM    858  CA  ALA L 114     232.084 -42.603  44.017  1.00 88.18           C
ANISOU  858  CA  ALA L 114    12289  14184   7031   1573   1740   -588       C
ATOM    859  C   ALA L 114     230.653 -42.128  44.262  1.00 85.38           C
ANISOU  859  C   ALA L 114    12239  13802   6398   1592   1384   -759       C
ATOM    860  O   ALA L 114     230.388 -40.928  44.251  1.00 81.18           O
ANISOU  860  O   ALA L 114    12267  13748   4827   1339    288  -1206       O
ATOM    861  CB  ALA L 114     232.854 -42.718  45.310  1.00 88.15           C
ANISOU  861  CB  ALA L 114    12314  13972   7204   1278   1719    190       C
ATOM    862  N   PRO L 115     229.690 -43.050  44.496  1.00 83.81           N
ANISOU  862  N   PRO L 115    12078  13199   6565   1888   1446  -1145       N
ATOM    863  CA  PRO L 115     228.294 -42.670  44.718  1.00 86.81           C
ANISOU  863  CA  PRO L 115    12160  13305   7517   1946   1600  -1097       C
ATOM    864  C   PRO L 115     228.031 -42.134  46.122  1.00 88.77           C
ANISOU  864  C   PRO L 115    12437  12826   8466   2015   2342  -1740       C
ATOM    865  O   PRO L 115     228.521 -42.690  47.104  1.00 94.52           O
ANISOU  865  O   PRO L 115    12948  12914  10050   1845   2134   -597       O
ATOM    866  CB  PRO L 115     227.541 -43.991  44.502  1.00 83.08           C
ANISOU  866  CB  PRO L 115    12166  13258   6139   2159   1572  -1779       C
ATOM    867  CG  PRO L 115     228.528 -45.050  44.948  1.00 83.14           C
ANISOU  867  CG  PRO L 115    11827  13485   6278   2256   1373  -2066       C
ATOM    868  CD  PRO L 115     229.888 -44.507  44.555  1.00 84.02           C
ANISOU  868  CD  PRO L 115    11917  13307   6699   2256   1269  -1598       C
ATOM    869  N   SER L 116     227.258 -41.043  46.197  1.00 88.02           N
ANISOU  869  N   SER L 116    12390  12297   8754   1861   1629   -928       N
ATOM    870  CA  SER L 116     226.715 -40.562  47.456  1.00 82.76           C
ANISOU  870  CA  SER L 116    11133  11575   8735    997   1590   -906       C
ATOM    871  C   SER L 116     225.520 -41.432  47.837  1.00 76.09           C
ANISOU  871  C   SER L 116    10197  11147   7566   1840   1923   -768       C
ATOM    872  O   SER L 116     224.388 -41.142  47.453  1.00 74.52           O
ANISOU  872  O   SER L 116     9342  11487   7485    936   2517   -719       O
ATOM    873  CB  SER L 116     226.339 -39.104  47.364  1.00 85.06           C
ANISOU  873  CB  SER L 116    11486  11317   9514    415   1056   -926       C
ATOM    874  OG  SER L 116     227.474 -38.306  47.061  1.00 90.27           O
ANISOU  874  OG  SER L 116    11777  11798  10724   -628   -147  -1362       O
ATOM    875  N   VAL L 117     225.793 -42.509  48.584  1.00 68.17           N
ANISOU  875  N   VAL L 117     8615  10491   6793   1611   2063  -1265       N
ATOM    876  CA  VAL L 117     224.799 -43.531  48.866  1.00 67.93           C
ANISOU  876  CA  VAL L 117     8759  10334   6716   1415   1029   -916       C
ATOM    877  C   VAL L 117     223.868 -43.023  49.965  1.00 66.49           C
ANISOU  877  C   VAL L 117     8796   9771   6696   1587   1004   -575       C
ATOM    878  O   VAL L 117     224.299 -42.307  50.866  1.00 70.66           O
ANISOU  878  O   VAL L 117     9989  10032   6823   2051      2   -346       O
ATOM    879  CB  VAL L 117     225.457 -44.871  49.253  1.00 67.27           C
ANISOU  879  CB  VAL L 117     8146  10686   6727   1246    815   -714       C
ATOM    880  CG1 VAL L 117     224.432 -45.987  49.401  1.00 69.05           C
ANISOU  880  CG1 VAL L 117     7964  11321   6951    882    867   -970       C
ATOM    881  CG2 VAL L 117     226.537 -45.277  48.260  1.00 69.02           C
ANISOU  881  CG2 VAL L 117     8338  11427   6456   1252    894   -453       C
ATOM    882  N   PHE L 118     222.586 -43.394  49.862  1.00 64.27           N
ANISOU  882  N   PHE L 118     9226   8988   6205    862    848   -945       N
ATOM    883  CA  PHE L 118     221.578 -43.036  50.849  1.00 65.86           C
ANISOU  883  CA  PHE L 118     9702   9099   6221   1623    861   -938       C
ATOM    884  C   PHE L 118     220.595 -44.192  51.006  1.00 66.00           C
ANISOU  884  C   PHE L 118     9726   9913   5436   1418   1244  -1317       C
ATOM    885  O   PHE L 118     220.580 -45.113  50.192  1.00 74.58           O
ANISOU  885  O   PHE L 118    12123  10476   5737   1844   1313  -1766       O
ATOM    886  CB  PHE L 118     220.846 -41.757  50.437  1.00 66.23           C
ANISOU  886  CB  PHE L 118     9451   9041   6671   1626   1058   -684       C
ATOM    887  CG  PHE L 118     221.704 -40.517  50.416  1.00 68.22           C
ANISOU  887  CG  PHE L 118     9467   8982   7471   1860   1173    -26       C
ATOM    888  CD1 PHE L 118     222.181 -39.966  51.596  1.00 70.00           C
ANISOU  888  CD1 PHE L 118    10039   9260   7298   1841   1090    143       C
ATOM    889  CD2 PHE L 118     222.047 -39.909  49.218  1.00 68.54           C
ANISOU  889  CD2 PHE L 118     9352   9042   7645   2008   1358     94       C
ATOM    890  CE1 PHE L 118     222.973 -38.827  51.578  1.00 71.31           C
ANISOU  890  CE1 PHE L 118    10262   9242   7587   1714   1194    538       C
ATOM    891  CE2 PHE L 118     222.841 -38.773  49.201  1.00 71.02           C
ANISOU  891  CE2 PHE L 118    10079   9046   7856   1732   1591    511       C
ATOM    892  CZ  PHE L 118     223.302 -38.234  50.381  1.00 72.20           C
ANISOU  892  CZ  PHE L 118    10456   9088   7888   1476   1439    613       C
ATOM    893  N   ILE L 119     219.780 -44.131  52.064  1.00 66.16           N
ANISOU  893  N   ILE L 119     9000  10929   5208   2128    800  -1235       N
ATOM    894  CA  ILE L 119     218.747 -45.126  52.303  1.00 64.12           C
ANISOU  894  CA  ILE L 119     9000  10768   4592   2029     85  -1128       C
ATOM    895  C   ILE L 119     217.563 -44.446  52.987  1.00 66.39           C
ANISOU  895  C   ILE L 119     9280  11351   4594   1977    321  -1361       C
ATOM    896  O   ILE L 119     217.742 -43.691  53.942  1.00 69.82           O
ANISOU  896  O   ILE L 119    10152  12149   4228   2460     13  -1499       O
ATOM    897  CB  ILE L 119     219.300 -46.316  53.116  1.00 62.18           C
ANISOU  897  CB  ILE L 119     8753  10789   4084   1908     36  -1193       C
ATOM    898  CG1 ILE L 119     218.290 -47.464  53.197  1.00 60.56           C
ANISOU  898  CG1 ILE L 119     8845  10932   3230   1835   -345  -1020       C
ATOM    899  CG2 ILE L 119     219.765 -45.875  54.497  1.00 61.45           C
ANISOU  899  CG2 ILE L 119     8403  10830   4114   1993   -180   -927       C
ATOM    900  CD1 ILE L 119     218.858 -48.743  53.769  1.00 60.42           C
ANISOU  900  CD1 ILE L 119     8854  11113   2989   1904   -534   -961       C
ATOM    901  N   PHE L 120     216.357 -44.715  52.470  1.00 67.75           N
ANISOU  901  N   PHE L 120     9128  11314   5299   1340    745  -1394       N
ATOM    902  CA  PHE L 120     215.131 -44.121  52.978  1.00 67.02           C
ANISOU  902  CA  PHE L 120     9129  10767   5567   1413    886   -977       C
ATOM    903  C   PHE L 120     214.166 -45.233  53.381  1.00 65.53           C
ANISOU  903  C   PHE L 120     8513  10853   5531   1727   1468  -1115       C
ATOM    904  O   PHE L 120     213.866 -46.113  52.577  1.00 65.76           O
ANISOU  904  O   PHE L 120     8596  10914   5473    918   2086  -1015       O
ATOM    905  CB  PHE L 120     214.498 -43.209  51.924  1.00 70.39           C
ANISOU  905  CB  PHE L 120     9376  10983   6385   1933    542   -835       C
ATOM    906  CG  PHE L 120     215.375 -42.072  51.464  1.00 77.43           C
ANISOU  906  CG  PHE L 120    10269  11720   7427   1619    626   -126       C
ATOM    907  CD1 PHE L 120     215.824 -41.114  52.362  1.00 83.65           C
ANISOU  907  CD1 PHE L 120    12143  12405   7235   1490    720   -429       C
ATOM    908  CD2 PHE L 120     215.751 -41.955  50.134  1.00 81.05           C
ANISOU  908  CD2 PHE L 120    11228  12360   7207   1605    366   -231       C
ATOM    909  CE1 PHE L 120     216.630 -40.067  51.940  1.00 89.98           C
ANISOU  909  CE1 PHE L 120    13507  12518   8162   1187   1138     28       C
ATOM    910  CE2 PHE L 120     216.557 -40.907  49.713  1.00 86.94           C
ANISOU  910  CE2 PHE L 120    12573  12912   7546   1228    953    241       C
ATOM    911  CZ  PHE L 120     216.995 -39.966  50.617  1.00 90.09           C
ANISOU  911  CZ  PHE L 120    13473  12508   8249    924   1202    137       C
ATOM    912  N   PRO L 121     213.647 -45.229  54.631  1.00 60.65           N
ANISOU  912  N   PRO L 121     7650   9694   5700   2101   1509   -794       N
ATOM    913  CA  PRO L 121     212.698 -46.251  55.073  1.00 59.03           C
ANISOU  913  CA  PRO L 121     7819   8909   5698   2368   1231   -619       C
ATOM    914  C   PRO L 121     211.299 -46.014  54.509  1.00 59.36           C
ANISOU  914  C   PRO L 121     7995   8351   6207   2483    931   -586       C
ATOM    915  O   PRO L 121     211.041 -44.974  53.906  1.00 63.13           O
ANISOU  915  O   PRO L 121     7770   8667   7549   2827    494   -246       O
ATOM    916  CB  PRO L 121     212.717 -46.091  56.600  1.00 60.22           C
ANISOU  916  CB  PRO L 121     7999   9209   5671   2229   1312   -397       C
ATOM    917  CG  PRO L 121     213.000 -44.620  56.810  1.00 60.54           C
ANISOU  917  CG  PRO L 121     7882   9225   5895   2088   1455   -217       C
ATOM    918  CD  PRO L 121     213.937 -44.240  55.682  1.00 60.17           C
ANISOU  918  CD  PRO L 121     7614   9464   5782   2113   1525   -699       C
ATOM    919  N   PRO L 122     210.356 -46.970  54.673  1.00 58.69           N
ANISOU  919  N   PRO L 122     8134   8079   6083   2468    370   -344       N
ATOM    920  CA  PRO L 122     208.963 -46.748  54.290  1.00 62.54           C
ANISOU  920  CA  PRO L 122     8439   8431   6890   2375   -156    -86       C
ATOM    921  C   PRO L 122     208.255 -45.830  55.284  1.00 68.43           C
ANISOU  921  C   PRO L 122     9126   9019   7854   2458    731   -206       C
ATOM    922  O   PRO L 122     208.459 -45.949  56.492  1.00 70.08           O
ANISOU  922  O   PRO L 122     8361  10156   8110   2960    420    334       O
ATOM    923  CB  PRO L 122     208.362 -48.161  54.295  1.00 61.21           C
ANISOU  923  CB  PRO L 122     8682   8447   6127   2336   -524   -102       C
ATOM    924  CG  PRO L 122     209.188 -48.909  55.320  1.00 61.10           C
ANISOU  924  CG  PRO L 122     8321   8900   5994   2293   -437    -34       C
ATOM    925  CD  PRO L 122     210.580 -48.317  55.221  1.00 59.43           C
ANISOU  925  CD  PRO L 122     8312   8440   5827   2435    106    -65       C
ATOM    926  N   SER L 123     207.428 -44.918  54.755  1.00 70.69           N
ANISOU  926  N   SER L 123     9679   8362   8816   2147    685    282       N
ATOM    927  CA ASER L 123     206.699 -43.960  55.569  0.47 71.55           C
ANISOU  927  CA ASER L 123    10057   8002   9126   2136    582    180       C
ATOM    928  CA BSER L 123     206.698 -43.960  55.568  0.53 69.96           C
ANISOU  928  CA BSER L 123    10118   7446   9016   2108    368    270       C
ATOM    929  C   SER L 123     205.559 -44.661  56.304  1.00 70.98           C
ANISOU  929  C   SER L 123    10140   8024   8802   2176    517    201       C
ATOM    930  O   SER L 123     205.164 -45.765  55.937  1.00 71.65           O
ANISOU  930  O   SER L 123    10206   8756   8262   1846    132   -226       O
ATOM    931  CB ASER L 123     206.185 -42.820  54.726  0.47 74.37           C
ANISOU  931  CB ASER L 123    10187   8291   9775   1816    480    760       C
ATOM    932  CB BSER L 123     206.183 -42.823  54.723  0.53 69.64           C
ANISOU  932  CB BSER L 123    10039   7103   9315   1874    372    300       C
ATOM    933  OG ASER L 123     205.486 -41.873  55.523  0.47 76.46           O
ANISOU  933  OG ASER L 123    10276   8823   9953   1790    866    672       O
ATOM    934  OG BSER L 123     205.311 -43.301  53.709  0.53 66.89           O
ANISOU  934  OG BSER L 123    10222   6139   9052   1960    484    282       O
ATOM    935  N   ASP L 124     205.037 -43.997  57.344  1.00 71.42           N
ANISOU  935  N   ASP L 124    10611   8032   8490   1960    183    -44       N
ATOM    936  CA  ASP L 124     203.921 -44.518  58.117  1.00 71.97           C
ANISOU  936  CA  ASP L 124    10807   8209   8329   1468     87   -526       C
ATOM    937  C   ASP L 124     202.655 -44.510  57.262  1.00 73.02           C
ANISOU  937  C   ASP L 124    11296   8643   7806   1180    -90   -365       C
ATOM    938  O   ASP L 124     201.749 -45.309  57.490  1.00 75.55           O
ANISOU  938  O   ASP L 124    11934   9231   7540    625   -366     39       O
ATOM    939  CB  ASP L 124     203.712 -43.718  59.406  1.00 73.65           C
ANISOU  939  CB  ASP L 124    11247   7804   8930   1560   -365  -1046       C
ATOM    940  CG  ASP L 124     204.853 -43.832  60.403  1.00 73.99           C
ANISOU  940  CG  ASP L 124    11744   8077   8289   1163   -434  -1807       C
ATOM    941  OD1 ASP L 124     205.864 -44.485  60.071  1.00 75.37           O
ANISOU  941  OD1 ASP L 124    11154   8823   8657    844   -476  -2213       O
ATOM    942  OD2 ASP L 124     204.719 -43.271  61.509  1.00 77.03           O
ANISOU  942  OD2 ASP L 124    12624   7973   8672   1123    643  -1949       O
ATOM    943  N   GLU L 125     202.604 -43.599  56.282  1.00 71.70           N
ANISOU  943  N   GLU L 125    11303   8618   7321   1307     44   -626       N
ATOM    944  CA  GLU L 125     201.468 -43.481  55.383  1.00 76.42           C
ANISOU  944  CA  GLU L 125    11353   9669   8014   1707   -101    -70       C
ATOM    945  C   GLU L 125     201.393 -44.705  54.467  1.00 74.04           C
ANISOU  945  C   GLU L 125    10462   9678   7990   2046    638     35       C
ATOM    946  O   GLU L 125     200.301 -45.101  54.065  1.00 81.63           O
ANISOU  946  O   GLU L 125    11021  11167   8827    576    802    723       O
ATOM    947  CB  GLU L 125     201.573 -42.176  54.591  1.00 80.65           C
ANISOU  947  CB  GLU L 125    12897   9077   8669   1722   -260   -415       C
ATOM    948  CG  GLU L 125     200.303 -41.806  53.844  1.00 87.79           C
ANISOU  948  CG  GLU L 125    13264  10213   9876   1705   -944   -672       C
ATOM    949  CD  GLU L 125     200.322 -40.434  53.190  1.00 92.82           C
ANISOU  949  CD  GLU L 125    14268  10254  10743   1425  -1403   -565       C
ATOM    950  OE1 GLU L 125     201.373 -39.762  53.250  1.00 99.03           O
ANISOU  950  OE1 GLU L 125    15775  10350  11499    261   -946   -993       O
ATOM    951  OE2 GLU L 125     199.283 -40.036  52.627  1.00 97.44           O
ANISOU  951  OE2 GLU L 125    13546  11837  11638   1014  -2017  -1770       O
ATOM    952  N   GLN L 126     202.553 -45.294  54.138  1.00 72.72           N
ANISOU  952  N   GLN L 126    10006   9881   7742   2077    505    318       N
ATOM    953  CA  GLN L 126     202.599 -46.536  53.378  1.00 66.96           C
ANISOU  953  CA  GLN L 126     8607   9856   6975   2656   1174    503       C
ATOM    954  C   GLN L 126     202.068 -47.692  54.222  1.00 64.89           C
ANISOU  954  C   GLN L 126     8071   9477   7107   1972   1294   -268       C
ATOM    955  O   GLN L 126     201.335 -48.538  53.717  1.00 67.56           O
ANISOU  955  O   GLN L 126     9170   9419   7080   1875   1208   -714       O
ATOM    956  CB  GLN L 126     204.020 -46.877  52.924  1.00 66.35           C
ANISOU  956  CB  GLN L 126     9033  10207   5969   2785   1740   1418       C
ATOM    957  CG  GLN L 126     204.489 -46.098  51.705  1.00 68.16           C
ANISOU  957  CG  GLN L 126     9450  10770   5675   3565   1827   1764       C
ATOM    958  CD  GLN L 126     205.712 -46.722  51.079  1.00 65.22           C
ANISOU  958  CD  GLN L 126    10154  10013   4612   4044   1826   2124       C
ATOM    959  OE1 GLN L 126     205.678 -47.858  50.609  1.00 55.05           O
ANISOU  959  OE1 GLN L 126     8350   9446   3119   4289   2571   2596       O
ATOM    960  NE2 GLN L 126     206.807 -45.980  51.068  1.00 64.56           N
ANISOU  960  NE2 GLN L 126     9121  11078   4329   4535   1213   2742       N
ATOM    961  N   LEU L 127     202.453 -47.724  55.503  1.00 66.60           N
ANISOU  961  N   LEU L 127     7707  10366   7232   1759   1101   -753       N
ATOM    962  CA  LEU L 127     202.094 -48.820  56.390  1.00 70.80           C
ANISOU  962  CA  LEU L 127     8422  10783   7693   1426    929   -525       C
ATOM    963  C   LEU L 127     200.581 -48.856  56.607  1.00 71.00           C
ANISOU  963  C   LEU L 127     8517  11052   7406    933   1100   -956       C
ATOM    964  O   LEU L 127     200.023 -49.921  56.862  1.00 68.03           O
ANISOU  964  O   LEU L 127     8019  11112   6715   1062   1855   -950       O
ATOM    965  CB  LEU L 127     202.841 -48.662  57.719  1.00 74.26           C
ANISOU  965  CB  LEU L 127     8226  11506   8481   1656    408   -544       C
ATOM    966  CG  LEU L 127     204.369 -48.658  57.633  1.00 76.72           C
ANISOU  966  CG  LEU L 127     8321  11547   9282   1506   1364   -661       C
ATOM    967  CD1 LEU L 127     204.989 -48.809  59.015  1.00 79.56           C
ANISOU  967  CD1 LEU L 127     7992  12406   9831   1021    995   -284       C
ATOM    968  CD2 LEU L 127     204.878 -49.749  56.701  1.00 74.96           C
ANISOU  968  CD2 LEU L 127     8088  11714   8676   1801   1423   -482       C
ATOM    969  N   LYS L 128     199.928 -47.691  56.506  1.00 73.30           N
ANISOU  969  N   LYS L 128     9034  10999   7815    919    775   -960       N
ATOM    970  CA  LYS L 128     198.477 -47.610  56.569  1.00 76.55           C
ANISOU  970  CA  LYS L 128     9019  11554   8513    626    667  -1293       C
ATOM    971  C   LYS L 128     197.853 -48.339  55.380  1.00 76.92           C
ANISOU  971  C   LYS L 128     9085  11166   8973    404    960  -1690       C
ATOM    972  O   LYS L 128     196.804 -48.962  55.527  1.00 75.58           O
ANISOU  972  O   LYS L 128     9587  10319   8810    348   1760  -1952       O
ATOM    973  CB  LYS L 128     198.009 -46.150  56.595  1.00 79.83           C
ANISOU  973  CB  LYS L 128     9830  11373   9127    350    461  -1335       C
ATOM    974  CG  LYS L 128     198.210 -45.422  57.917  1.00 86.30           C
ANISOU  974  CG  LYS L 128    11006  12492   9290   -275   -389  -1442       C
ATOM    975  CD  LYS L 128     197.579 -44.044  57.943  1.00 91.91           C
ANISOU  975  CD  LYS L 128    11777  12620  10523   -239   -687  -1358       C
ATOM    976  CE  LYS L 128     197.655 -43.373  59.298  1.00 96.39           C
ANISOU  976  CE  LYS L 128    12678  13342  10603   -597  -1053  -1488       C
ATOM    977  NZ  LYS L 128     199.056 -43.129  59.715  1.00100.52           N
ANISOU  977  NZ  LYS L 128    13064  13816  11311   -999  -1361  -1244       N
ATOM    978  N   SER L 129     198.498 -48.247  54.209  1.00 78.64           N
ANISOU  978  N   SER L 129     8804  11345   9727    813   1572  -1702       N
ATOM    979  CA  SER L 129     197.961 -48.814  52.981  1.00 79.21           C
ANISOU  979  CA  SER L 129     9106  11243   9746    980   1835  -1891       C
ATOM    980  C   SER L 129     198.038 -50.340  53.011  1.00 79.81           C
ANISOU  980  C   SER L 129     8613  11407  10301   2164   1814  -1638       C
ATOM    981  O   SER L 129     197.040 -51.010  52.754  1.00 86.20           O
ANISOU  981  O   SER L 129    10149  11514  11086   1244   2417  -2491       O
ATOM    982  CB  SER L 129     198.659 -48.251  51.766  1.00 80.63           C
ANISOU  982  CB  SER L 129     9503  10895  10237   1299   2269  -1561       C
ATOM    983  OG  SER L 129     200.030 -48.619  51.742  1.00 80.13           O
ANISOU  983  OG  SER L 129     9731  10559  10156   1631   1749   -671       O
ATOM    984  N   GLY L 130     199.226 -50.879  53.314  1.00 76.90           N
ANISOU  984  N   GLY L 130     8262  11153   9801   1104    743  -1033       N
ATOM    985  CA  GLY L 130     199.417 -52.320  53.401  1.00 75.05           C
ANISOU  985  CA  GLY L 130     7986  11170   9358   1056    207   -106       C
ATOM    986  C   GLY L 130     200.838 -52.747  53.043  1.00 72.61           C
ANISOU  986  C   GLY L 130     8201  10644   8744   1638   -148    139       C
ATOM    987  O   GLY L 130     201.430 -53.573  53.735  1.00 70.02           O
ANISOU  987  O   GLY L 130     7513  10950   8142   1440    161    327       O
ATOM    988  N   THR L 131     201.365 -52.192  51.944  1.00 74.44           N
ANISOU  988  N   THR L 131     9174  10909   8201   1812   -251     46       N
ATOM    989  CA  THR L 131     202.709 -52.499  51.478  1.00 74.05           C
ANISOU  989  CA  THR L 131     9004  10815   8314   1911   -866   -127       C
ATOM    990  C   THR L 131     203.707 -51.552  52.142  1.00 67.93           C
ANISOU  990  C   THR L 131     9299  10605   5905   2541  -1181   -218       C
ATOM    991  O   THR L 131     203.313 -50.596  52.808  1.00 64.41           O
ANISOU  991  O   THR L 131     8370  10946   5156   2363  -1266   -256       O
ATOM    992  CB  THR L 131     202.776 -52.445  49.944  1.00 81.58           C
ANISOU  992  CB  THR L 131    10520  12074   8400   1087  -1341   -266       C
ATOM    993  OG1 THR L 131     202.294 -51.173  49.511  1.00 89.05           O
ANISOU  993  OG1 THR L 131    10422  12894  10517   1471  -1868    322       O
ATOM    994  CG2 THR L 131     201.969 -53.540  49.281  1.00 81.68           C
ANISOU  994  CG2 THR L 131    10515  12115   8402   1126  -1790   -221       C
ATOM    995  N   ALA L 132     205.003 -51.839  51.957  1.00 62.46           N
ANISOU  995  N   ALA L 132     9237   9812   4681   2382  -1263   -803       N
ATOM    996  CA  ALA L 132     206.074 -51.049  52.546  1.00 62.54           C
ANISOU  996  CA  ALA L 132     9585   9734   4441   2064   -646  -1344       C
ATOM    997  C   ALA L 132     207.297 -51.072  51.632  1.00 61.67           C
ANISOU  997  C   ALA L 132     9597   9595   4237   2183   -684  -1454       C
ATOM    998  O   ALA L 132     207.921 -52.118  51.459  1.00 62.27           O
ANISOU  998  O   ALA L 132     9127   9469   5061   2139   -717   -738       O
ATOM    999  CB  ALA L 132     206.408 -51.585  53.917  1.00 65.12           C
ANISOU  999  CB  ALA L 132    10467   9815   4459   1998   -590  -1224       C
ATOM   1000  N   SER L 133     207.635 -49.905  51.068  1.00 58.80           N
ANISOU 1000  N   SER L 133     8959   9634   3748   2464   -764  -1451       N
ATOM   1001  CA  SER L 133     208.707 -49.788  50.092  1.00 58.00           C
ANISOU 1001  CA  SER L 133     7609  10222   4206   2893  -1232  -1091       C
ATOM   1002  C   SER L 133     209.930 -49.123  50.720  1.00 57.34           C
ANISOU 1002  C   SER L 133     7066  10368   4350   3051  -1071  -1047       C
ATOM   1003  O   SER L 133     209.853 -47.983  51.175  1.00 53.09           O
ANISOU 1003  O   SER L 133     5241  10269   4660   3670   -635   -769       O
ATOM   1004  CB  SER L 133     208.245 -49.026  48.877  1.00 61.96           C
ANISOU 1004  CB  SER L 133     8315  10846   4379   3201   -885   -580       C
ATOM   1005  OG  SER L 133     207.199 -49.721  48.213  1.00 66.22           O
ANISOU 1005  OG  SER L 133     8514  11740   4906   2993  -1380    -58       O
ATOM   1006  N   VAL L 134     211.052 -49.853  50.730  1.00 56.03           N
ANISOU 1006  N   VAL L 134     6725  10414   4148   2740  -1703  -1105       N
ATOM   1007  CA  VAL L 134     212.342 -49.307  51.124  1.00 55.84           C
ANISOU 1007  CA  VAL L 134     6838  10643   3734   2876  -2296  -1051       C
ATOM   1008  C   VAL L 134     213.026 -48.783  49.864  1.00 60.02           C
ANISOU 1008  C   VAL L 134     7058  11201   4545   2458  -2085   -603       C
ATOM   1009  O   VAL L 134     212.849 -49.350  48.788  1.00 62.84           O
ANISOU 1009  O   VAL L 134     7597  11447   4832   2441  -2247   -819       O
ATOM   1010  CB  VAL L 134     213.212 -50.363  51.834  1.00 52.20           C
ANISOU 1010  CB  VAL L 134     6197  10759   2877   2692  -2264  -1210       C
ATOM   1011  CG1 VAL L 134     214.437 -49.732  52.477  1.00 52.30           C
ANISOU 1011  CG1 VAL L 134     6344  10734   2793   2628  -2228  -1164       C
ATOM   1012  CG2 VAL L 134     212.421 -51.161  52.860  1.00 49.38           C
ANISOU 1012  CG2 VAL L 134     5641  10429   2691   2767  -2692  -1158       C
ATOM   1013  N   VAL L 135     213.809 -47.706  50.008  1.00 63.42           N
ANISOU 1013  N   VAL L 135     7795  11255   5044   2400  -2921  -1103       N
ATOM   1014  CA  VAL L 135     214.423 -47.042  48.869  1.00 66.73           C
ANISOU 1014  CA  VAL L 135     8648  11553   5152   2782  -2901   -689       C
ATOM   1015  C   VAL L 135     215.893 -46.762  49.172  1.00 67.24           C
ANISOU 1015  C   VAL L 135     8749  12078   4721   2589  -2541  -1275       C
ATOM   1016  O   VAL L 135     216.208 -46.068  50.136  1.00 74.54           O
ANISOU 1016  O   VAL L 135    10522  12389   5411   2283  -2208  -2037       O
ATOM   1017  CB  VAL L 135     213.677 -45.740  48.512  1.00 70.61           C
ANISOU 1017  CB  VAL L 135     8776  11934   6115   2872  -3465   -237       C
ATOM   1018  CG1 VAL L 135     214.346 -45.006  47.358  1.00 70.59           C
ANISOU 1018  CG1 VAL L 135     8156  12145   6520   2836  -3158   -312       C
ATOM   1019  CG2 VAL L 135     212.207 -45.995  48.211  1.00 72.63           C
ANISOU 1019  CG2 VAL L 135     8732  12041   6821   2806  -3391     89       C
ATOM   1020  N   CYS L 136     216.779 -47.308  48.329  1.00 67.49           N
ANISOU 1020  N   CYS L 136     9416  11934   4291   2789  -2450  -1193       N
ATOM   1021  CA  CYS L 136     218.190 -46.956  48.335  1.00 65.50           C
ANISOU 1021  CA  CYS L 136     9093  11509   4283   3322  -2664  -1157       C
ATOM   1022  C   CYS L 136     218.443 -45.936  47.227  1.00 64.40           C
ANISOU 1022  C   CYS L 136     8618  11539   4310   3166  -2803  -1081       C
ATOM   1023  O   CYS L 136     217.623 -45.791  46.323  1.00 65.86           O
ANISOU 1023  O   CYS L 136     9650  11401   3969   3131  -2888    -68       O
ATOM   1024  CB  CYS L 136     219.058 -48.193  48.131  1.00 71.63           C
ANISOU 1024  CB  CYS L 136    11026  11185   5005   3562  -2011  -1639       C
ATOM   1025  SG  CYS L 136     220.761 -47.995  48.718  1.00 72.37           S
ANISOU 1025  SG  CYS L 136    11101  10704   5690   3576  -1474  -2752       S
ATOM   1026  N   LEU L 137     219.579 -45.233  47.305  1.00 61.24           N
ANISOU 1026  N   LEU L 137     8436  11283   3549   3365  -3027  -1190       N
ATOM   1027  CA  LEU L 137     219.910 -44.206  46.329  1.00 61.25           C
ANISOU 1027  CA  LEU L 137     8800  11154   3315   3403  -2326  -1551       C
ATOM   1028  C   LEU L 137     221.424 -44.079  46.189  1.00 62.90           C
ANISOU 1028  C   LEU L 137     9109  11501   3287   2982  -1299  -1736       C
ATOM   1029  O   LEU L 137     222.108 -43.705  47.137  1.00 61.13           O
ANISOU 1029  O   LEU L 137     8744  11442   3040   1817   -453  -1774       O
ATOM   1030  CB  LEU L 137     219.293 -42.875  46.771  1.00 64.90           C
ANISOU 1030  CB  LEU L 137     9277  11092   4288   3546  -2227  -1506       C
ATOM   1031  CG  LEU L 137     219.773 -41.639  46.009  1.00 68.61           C
ANISOU 1031  CG  LEU L 137     9766  11860   4440   2985  -1562  -1492       C
ATOM   1032  CD1 LEU L 137     219.312 -41.679  44.559  1.00 66.85           C
ANISOU 1032  CD1 LEU L 137     9901  11532   3965   2891   -802  -2124       C
ATOM   1033  CD2 LEU L 137     219.294 -40.364  46.685  1.00 72.40           C
ANISOU 1033  CD2 LEU L 137    10640  11637   5232   2734  -1626  -1681       C
ATOM   1034  N   LEU L 138     221.923 -44.391  44.987  1.00 65.98           N
ANISOU 1034  N   LEU L 138     9894  12028   3144   2999  -1554  -2163       N
ATOM   1035  CA  LEU L 138     223.282 -44.067  44.583  1.00 69.62           C
ANISOU 1035  CA  LEU L 138    10081  12130   4240   3283  -1115  -1949       C
ATOM   1036  C   LEU L 138     223.231 -42.795  43.744  1.00 68.86           C
ANISOU 1036  C   LEU L 138    10325  11003   4833   3003   -312  -2507       C
ATOM   1037  O   LEU L 138     222.631 -42.791  42.672  1.00 66.53           O
ANISOU 1037  O   LEU L 138     9864  10722   4690   3064      4  -2172       O
ATOM   1038  CB  LEU L 138     223.863 -45.234  43.778  1.00 74.31           C
ANISOU 1038  CB  LEU L 138    10320  13144   4769   3968   -794  -2213       C
ATOM   1039  CG  LEU L 138     224.223 -46.486  44.577  1.00 78.60           C
ANISOU 1039  CG  LEU L 138    11253  13540   5069   3936   -377  -1917       C
ATOM   1040  CD1 LEU L 138     222.977 -47.227  45.041  1.00 79.04           C
ANISOU 1040  CD1 LEU L 138    11302  13690   5038   3952   -248  -1538       C
ATOM   1041  CD2 LEU L 138     225.115 -47.407  43.756  1.00 83.07           C
ANISOU 1041  CD2 LEU L 138    11767  14629   5165   3687    -56  -2820       C
ATOM   1042  N   ASN L 139     223.853 -41.721  44.242  1.00 68.35           N
ANISOU 1042  N   ASN L 139    10026  10836   5106   3077     -1  -2675       N
ATOM   1043  CA  ASN L 139     223.711 -40.406  43.638  1.00 74.62           C
ANISOU 1043  CA  ASN L 139    11011  11186   6154   3401    443  -2342       C
ATOM   1044  C   ASN L 139     225.062 -39.934  43.109  1.00 80.72           C
ANISOU 1044  C   ASN L 139    11187  13217   6265   3267    635  -2174       C
ATOM   1045  O   ASN L 139     226.026 -39.844  43.867  1.00 88.13           O
ANISOU 1045  O   ASN L 139    12210  14857   6419   3549    -48  -1528       O
ATOM   1046  CB  ASN L 139     223.124 -39.400  44.631  1.00 79.49           C
ANISOU 1046  CB  ASN L 139    11943  11095   7161   3331   1069  -2635       C
ATOM   1047  CG  ASN L 139     222.725 -38.092  43.980  1.00 80.90           C
ANISOU 1047  CG  ASN L 139    12737  10167   7835   3482   1914  -3157       C
ATOM   1048  OD1 ASN L 139     223.261 -37.038  44.314  1.00 86.94           O
ANISOU 1048  OD1 ASN L 139    13465  10876   8690   2231   2742  -3097       O
ATOM   1049  ND2 ASN L 139     221.785 -38.151  43.051  1.00 70.05           N
ANISOU 1049  ND2 ASN L 139    11877   7176   7561   4502   2437  -3681       N
ATOM   1050  N   ASN L 140     225.106 -39.638  41.801  1.00 83.93           N
ANISOU 1050  N   ASN L 140    11652  14124   6111   2909    489  -2378       N
ATOM   1051  CA  ASN L 140     226.259 -39.039  41.145  1.00 85.50           C
ANISOU 1051  CA  ASN L 140    11838  14695   5953   2673    315  -1882       C
ATOM   1052  C   ASN L 140     227.475 -39.955  41.272  1.00 85.83           C
ANISOU 1052  C   ASN L 140    11477  14764   6371   2484   -175  -2173       C
ATOM   1053  O   ASN L 140     228.284 -39.800  42.184  1.00 90.85           O
ANISOU 1053  O   ASN L 140    10657  15770   8091   3457   -943  -1509       O
ATOM   1054  CB  ASN L 140     226.546 -37.629  41.670  1.00 86.15           C
ANISOU 1054  CB  ASN L 140    12609  14534   5588   2557   1350  -1726       C
ATOM   1055  CG  ASN L 140     225.453 -36.641  41.319  1.00 86.69           C
ANISOU 1055  CG  ASN L 140    12935  14667   5335   2779   1842  -1488       C
ATOM   1056  OD1 ASN L 140     225.148 -36.435  40.146  1.00 87.39           O
ANISOU 1056  OD1 ASN L 140    13010  15194   4997   3096   3034   -689       O
ATOM   1057  ND2 ASN L 140     224.855 -36.025  42.326  1.00 90.97           N
ANISOU 1057  ND2 ASN L 140    14040  15185   5340   2015   2096  -2154       N
ATOM   1058  N   PHE L 141     227.591 -40.902  40.334  1.00 81.52           N
ANISOU 1058  N   PHE L 141    10460  15380   5134   1714  -1102  -2141       N
ATOM   1059  CA  PHE L 141     228.736 -41.795  40.261  1.00 84.81           C
ANISOU 1059  CA  PHE L 141     9890  15915   6417   1366  -1125  -2127       C
ATOM   1060  C   PHE L 141     229.044 -42.111  38.801  1.00 87.41           C
ANISOU 1060  C   PHE L 141    10073  16510   6627    825   -744  -2213       C
ATOM   1061  O   PHE L 141     228.245 -41.813  37.916  1.00100.42           O
ANISOU 1061  O   PHE L 141    10851  18298   9005    700  -1927   -694       O
ATOM   1062  CB  PHE L 141     228.477 -43.082  41.048  1.00 88.34           C
ANISOU 1062  CB  PHE L 141    10926  16486   6153   1062   -876  -1900       C
ATOM   1063  CG  PHE L 141     227.331 -43.926  40.544  1.00 89.01           C
ANISOU 1063  CG  PHE L 141    10053  17352   6415   1607  -1363  -1471       C
ATOM   1064  CD1 PHE L 141     226.015 -43.529  40.732  1.00 88.08           C
ANISOU 1064  CD1 PHE L 141     9847  17199   6418   1756  -1792  -1446       C
ATOM   1065  CD2 PHE L 141     227.569 -45.119  39.877  1.00 89.91           C
ANISOU 1065  CD2 PHE L 141    10623  17080   6457   1534  -1599  -1162       C
ATOM   1066  CE1 PHE L 141     224.966 -44.308  40.268  1.00 85.60           C
ANISOU 1066  CE1 PHE L 141     9007  17372   6144   1849  -1504  -1063       C
ATOM   1067  CE2 PHE L 141     226.518 -45.896  39.413  1.00 86.19           C
ANISOU 1067  CE2 PHE L 141     9173  17286   6286   1973  -2037    -36       C
ATOM   1068  CZ  PHE L 141     225.218 -45.489  39.609  1.00 83.00           C
ANISOU 1068  CZ  PHE L 141     8916  16823   5794   1389  -1864   -547       C
ATOM   1069  N   TYR L 142     230.213 -42.719  38.568  1.00 89.12           N
ANISOU 1069  N   TYR L 142    10070  15431   8360    706  -1013  -2901       N
ATOM   1070  CA  TYR L 142     230.614 -43.141  37.235  1.00 88.29           C
ANISOU 1070  CA  TYR L 142     9580  14461   9504   1093     60  -3485       C
ATOM   1071  C   TYR L 142     231.741 -44.165  37.343  1.00 91.03           C
ANISOU 1071  C   TYR L 142     8699  15976   9912   1164   -318  -3690       C
ATOM   1072  O   TYR L 142     232.651 -43.989  38.151  1.00 82.95           O
ANISOU 1072  O   TYR L 142     8034  14265   9218     51    919  -5452       O
ATOM   1073  CB  TYR L 142     231.049 -41.935  36.398  1.00 87.51           C
ANISOU 1073  CB  TYR L 142     8993  14955   9299   1253    722  -3311       C
ATOM   1074  CG  TYR L 142     231.489 -42.271  34.995  1.00 89.61           C
ANISOU 1074  CG  TYR L 142     9318  15058   9670   1148   1527  -3017       C
ATOM   1075  CD1 TYR L 142     232.764 -42.751  34.736  1.00 88.27           C
ANISOU 1075  CD1 TYR L 142     8228  15180  10131    408    594  -2487       C
ATOM   1076  CD2 TYR L 142     230.616 -42.143  33.927  1.00 96.10           C
ANISOU 1076  CD2 TYR L 142     9581  16113  10819   1507   1038  -2305       C
ATOM   1077  CE1 TYR L 142     233.167 -43.073  33.450  1.00 91.97           C
ANISOU 1077  CE1 TYR L 142     8321  15600  11022    664   1846  -2674       C
ATOM   1078  CE2 TYR L 142     231.002 -42.463  32.635  1.00 98.90           C
ANISOU 1078  CE2 TYR L 142     9832  16341  11403   1776   1861  -2363       C
ATOM   1079  CZ  TYR L 142     232.282 -42.929  32.395  1.00 94.21           C
ANISOU 1079  CZ  TYR L 142     9656  15924  10213   1336   2041  -2614       C
ATOM   1080  OH  TYR L 142     232.667 -43.246  31.117  1.00 95.94           O
ANISOU 1080  OH  TYR L 142    10750  15621  10079   1260   2268  -2382       O
ATOM   1081  N   PRO L 143     231.746 -45.254  36.534  1.00102.31           N
ANISOU 1081  N   PRO L 143    11230  16726  10918   1686    654  -4311       N
ATOM   1082  CA  PRO L 143     230.675 -45.560  35.581  1.00103.74           C
ANISOU 1082  CA  PRO L 143    11411  17102  10902   1655    537  -3464       C
ATOM   1083  C   PRO L 143     229.510 -46.332  36.200  1.00 99.50           C
ANISOU 1083  C   PRO L 143    11613  15574  10618   1696    484  -3745       C
ATOM   1084  O   PRO L 143     229.498 -46.585  37.403  1.00 99.99           O
ANISOU 1084  O   PRO L 143    11981  15385  10624   2937   2311  -3709       O
ATOM   1085  CB  PRO L 143     231.412 -46.421  34.544  1.00108.24           C
ANISOU 1085  CB  PRO L 143    12544  16976  11606   2148    893  -3539       C
ATOM   1086  CG  PRO L 143     232.428 -47.188  35.364  1.00106.41           C
ANISOU 1086  CG  PRO L 143    11540  17082  11806   1841    706  -3967       C
ATOM   1087  CD  PRO L 143     232.834 -46.242  36.476  1.00104.43           C
ANISOU 1087  CD  PRO L 143    10254  17783  11642   1740     67  -3797       C
ATOM   1088  N   ARG L 144     228.533 -46.704  35.361  1.00 93.27           N
ANISOU 1088  N   ARG L 144    11353  13020  11061    449    952  -3433       N
ATOM   1089  CA  ARG L 144     227.406 -47.516  35.791  1.00 93.60           C
ANISOU 1089  CA  ARG L 144    11600  12918  11044    769   1761  -2890       C
ATOM   1090  C   ARG L 144     227.863 -48.970  35.900  1.00 94.75           C
ANISOU 1090  C   ARG L 144    11356  13084  11560    385   1489  -1690       C
ATOM   1091  O   ARG L 144     227.554 -49.790  35.038  1.00102.14           O
ANISOU 1091  O   ARG L 144    13750  13221  11834   -486   2405  -1958       O
ATOM   1092  CB  ARG L 144     226.234 -47.382  34.812  1.00 90.27           C
ANISOU 1092  CB  ARG L 144    10776  12333  11189   1537   2407  -2378       C
ATOM   1093  CG  ARG L 144     224.962 -48.094  35.256  1.00 94.82           C
ANISOU 1093  CG  ARG L 144    12053  12116  11857   1122   3130  -1828       C
ATOM   1094  CD  ARG L 144     224.082 -48.516  34.093  1.00102.99           C
ANISOU 1094  CD  ARG L 144    13250  13653  12228   -259   3415  -2662       C
ATOM   1095  NE  ARG L 144     223.521 -47.386  33.363  1.00109.59           N
ANISOU 1095  NE  ARG L 144    14647  14100  12892   -452   4105  -2247       N
ATOM   1096  CZ  ARG L 144     222.234 -47.237  33.060  1.00110.36           C
ANISOU 1096  CZ  ARG L 144    13989  15217  12725  -1973   4978  -3194       C
ATOM   1097  NH1 ARG L 144     221.370 -48.199  33.333  1.00116.74           N
ANISOU 1097  NH1 ARG L 144    16333  15618  12401  -3374   5522  -3928       N
ATOM   1098  NH2 ARG L 144     221.816 -46.128  32.474  1.00111.74           N
ANISOU 1098  NH2 ARG L 144    15041  15491  11924  -1966   5168  -2761       N
ATOM   1099  N   GLU L 145     228.614 -49.267  36.965  1.00 95.00           N
ANISOU 1099  N   GLU L 145    10136  14084  11875   -299   1259  -1892       N
ATOM   1100  CA  GLU L 145     229.076 -50.617  37.245  1.00 99.92           C
ANISOU 1100  CA  GLU L 145    12005  14129  11830   -301   1357  -1282       C
ATOM   1101  C   GLU L 145     228.848 -50.903  38.726  1.00 96.33           C
ANISOU 1101  C   GLU L 145    10708  13747  12144    283   2163   -903       C
ATOM   1102  O   GLU L 145     229.745 -51.382  39.419  1.00103.46           O
ANISOU 1102  O   GLU L 145    14770  13079  11458    614   1661   1167       O
ATOM   1103  CB  GLU L 145     230.549 -50.777  36.860  1.00108.40           C
ANISOU 1103  CB  GLU L 145    12794  14521  13870    347   2494  -2258       C
ATOM   1104  CG  GLU L 145     230.833 -50.527  35.388  1.00115.40           C
ANISOU 1104  CG  GLU L 145    14008  15947  13890    698   2857  -2844       C
ATOM   1105  CD  GLU L 145     230.225 -51.529  34.420  1.00124.67           C
ANISOU 1105  CD  GLU L 145    13795  17368  16205    547   2162  -3893       C
ATOM   1106  OE1 GLU L 145     230.294 -51.279  33.200  1.00138.06           O
ANISOU 1106  OE1 GLU L 145    15042  20246  17169   1166   2853  -1909       O
ATOM   1107  OE2 GLU L 145     229.699 -52.562  34.883  1.00129.10           O
ANISOU 1107  OE2 GLU L 145    12963  19251  16835    846   2934  -2075       O
ATOM   1108  N   ALA L 146     227.632 -50.595  39.191  1.00 88.61           N
ANISOU 1108  N   ALA L 146     9554  12686  11427   1268     95   -957       N
ATOM   1109  CA  ALA L 146     227.265 -50.751  40.587  1.00 86.57           C
ANISOU 1109  CA  ALA L 146     8515  13011  11366   1959     68  -1585       C
ATOM   1110  C   ALA L 146     226.540 -52.080  40.780  1.00 85.80           C
ANISOU 1110  C   ALA L 146     8079  13616  10904   1872    111   -884       C
ATOM   1111  O   ALA L 146     225.827 -52.536  39.887  1.00 95.56           O
ANISOU 1111  O   ALA L 146     9985  15039  11282   1180     81  -1956       O
ATOM   1112  CB  ALA L 146     226.406 -49.589  41.020  1.00 88.85           C
ANISOU 1112  CB  ALA L 146     9336  12415  12007   1823   -267  -1943       C
ATOM   1113  N   LYS L 147     226.741 -52.688  41.955  1.00 80.40           N
ANISOU 1113  N   LYS L 147     6118  14334  10096   1741    -46  -1283       N
ATOM   1114  CA  LYS L 147     226.041 -53.903  42.339  1.00 76.91           C
ANISOU 1114  CA  LYS L 147     6655  14037   8530   2197    193   -950       C
ATOM   1115  C   LYS L 147     225.314 -53.647  43.657  1.00 81.31           C
ANISOU 1115  C   LYS L 147     7943  14098   8849   2598    584  -1415       C
ATOM   1116  O   LYS L 147     225.815 -53.988  44.727  1.00 84.41           O
ANISOU 1116  O   LYS L 147     7751  15236   9083   2440    405  -1388       O
ATOM   1117  CB  LYS L 147     227.021 -55.075  42.449  1.00 70.54           C
ANISOU 1117  CB  LYS L 147     5145  14066   7589   1761    464  -1323       C
ATOM   1118  N   VAL L 148     224.132 -53.025  43.554  1.00 75.90           N
ANISOU 1118  N   VAL L 148     9290  12465   7081   3439     86  -1460       N
ATOM   1119  CA  VAL L 148     223.289 -52.746  44.705  1.00 76.63           C
ANISOU 1119  CA  VAL L 148    10580  12679   5853   2877   -333  -2061       C
ATOM   1120  C   VAL L 148     222.660 -54.058  45.167  1.00 72.23           C
ANISOU 1120  C   VAL L 148     9660  11815   5966   3854   -490  -2093       C
ATOM   1121  O   VAL L 148     222.253 -54.874  44.343  1.00 76.33           O
ANISOU 1121  O   VAL L 148    10213  11807   6980   4413   -567  -2807       O
ATOM   1122  CB  VAL L 148     222.211 -51.696  44.370  1.00 74.68           C
ANISOU 1122  CB  VAL L 148    11398  12911   4064   2952   -439  -1827       C
ATOM   1123  CG1 VAL L 148     221.255 -51.465  45.532  1.00 76.19           C
ANISOU 1123  CG1 VAL L 148    11952  13153   3840   2418   -304  -2276       C
ATOM   1124  CG2 VAL L 148     222.829 -50.382  43.915  1.00 77.79           C
ANISOU 1124  CG2 VAL L 148    12757  13384   3414   2195   -624  -1913       C
ATOM   1125  N   GLN L 149     222.587 -54.245  46.490  1.00 68.44           N
ANISOU 1125  N   GLN L 149     9066  11158   5778   3826  -1472  -2336       N
ATOM   1126  CA  GLN L 149     221.993 -55.441  47.064  1.00 69.73           C
ANISOU 1126  CA  GLN L 149     9746  10610   6137   4380  -2026  -1910       C
ATOM   1127  C   GLN L 149     221.405 -55.114  48.434  1.00 71.11           C
ANISOU 1127  C   GLN L 149    10353  11160   5505   3572  -2685  -2346       C
ATOM   1128  O   GLN L 149     221.934 -54.274  49.159  1.00 73.00           O
ANISOU 1128  O   GLN L 149     8920  12401   6415   2276  -2910  -2105       O
ATOM   1129  CB  GLN L 149     223.033 -56.558  47.160  1.00 71.92           C
ANISOU 1129  CB  GLN L 149    10092  10919   6314   4702  -2146  -1508       C
ATOM   1130  CG  GLN L 149     222.435 -57.909  47.528  1.00 72.11           C
ANISOU 1130  CG  GLN L 149     9912  10720   6766   5392  -2394   -884       C
ATOM   1131  CD  GLN L 149     223.426 -59.041  47.412  1.00 71.99           C
ANISOU 1131  CD  GLN L 149    10158  10321   6871   5427  -2910   -291       C
ATOM   1132  OE1 GLN L 149     224.608 -58.837  47.140  1.00 78.80           O
ANISOU 1132  OE1 GLN L 149    10402  11753   7784   5547  -2254    326       O
ATOM   1133  NE2 GLN L 149     222.946 -60.255  47.621  1.00 68.10           N
ANISOU 1133  NE2 GLN L 149    10358   9123   6393   6435  -3950   -380       N
ATOM   1134  N   TRP L 150     220.305 -55.799  48.768  1.00 70.64           N
ANISOU 1134  N   TRP L 150    10809  10791   5237   3600  -2576  -2177       N
ATOM   1135  CA  TRP L 150     219.599 -55.594  50.021  1.00 71.07           C
ANISOU 1135  CA  TRP L 150    11169  10918   4915   3579  -2787  -2254       C
ATOM   1136  C   TRP L 150     219.991 -56.681  51.018  1.00 72.62           C
ANISOU 1136  C   TRP L 150    12182  10522   4887   3684  -2692  -2367       C
ATOM   1137  O   TRP L 150     220.493 -57.734  50.631  1.00 73.78           O
ANISOU 1137  O   TRP L 150    12552  10409   5072   3841  -2349  -2037       O
ATOM   1138  CB  TRP L 150     218.086 -55.570  49.773  1.00 73.51           C
ANISOU 1138  CB  TRP L 150    11266  11335   5328   2982  -3100  -2505       C
ATOM   1139  CG  TRP L 150     217.621 -54.365  49.016  1.00 73.98           C
ANISOU 1139  CG  TRP L 150    11827  10886   5393   2737  -3368  -2693       C
ATOM   1140  CD1 TRP L 150     217.303 -54.298  47.690  1.00 73.90           C
ANISOU 1140  CD1 TRP L 150    11721  10828   5527   2954  -3495  -2170       C
ATOM   1141  CD2 TRP L 150     217.396 -53.046  49.546  1.00 75.60           C
ANISOU 1141  CD2 TRP L 150    12167  10335   6221   2855  -3871  -2354       C
ATOM   1142  NE1 TRP L 150     216.912 -53.029  47.357  1.00 73.09           N
ANISOU 1142  NE1 TRP L 150    11809  10303   5658   2756  -3398  -2641       N
ATOM   1143  CE2 TRP L 150     216.958 -52.239  48.474  1.00 73.63           C
ANISOU 1143  CE2 TRP L 150    11818  10604   5553   2642  -3821  -2646       C
ATOM   1144  CE3 TRP L 150     217.527 -52.469  50.815  1.00 79.04           C
ANISOU 1144  CE3 TRP L 150    13019  10809   6201   3177  -3777  -2464       C
ATOM   1145  CZ2 TRP L 150     216.646 -50.890  48.637  1.00 76.32           C
ANISOU 1145  CZ2 TRP L 150    12017  10826   6155   2944  -3614  -2374       C
ATOM   1146  CZ3 TRP L 150     217.223 -51.135  50.974  1.00 80.52           C
ANISOU 1146  CZ3 TRP L 150    12896  11047   6648   3607  -3547  -2169       C
ATOM   1147  CH2 TRP L 150     216.788 -50.358  49.899  1.00 78.45           C
ANISOU 1147  CH2 TRP L 150    12266  11461   6079   3172  -3706  -2402       C
ATOM   1148  N   LYS L 151     219.755 -56.402  52.305  1.00 75.12           N
ANISOU 1148  N   LYS L 151    13002  11199   4340   3144  -3268  -1844       N
ATOM   1149  CA  LYS L 151     220.072 -57.334  53.374  1.00 73.24           C
ANISOU 1149  CA  LYS L 151    13004  11251   3573   2489  -3598  -2214       C
ATOM   1150  C   LYS L 151     219.154 -57.057  54.562  1.00 72.29           C
ANISOU 1150  C   LYS L 151    12366  10706   4392   2204  -3404  -2528       C
ATOM   1151  O   LYS L 151     219.396 -56.131  55.334  1.00 77.03           O
ANISOU 1151  O   LYS L 151    12990  10343   5934   2382  -2614  -3268       O
ATOM   1152  CB  LYS L 151     221.549 -57.210  53.765  1.00 72.04           C
ANISOU 1152  CB  LYS L 151    13093  12050   2226   2132  -3650  -2302       C
ATOM   1153  N   VAL L 152     218.096 -57.866  54.685  1.00 71.28           N
ANISOU 1153  N   VAL L 152    11824  10181   5078   2534  -3892  -2243       N
ATOM   1154  CA  VAL L 152     217.133 -57.739  55.767  1.00 69.65           C
ANISOU 1154  CA  VAL L 152    11265   9751   5445   2943  -4009  -2126       C
ATOM   1155  C   VAL L 152     217.539 -58.694  56.887  1.00 74.99           C
ANISOU 1155  C   VAL L 152    11982  10178   6332   3218  -3903  -1448       C
ATOM   1156  O   VAL L 152     217.380 -59.906  56.754  1.00 78.57           O
ANISOU 1156  O   VAL L 152    12472  10325   7053   2633  -4186  -1009       O
ATOM   1157  CB  VAL L 152     215.702 -58.023  55.275  1.00 68.59           C
ANISOU 1157  CB  VAL L 152    11386   9473   5202   3071  -4233  -2264       C
ATOM   1158  CG1 VAL L 152     214.681 -57.879  56.394  1.00 65.09           C
ANISOU 1158  CG1 VAL L 152    11415   8924   4392   2560  -4614  -2148       C
ATOM   1159  CG2 VAL L 152     215.331 -57.141  54.092  1.00 69.54           C
ANISOU 1159  CG2 VAL L 152    11800   9407   5212   3193  -3711  -2123       C
ATOM   1160  N   ASP L 153     218.055 -58.126  57.985  1.00 73.77           N
ANISOU 1160  N   ASP L 153    11926   9552   6549   3303  -3896  -1515       N
ATOM   1161  CA  ASP L 153     218.598 -58.892  59.097  1.00 75.67           C
ANISOU 1161  CA  ASP L 153    12123   9495   7131   2901  -3950   -930       C
ATOM   1162  C   ASP L 153     219.676 -59.844  58.583  1.00 76.77           C
ANISOU 1162  C   ASP L 153    12986   8728   7452   2688  -3729  -1396       C
ATOM   1163  O   ASP L 153     219.670 -61.029  58.909  1.00 79.03           O
ANISOU 1163  O   ASP L 153    14106   8433   7489   2330  -3286  -1754       O
ATOM   1164  CB  ASP L 153     217.498 -59.634  59.865  1.00 75.60           C
ANISOU 1164  CB  ASP L 153    11841   9383   7501   3029  -4106   -189       C
ATOM   1165  CG  ASP L 153     216.492 -58.719  60.542  1.00 76.73           C
ANISOU 1165  CG  ASP L 153    11495   9796   7860   2942  -3684    261       C
ATOM   1166  OD1 ASP L 153     216.620 -57.488  60.392  1.00 77.77           O
ANISOU 1166  OD1 ASP L 153    11400  10058   8089   2183  -4034    702       O
ATOM   1167  OD2 ASP L 153     215.588 -59.247  61.220  1.00 83.70           O
ANISOU 1167  OD2 ASP L 153    12701  10334   8764   2466  -3749   1640       O
ATOM   1168  N   ASN L 154     220.596 -59.300  57.776  1.00 80.10           N
ANISOU 1168  N   ASN L 154    12955   9453   8023   2449  -3324  -1804       N
ATOM   1169  CA  ASN L 154     221.725 -60.048  57.245  1.00 83.01           C
ANISOU 1169  CA  ASN L 154    13343   8994   9203   2780  -3518  -2169       C
ATOM   1170  C   ASN L 154     221.215 -61.255  56.459  1.00 85.02           C
ANISOU 1170  C   ASN L 154    13483   9793   9028   2644  -3817  -2471       C
ATOM   1171  O   ASN L 154     221.646 -62.383  56.691  1.00 95.15           O
ANISOU 1171  O   ASN L 154    15247  10041  10864   2635  -2960  -1053       O
ATOM   1172  CB  ASN L 154     222.703 -60.439  58.358  1.00 82.47           C
ANISOU 1172  CB  ASN L 154    13354   8676   9302   2674  -3680  -2331       C
ATOM   1173  CG  ASN L 154     223.197 -59.246  59.150  1.00 83.86           C
ANISOU 1173  CG  ASN L 154    13551   8517   9793   2883  -4114  -2306       C
ATOM   1174  OD1 ASN L 154     222.818 -58.109  58.876  1.00 83.75           O
ANISOU 1174  OD1 ASN L 154    13891   7652  10277   1621  -4107  -2220       O
ATOM   1175  ND2 ASN L 154     224.041 -59.492  60.138  1.00 86.67           N
ANISOU 1175  ND2 ASN L 154    14044   7863  11024   4320  -4614  -2111       N
ATOM   1176  N   ALA L 155     220.289 -60.994  55.527  1.00 80.27           N
ANISOU 1176  N   ALA L 155    13665   8845   7987   3146  -3604  -3495       N
ATOM   1177  CA  ALA L 155     219.734 -62.019  54.659  1.00 78.81           C
ANISOU 1177  CA  ALA L 155    12866   9391   7687   3074  -3726  -3509       C
ATOM   1178  C   ALA L 155     219.399 -61.392  53.309  1.00 84.58           C
ANISOU 1178  C   ALA L 155    13328  10772   8034   3183  -3946  -3121       C
ATOM   1179  O   ALA L 155     218.558 -60.498  53.235  1.00 88.78           O
ANISOU 1179  O   ALA L 155    13390  11879   8463   3908  -3159  -4751       O
ATOM   1180  CB  ALA L 155     218.518 -62.640  55.302  1.00 70.74           C
ANISOU 1180  CB  ALA L 155    12492   8099   6284   2959  -4257  -3990       C
ATOM   1181  N   LEU L 156     220.070 -61.868  52.251  1.00 89.05           N
ANISOU 1181  N   LEU L 156    12518  11036  10280   3450  -2894  -3575       N
ATOM   1182  CA  LEU L 156     219.977 -61.252  50.936  1.00 91.17           C
ANISOU 1182  CA  LEU L 156    12707  11523  10409   2776  -2842  -3388       C
ATOM   1183  C   LEU L 156     218.582 -61.477  50.355  1.00 89.02           C
ANISOU 1183  C   LEU L 156    12931  10440  10452   2947  -3103  -3601       C
ATOM   1184  O   LEU L 156     218.091 -62.604  50.318  1.00 86.26           O
ANISOU 1184  O   LEU L 156    12509   9175  11088   4250  -2542  -3838       O
ATOM   1185  CB  LEU L 156     221.076 -61.816  50.024  1.00 94.51           C
ANISOU 1185  CB  LEU L 156    12652  13069  10187   1663  -2116  -3354       C
ATOM   1186  CG  LEU L 156     220.979 -63.302  49.669  1.00100.57           C
ANISOU 1186  CG  LEU L 156    14021  13194  10995    285  -1865  -2882       C
ATOM   1187  CD1 LEU L 156     220.298 -63.510  48.321  1.00101.20           C
ANISOU 1187  CD1 LEU L 156    13512  13871  11067     89  -1908  -2210       C
ATOM   1188  CD2 LEU L 156     222.355 -63.954  49.675  1.00 97.08           C
ANISOU 1188  CD2 LEU L 156    13542  13860   9482   -106  -2280  -2534       C
ATOM   1189  N   GLN L 157     217.950 -60.378  49.924  1.00 90.64           N
ANISOU 1189  N   GLN L 157    13427  10985  10027   2911  -3770  -3058       N
ATOM   1190  CA  GLN L 157     216.648 -60.422  49.282  1.00 90.21           C
ANISOU 1190  CA  GLN L 157    13184  10329  10759   3141  -3714  -3517       C
ATOM   1191  C   GLN L 157     216.847 -60.418  47.768  1.00 90.55           C
ANISOU 1191  C   GLN L 157    12832  10523  11047   3047  -3135  -4096       C
ATOM   1192  O   GLN L 157     217.814 -59.845  47.269  1.00 90.55           O
ANISOU 1192  O   GLN L 157    11491  10789  12122   3346  -3039  -4918       O
ATOM   1193  CB  GLN L 157     215.795 -59.229  49.720  1.00 86.60           C
ANISOU 1193  CB  GLN L 157    13935   9792   9174   2792  -3800  -3811       C
ATOM   1194  CG  GLN L 157     215.522 -59.170  51.218  1.00 87.19           C
ANISOU 1194  CG  GLN L 157    14669   9492   8965   3035  -4221  -4399       C
ATOM   1195  CD  GLN L 157     214.547 -60.219  51.698  1.00 88.46           C
ANISOU 1195  CD  GLN L 157    14951  10482   8178   2877  -3970  -4405       C
ATOM   1196  OE1 GLN L 157     214.020 -61.016  50.925  1.00 97.62           O
ANISOU 1196  OE1 GLN L 157    15373  12448   9269   2585  -5151  -4985       O
ATOM   1197  NE2 GLN L 157     214.289 -60.218  52.996  1.00 83.73           N
ANISOU 1197  NE2 GLN L 157    15324   8544   7943   3007  -4235  -6650       N
ATOM   1198  N   SER L 158     215.922 -61.065  47.051  1.00 95.02           N
ANISOU 1198  N   SER L 158    13591   9738  12771   2461  -3028  -4748       N
ATOM   1199  CA  SER L 158     215.978 -61.135  45.600  1.00 93.54           C
ANISOU 1199  CA  SER L 158    13611   8990  12941   1942  -2366  -4535       C
ATOM   1200  C   SER L 158     214.586 -61.416  45.039  1.00 93.84           C
ANISOU 1200  C   SER L 158    13486   9450  12717    888  -1916  -3347       C
ATOM   1201  O   SER L 158     213.855 -62.248  45.572  1.00100.31           O
ANISOU 1201  O   SER L 158    13904   9100  15106    148  -1626  -3445       O
ATOM   1202  CB  SER L 158     216.975 -62.172  45.148  1.00 95.46           C
ANISOU 1202  CB  SER L 158    14114   7416  14739   1614  -2163  -4305       C
ATOM   1203  OG  SER L 158     216.677 -63.441  45.711  1.00 99.50           O
ANISOU 1203  OG  SER L 158    14696   6745  16366   1667  -1254  -4635       O
ATOM   1204  N   GLY L 159     214.233 -60.701  43.963  1.00 92.86           N
ANISOU 1204  N   GLY L 159    12366  11023  11893   1238  -1589  -3305       N
ATOM   1205  CA  GLY L 159     212.943 -60.854  43.310  1.00 88.05           C
ANISOU 1205  CA  GLY L 159    11374  10804  11276   1769   -773  -2734       C
ATOM   1206  C   GLY L 159     211.856 -59.993  43.951  1.00 84.15           C
ANISOU 1206  C   GLY L 159    10816  10888  10266   1073  -1007  -3208       C
ATOM   1207  O   GLY L 159     210.682 -60.136  43.613  1.00 95.42           O
ANISOU 1207  O   GLY L 159    11426  12509  12317  -1330  -1520  -2381       O
ATOM   1208  N   ASN L 160     212.255 -59.102  44.870  1.00 79.92           N
ANISOU 1208  N   ASN L 160    10267  10533   9567   1666   -989  -2980       N
ATOM   1209  CA  ASN L 160     211.326 -58.207  45.543  1.00 75.92           C
ANISOU 1209  CA  ASN L 160    10508   9778   8558   1343  -1248  -3093       C
ATOM   1210  C   ASN L 160     211.875 -56.780  45.527  1.00 73.52           C
ANISOU 1210  C   ASN L 160    10056  10447   7431    691   -735  -3081       C
ATOM   1211  O   ASN L 160     211.486 -55.956  46.354  1.00 76.07           O
ANISOU 1211  O   ASN L 160    10563  10401   7939    571   -633  -3368       O
ATOM   1212  CB  ASN L 160     211.035 -58.678  46.972  1.00 65.25           C
ANISOU 1212  CB  ASN L 160     8286   7980   8525   1888  -1913  -2939       C
ATOM   1213  CG  ASN L 160     212.276 -58.781  47.835  1.00 59.87           C
ANISOU 1213  CG  ASN L 160     7050   6840   8857   2005  -1299  -3017       C
ATOM   1214  OD1 ASN L 160     213.392 -58.615  47.349  1.00 53.92           O
ANISOU 1214  OD1 ASN L 160     5467   5971   9046   2659  -2598  -3164       O
ATOM   1215  ND2 ASN L 160     212.092 -59.062  49.115  1.00 52.77           N
ANISOU 1215  ND2 ASN L 160     5984   5470   8596   2534  -2227  -3112       N
ATOM   1216  N   SER L 161     212.767 -56.494  44.570  1.00 70.83           N
ANISOU 1216  N   SER L 161     9335  11559   6018   1052  -1347  -3511       N
ATOM   1217  CA  SER L 161     213.383 -55.183  44.447  1.00 65.12           C
ANISOU 1217  CA  SER L 161     8953  11393   4396   1385  -1503  -3713       C
ATOM   1218  C   SER L 161     213.720 -54.920  42.983  1.00 69.74           C
ANISOU 1218  C   SER L 161     9515  12391   4592   1646  -1293  -3065       C
ATOM   1219  O   SER L 161     214.143 -55.830  42.274  1.00 72.62           O
ANISOU 1219  O   SER L 161    10792  12575   4221   2336  -1537  -2841       O
ATOM   1220  CB  SER L 161     214.613 -55.076  45.310  1.00 65.31           C
ANISOU 1220  CB  SER L 161     9125  11051   4637   1406  -1721  -4150       C
ATOM   1221  OG  SER L 161     215.642 -55.933  44.837  1.00 63.83           O
ANISOU 1221  OG  SER L 161     8983  11153   4116   1114  -1989  -4789       O
ATOM   1222  N   GLN L 162     213.532 -53.669  42.548  1.00 68.53           N
ANISOU 1222  N   GLN L 162     8708  12283   5047   2053   -756  -3275       N
ATOM   1223  CA  GLN L 162     213.815 -53.285  41.175  1.00 71.96           C
ANISOU 1223  CA  GLN L 162     8500  13117   5723   1961   -749  -2282       C
ATOM   1224  C   GLN L 162     214.505 -51.923  41.160  1.00 73.34           C
ANISOU 1224  C   GLN L 162     8833  13052   5979   1884   -541  -3012       C
ATOM   1225  O   GLN L 162     214.178 -51.044  41.956  1.00 64.71           O
ANISOU 1225  O   GLN L 162     6897  13285   4402   1653   -325  -2459       O
ATOM   1226  CB  GLN L 162     212.535 -53.302  40.335  1.00 74.51           C
ANISOU 1226  CB  GLN L 162     8235  13431   6645   2677   -918  -2112       C
ATOM   1227  CG  GLN L 162     211.398 -52.465  40.905  1.00 72.99           C
ANISOU 1227  CG  GLN L 162     7991  13845   5894   2826  -1541  -2317       C
ATOM   1228  CD  GLN L 162     210.125 -52.630  40.110  1.00 71.27           C
ANISOU 1228  CD  GLN L 162     9265  13528   4286   2789  -2082  -2709       C
ATOM   1229  OE1 GLN L 162     210.072 -53.365  39.126  1.00 61.39           O
ANISOU 1229  OE1 GLN L 162     7660  13554   2108   1812  -3939  -1124       O
ATOM   1230  NE2 GLN L 162     209.079 -51.941  40.536  1.00 77.11           N
ANISOU 1230  NE2 GLN L 162     8717  15220   5359   3795  -2831  -1952       N
ATOM   1231  N   GLU L 163     215.456 -51.779  40.228  1.00 81.96           N
ANISOU 1231  N   GLU L 163     9310  14644   7184   1152    -99  -1495       N
ATOM   1232  CA  GLU L 163     216.359 -50.641  40.178  1.00 80.73           C
ANISOU 1232  CA  GLU L 163     9040  14602   7031   1384    240  -1247       C
ATOM   1233  C   GLU L 163     215.976 -49.731  39.014  1.00 76.71           C
ANISOU 1233  C   GLU L 163     8473  13858   6814   1954   1343  -1392       C
ATOM   1234  O   GLU L 163     215.255 -50.140  38.105  1.00 72.88           O
ANISOU 1234  O   GLU L 163     7609  13811   6269   3120   1249   -921       O
ATOM   1235  CB  GLU L 163     217.802 -51.130  40.028  1.00 85.20           C
ANISOU 1235  CB  GLU L 163     8944  15692   7735   1333    144  -1332       C
ATOM   1236  CG  GLU L 163     218.240 -52.083  41.128  1.00 90.13           C
ANISOU 1236  CG  GLU L 163    10758  15147   8337   1092    -38  -1220       C
ATOM   1237  CD  GLU L 163     219.641 -52.655  40.976  1.00 91.53           C
ANISOU 1237  CD  GLU L 163    11114  14251   9412   1148    123  -1652       C
ATOM   1238  OE1 GLU L 163     220.308 -52.335  39.971  1.00 99.12           O
ANISOU 1238  OE1 GLU L 163    12754  15724   9180    388    499  -1948       O
ATOM   1239  OE2 GLU L 163     220.063 -53.421  41.866  1.00 91.70           O
ANISOU 1239  OE2 GLU L 163    12047  11240  11552    326  -1225  -1831       O
ATOM   1240  N   SER L 164     216.481 -48.494  39.060  1.00 73.19           N
ANISOU 1240  N   SER L 164     8672  13701   5436   1944   1912  -1671       N
ATOM   1241  CA  SER L 164     216.233 -47.503  38.026  1.00 77.77           C
ANISOU 1241  CA  SER L 164    10259  15003   4284   1406   1843  -1518       C
ATOM   1242  C   SER L 164     217.417 -46.543  37.958  1.00 79.59           C
ANISOU 1242  C   SER L 164    10610  15354   4274   1243   2707  -1506       C
ATOM   1243  O   SER L 164     217.826 -46.000  38.982  1.00 76.98           O
ANISOU 1243  O   SER L 164    10776  14637   3833   1699   3439  -1608       O
ATOM   1244  CB  SER L 164     214.941 -46.769  38.284  1.00 77.98           C
ANISOU 1244  CB  SER L 164    10473  15276   3876   1624   1136  -2036       C
ATOM   1245  OG  SER L 164     214.716 -45.770  37.301  1.00 79.30           O
ANISOU 1245  OG  SER L 164    11828  15207   3095   1580    881  -2513       O
ATOM   1246  N   VAL L 165     217.958 -46.350  36.749  1.00 84.83           N
ANISOU 1246  N   VAL L 165    11785  16270   4175    960   2715  -1167       N
ATOM   1247  CA  VAL L 165     219.129 -45.511  36.542  1.00 86.62           C
ANISOU 1247  CA  VAL L 165    12633  16136   4139    443   2880  -1127       C
ATOM   1248  C   VAL L 165     218.744 -44.357  35.620  1.00 86.90           C
ANISOU 1248  C   VAL L 165    12884  14971   5161    -87   3605   -957       C
ATOM   1249  O   VAL L 165     218.042 -44.558  34.630  1.00 89.44           O
ANISOU 1249  O   VAL L 165    12273  15047   6661  -1117   2926     69       O
ATOM   1250  CB  VAL L 165     220.307 -46.317  35.961  1.00 88.78           C
ANISOU 1250  CB  VAL L 165    13241  16681   3810    557   3424  -1036       C
ATOM   1251  CG1 VAL L 165     221.599 -45.512  35.973  1.00 87.52           C
ANISOU 1251  CG1 VAL L 165    13389  16833   3030    245   3626  -1297       C
ATOM   1252  CG2 VAL L 165     220.497 -47.644  36.683  1.00 91.49           C
ANISOU 1252  CG2 VAL L 165    14211  16645   3905    476   2979  -1021       C
ATOM   1253  N   THR L 166     219.224 -43.153  35.954  1.00 82.12           N
ANISOU 1253  N   THR L 166    12269  15358   3572   -209   3195  -1266       N
ATOM   1254  CA  THR L 166     218.966 -41.966  35.157  1.00 83.97           C
ANISOU 1254  CA  THR L 166    12389  14990   4525   -642   2897  -1243       C
ATOM   1255  C   THR L 166     219.917 -41.935  33.963  1.00 86.20           C
ANISOU 1255  C   THR L 166    11490  15026   6233  -1763   3537  -1249       C
ATOM   1256  O   THR L 166     220.924 -42.641  33.946  1.00 83.02           O
ANISOU 1256  O   THR L 166    10674  13570   7297  -2587   3189   -780       O
ATOM   1257  CB  THR L 166     219.118 -40.690  35.997  1.00 78.05           C
ANISOU 1257  CB  THR L 166    11153  15770   2729    -40   2753  -1314       C
ATOM   1258  OG1 THR L 166     220.475 -40.595  36.431  1.00 72.78           O
ANISOU 1258  OG1 THR L 166    10850  15886    917    939   2801  -1167       O
ATOM   1259  CG2 THR L 166     218.195 -40.661  37.195  1.00 79.84           C
ANISOU 1259  CG2 THR L 166    11649  15955   2729   -118   2937  -1305       C
ATOM   1260  N   GLU L 167     219.578 -41.106  32.968  1.00 93.76           N
ANISOU 1260  N   GLU L 167    12626  15307   7690  -2754   1973   -703       N
ATOM   1261  CA  GLU L 167     220.488 -40.796  31.877  1.00 98.11           C
ANISOU 1261  CA  GLU L 167    12040  16616   8619  -3186   2231   -943       C
ATOM   1262  C   GLU L 167     221.717 -40.093  32.446  1.00101.25           C
ANISOU 1262  C   GLU L 167    11837  16566  10064  -2871   1525   -379       C
ATOM   1263  O   GLU L 167     221.620 -39.389  33.450  1.00105.12           O
ANISOU 1263  O   GLU L 167    12302  16924  10712  -3978    890  -1060       O
ATOM   1264  CB  GLU L 167     219.800 -39.918  30.828  1.00101.79           C
ANISOU 1264  CB  GLU L 167    11953  17087   9634  -3056   1145  -1308       C
ATOM   1265  CG  GLU L 167     218.926 -40.692  29.856  1.00106.47           C
ANISOU 1265  CG  GLU L 167    12115  17554  10782  -3212   1077  -2028       C
ATOM   1266  CD  GLU L 167     219.677 -41.487  28.799  1.00109.64           C
ANISOU 1266  CD  GLU L 167    12077  18230  11350  -2548   1397  -1907       C
ATOM   1267  OE1 GLU L 167     220.924 -41.432  28.785  1.00106.71           O
ANISOU 1267  OE1 GLU L 167    11983  16761  11798  -2350    889  -2958       O
ATOM   1268  OE2 GLU L 167     219.011 -42.157  27.985  1.00106.58           O
ANISOU 1268  OE2 GLU L 167    12619  18924   8950  -1663   1403  -1570       O
ATOM   1269  N   GLN L 168     222.868 -40.298  31.795  1.00 96.75           N
ANISOU 1269  N   GLN L 168    11650  15045  10062  -1905   1183    226       N
ATOM   1270  CA  GLN L 168     224.111 -39.672  32.213  1.00 94.15           C
ANISOU 1270  CA  GLN L 168    11158  14846   9768  -1692   1348    908       C
ATOM   1271  C   GLN L 168     223.901 -38.160  32.252  1.00 94.73           C
ANISOU 1271  C   GLN L 168    11005  15279   9706   -905   1531   1030       C
ATOM   1272  O   GLN L 168     223.474 -37.568  31.262  1.00 95.21           O
ANISOU 1272  O   GLN L 168     9596  15979  10600  -1101   1096   1552       O
ATOM   1273  CB  GLN L 168     225.248 -40.071  31.270  1.00 91.79           C
ANISOU 1273  CB  GLN L 168    11399  13758   9716  -1190   1355   1509       C
ATOM   1274  CG  GLN L 168     226.628 -39.663  31.769  1.00 92.98           C
ANISOU 1274  CG  GLN L 168    11593  14407   9327   -699    618   1959       C
ATOM   1275  CD  GLN L 168     227.740 -40.187  30.893  1.00 90.52           C
ANISOU 1275  CD  GLN L 168    11683  14307   8403   -848    658   2748       C
ATOM   1276  OE1 GLN L 168     227.509 -40.853  29.886  1.00 85.49           O
ANISOU 1276  OE1 GLN L 168    12334  11866   8282  -1302    380   3657       O
ATOM   1277  NE2 GLN L 168     228.971 -39.887  31.276  1.00 94.35           N
ANISOU 1277  NE2 GLN L 168    11628  15945   8274   -894    480   3998       N
ATOM   1278  N   ASP L 169     224.194 -37.555  33.410  1.00 96.93           N
ANISOU 1278  N   ASP L 169    11722  15487   9619    191   1727    620       N
ATOM   1279  CA  ASP L 169     223.867 -36.161  33.669  1.00 99.34           C
ANISOU 1279  CA  ASP L 169    12637  15684   9421    598   1174   -213       C
ATOM   1280  C   ASP L 169     224.644 -35.270  32.703  1.00102.48           C
ANISOU 1280  C   ASP L 169    13017  15607  10312   -235    739    -55       C
ATOM   1281  O   ASP L 169     225.750 -35.612  32.291  1.00103.49           O
ANISOU 1281  O   ASP L 169    12086  15911  11323   -874   -397   -646       O
ATOM   1282  CB  ASP L 169     224.154 -35.795  35.129  1.00103.03           C
ANISOU 1282  CB  ASP L 169    13611  16178   9355   1530   1151   -496       C
ATOM   1283  CG  ASP L 169     223.487 -34.508  35.585  1.00110.61           C
ANISOU 1283  CG  ASP L 169    15724  18022   8280   3081   1305  -1227       C
ATOM   1284  OD1 ASP L 169     222.239 -34.472  35.606  1.00105.53           O
ANISOU 1284  OD1 ASP L 169    16013  18128   5957   4053   1279  -2901       O
ATOM   1285  OD2 ASP L 169     224.221 -33.554  35.918  1.00100.05           O
ANISOU 1285  OD2 ASP L 169    11603  19312   7099   3727   2169  -1263       O
ATOM   1286  N   SER L 170     224.046 -34.128  32.345  1.00101.69           N
ANISOU 1286  N   SER L 170    11487  16323  10825    295   1042     41       N
ATOM   1287  CA  SER L 170     224.641 -33.205  31.392  1.00100.05           C
ANISOU 1287  CA  SER L 170    11747  15359  10907    903    236    675       C
ATOM   1288  C   SER L 170     225.707 -32.343  32.067  1.00 97.82           C
ANISOU 1288  C   SER L 170    11386  15038  10743   -459   1217   2028       C
ATOM   1289  O   SER L 170     226.652 -31.908  31.413  1.00100.49           O
ANISOU 1289  O   SER L 170    11926  15594  10661  -1080   1362   2034       O
ATOM   1290  CB  SER L 170     223.583 -32.351  30.741  1.00103.87           C
ANISOU 1290  CB  SER L 170    11971  16258  11235   1492     29    507       C
ATOM   1291  OG  SER L 170     222.857 -31.615  31.714  1.00111.10           O
ANISOU 1291  OG  SER L 170    13288  16587  12336   2908   -397    -65       O
ATOM   1292  N   LYS L 171     225.546 -32.105  33.376  1.00 97.73           N
ANISOU 1292  N   LYS L 171    11851  14980  10301  -1091    -19   2328       N
ATOM   1293  CA  LYS L 171     226.419 -31.208  34.117  1.00 96.21           C
ANISOU 1293  CA  LYS L 171    11596  16133   8825  -1527    -55   2784       C
ATOM   1294  C   LYS L 171     227.760 -31.887  34.386  1.00 94.13           C
ANISOU 1294  C   LYS L 171    11472  16374   7919  -2082   -647   3548       C
ATOM   1295  O   LYS L 171     228.776 -31.497  33.815  1.00 97.47           O
ANISOU 1295  O   LYS L 171    11940  17230   7863  -3215  -1225   4217       O
ATOM   1296  CB  LYS L 171     225.750 -30.776  35.427  1.00 94.78           C
ANISOU 1296  CB  LYS L 171    11558  15587   8866  -1166   -581   2093       C
ATOM   1297  N   ASP L 172     227.748 -32.908  35.253  1.00 95.30           N
ANISOU 1297  N   ASP L 172    11888  16898   7423  -1613   -600   3623       N
ATOM   1298  CA  ASP L 172     228.971 -33.504  35.769  1.00 99.36           C
ANISOU 1298  CA  ASP L 172    12026  17787   7939   -477    126   3400       C
ATOM   1299  C   ASP L 172     229.231 -34.870  35.132  1.00103.31           C
ANISOU 1299  C   ASP L 172    12444  18425   8382    371    212   2872       C
ATOM   1300  O   ASP L 172     230.232 -35.508  35.454  1.00105.34           O
ANISOU 1300  O   ASP L 172    12347  18797   8880    167   -761   2120       O
ATOM   1301  CB  ASP L 172     228.933 -33.600  37.299  1.00102.20           C
ANISOU 1301  CB  ASP L 172    12311  18398   8121   -820   1068   4323       C
ATOM   1302  CG  ASP L 172     227.741 -34.356  37.866  1.00100.69           C
ANISOU 1302  CG  ASP L 172    13440  18312   6504   -653   1652   5232       C
ATOM   1303  OD1 ASP L 172     226.879 -34.784  37.073  1.00 98.41           O
ANISOU 1303  OD1 ASP L 172    13230  17956   6203  -1120   1993   5579       O
ATOM   1304  OD2 ASP L 172     227.685 -34.508  39.103  1.00101.34           O
ANISOU 1304  OD2 ASP L 172    13955  17738   6809   -675   3372   5932       O
ATOM   1305  N   SER L 173     228.340 -35.309  34.230  1.00102.51           N
ANISOU 1305  N   SER L 173    12266  18592   8088   1153      8   3330       N
ATOM   1306  CA  SER L 173     228.472 -36.587  33.544  1.00102.22           C
ANISOU 1306  CA  SER L 173    12510  18664   7664   1042   1304   3431       C
ATOM   1307  C   SER L 173     228.556 -37.729  34.556  1.00101.89           C
ANISOU 1307  C   SER L 173    12467  17904   8342    369    896   3183       C
ATOM   1308  O   SER L 173     229.549 -38.454  34.601  1.00108.71           O
ANISOU 1308  O   SER L 173    13048  18020  10236    794    375   1742       O
ATOM   1309  CB  SER L 173     229.654 -36.585  32.600  1.00 96.52           C
ANISOU 1309  CB  SER L 173    14246  17667   4760   1716   1366   4403       C
ATOM   1310  OG  SER L 173     229.511 -35.577  31.611  1.00 90.91           O
ANISOU 1310  OG  SER L 173    13357  19560   1624   2490   3627   3975       O
ATOM   1311  N   THR L 174     227.494 -37.876  35.358  1.00 95.80           N
ANISOU 1311  N   THR L 174    11540  16958   7901    410    352   2290       N
ATOM   1312  CA  THR L 174     227.414 -38.912  36.375  1.00 82.61           C
ANISOU 1312  CA  THR L 174     9556  15485   6347    129    852    895       C
ATOM   1313  C   THR L 174     226.064 -39.618  36.290  1.00 80.87           C
ANISOU 1313  C   THR L 174     9065  15191   6470    605     26   1227       C
ATOM   1314  O   THR L 174     225.118 -39.094  35.706  1.00 78.18           O
ANISOU 1314  O   THR L 174     9109  13405   7190   -571     -3   2822       O
ATOM   1315  CB  THR L 174     227.626 -38.334  37.780  1.00 83.40           C
ANISOU 1315  CB  THR L 174     9944  15549   6196    401   1953    452       C
ATOM   1316  OG1 THR L 174     226.598 -37.373  38.023  1.00 80.62           O
ANISOU 1316  OG1 THR L 174    10307  15437   4888    401   1856     13       O
ATOM   1317  CG2 THR L 174     228.984 -37.691  37.958  1.00 83.66           C
ANISOU 1317  CG2 THR L 174     9721  16283   5781    588   2144    -77       C
ATOM   1318  N   TYR L 175     225.999 -40.812  36.891  1.00 79.16           N
ANISOU 1318  N   TYR L 175     9168  14781   6125   1019   -342    359       N
ATOM   1319  CA  TYR L 175     224.786 -41.612  36.934  1.00 79.58           C
ANISOU 1319  CA  TYR L 175     9043  15936   5257    900    -28   -771       C
ATOM   1320  C   TYR L 175     224.142 -41.490  38.312  1.00 79.12           C
ANISOU 1320  C   TYR L 175     9126  16347   4587    849   -737  -1239       C
ATOM   1321  O   TYR L 175     224.771 -41.025  39.259  1.00 79.42           O
ANISOU 1321  O   TYR L 175     9051  17084   4039    264   -110  -1363       O
ATOM   1322  CB  TYR L 175     225.100 -43.077  36.619  1.00 84.84           C
ANISOU 1322  CB  TYR L 175    10593  15863   5777    973   -157   -770       C
ATOM   1323  CG  TYR L 175     225.659 -43.322  35.240  1.00 86.51           C
ANISOU 1323  CG  TYR L 175    11743  15973   5153    263   -523   -814       C
ATOM   1324  CD1 TYR L 175     224.877 -43.147  34.109  1.00 84.77           C
ANISOU 1324  CD1 TYR L 175    12560  15740   3908   -347   -188  -1497       C
ATOM   1325  CD2 TYR L 175     226.974 -43.723  35.062  1.00 82.99           C
ANISOU 1325  CD2 TYR L 175    12034  15349   4147    234    411  -1260       C
ATOM   1326  CE1 TYR L 175     225.383 -43.370  32.839  1.00 84.17           C
ANISOU 1326  CE1 TYR L 175    12546  15218   4214   -656     13  -1971       C
ATOM   1327  CE2 TYR L 175     227.496 -43.949  33.799  1.00 81.24           C
ANISOU 1327  CE2 TYR L 175    12327  14406   4131     88    286  -1631       C
ATOM   1328  CZ  TYR L 175     226.698 -43.773  32.683  1.00 84.87           C
ANISOU 1328  CZ  TYR L 175    12563  14524   5160   -518   -659  -2025       C
ATOM   1329  OH  TYR L 175     227.212 -43.995  31.428  1.00 88.82           O
ANISOU 1329  OH  TYR L 175    14057  13929   5759   -864   -155  -3150       O
ATOM   1330  N   SER L 176     222.877 -41.915  38.400  1.00 76.10           N
ANISOU 1330  N   SER L 176     9138  15829   3945   1215    265  -1244       N
ATOM   1331  CA  SER L 176     222.150 -41.958  39.658  1.00 70.59           C
ANISOU 1331  CA  SER L 176     8949  14333   3538   2101    -65  -1619       C
ATOM   1332  C   SER L 176     221.167 -43.126  39.631  1.00 68.37           C
ANISOU 1332  C   SER L 176     9416  13564   2996   2288    374  -1230       C
ATOM   1333  O   SER L 176     220.291 -43.171  38.770  1.00 70.02           O
ANISOU 1333  O   SER L 176     7930  14057   4615   1930    437  -1922       O
ATOM   1334  CB  SER L 176     221.451 -40.651  39.926  1.00 70.72           C
ANISOU 1334  CB  SER L 176     8807  14682   3378   2276    -55  -1897       C
ATOM   1335  OG  SER L 176     222.390 -39.598  40.096  1.00 68.64           O
ANISOU 1335  OG  SER L 176     7940  15059   3081   2580  -1122  -2363       O
ATOM   1336  N   LEU L 177     221.332 -44.061  40.576  1.00 65.75           N
ANISOU 1336  N   LEU L 177     9416  12970   2594   2175    486  -1520       N
ATOM   1337  CA  LEU L 177     220.558 -45.292  40.616  1.00 66.34           C
ANISOU 1337  CA  LEU L 177    10067  11852   3287   2657    155  -1117       C
ATOM   1338  C   LEU L 177     219.770 -45.342  41.923  1.00 64.85           C
ANISOU 1338  C   LEU L 177     9457  11265   3915   2679    381   -802       C
ATOM   1339  O   LEU L 177     220.267 -44.908  42.959  1.00 74.26           O
ANISOU 1339  O   LEU L 177    10790  11931   5493   2454   -900  -1364       O
ATOM   1340  CB  LEU L 177     221.522 -46.478  40.483  1.00 67.45           C
ANISOU 1340  CB  LEU L 177    10209  11981   3437   2680   1067  -1134       C
ATOM   1341  CG  LEU L 177     220.888 -47.870  40.428  1.00 71.50           C
ANISOU 1341  CG  LEU L 177    10470  12362   4332   2322   1267   -838       C
ATOM   1342  CD1 LEU L 177     221.820 -48.862  39.744  1.00 70.68           C
ANISOU 1342  CD1 LEU L 177    10980  11695   4180   2452    924   -676       C
ATOM   1343  CD2 LEU L 177     220.526 -48.380  41.818  1.00 69.84           C
ANISOU 1343  CD2 LEU L 177    10201  11751   4582   2542   1923  -1109       C
ATOM   1344  N   SER L 178     218.534 -45.858  41.856  1.00 60.20           N
ANISOU 1344  N   SER L 178     9249  10116   3506   3066  -1109  -1221       N
ATOM   1345  CA  SER L 178     217.690 -46.001  43.032  1.00 61.63           C
ANISOU 1345  CA  SER L 178     9419  10269   3726   2337   -957  -1241       C
ATOM   1346  C   SER L 178     217.005 -47.366  43.024  1.00 62.39           C
ANISOU 1346  C   SER L 178     9315  10530   3859   2133   -433  -1107       C
ATOM   1347  O   SER L 178     216.117 -47.612  42.211  1.00 62.79           O
ANISOU 1347  O   SER L 178     9674  10726   3456   1962   -682    -97       O
ATOM   1348  CB  SER L 178     216.676 -44.888  43.117  1.00 62.20           C
ANISOU 1348  CB  SER L 178     9883  10069   3682   2356  -1161  -1169       C
ATOM   1349  OG  SER L 178     215.722 -44.985  42.069  1.00 63.93           O
ANISOU 1349  OG  SER L 178    10599  10130   3561   1638  -1280  -1565       O
ATOM   1350  N   SER L 179     217.434 -48.244  43.939  1.00 63.47           N
ANISOU 1350  N   SER L 179     9605  10684   3825   2300    191   -899       N
ATOM   1351  CA  SER L 179     216.802 -49.539  44.130  1.00 69.11           C
ANISOU 1351  CA  SER L 179    10349  10851   5058   1999     88  -1462       C
ATOM   1352  C   SER L 179     215.623 -49.385  45.087  1.00 67.94           C
ANISOU 1352  C   SER L 179     9291  10973   5551   2237   -528  -1706       C
ATOM   1353  O   SER L 179     215.678 -48.576  46.011  1.00 68.41           O
ANISOU 1353  O   SER L 179     8932  11111   5947   1878   -975  -1974       O
ATOM   1354  CB  SER L 179     217.797 -50.554  44.633  1.00 69.63           C
ANISOU 1354  CB  SER L 179    10639  11366   4450   2504    659  -1496       C
ATOM   1355  OG  SER L 179     217.284 -51.872  44.501  1.00 73.40           O
ANISOU 1355  OG  SER L 179    11925  11831   4132   1625   1343  -1085       O
ATOM   1356  N   THR L 180     214.560 -50.166  44.854  1.00 69.89           N
ANISOU 1356  N   THR L 180     9312  10604   6638   2511  -1458  -1331       N
ATOM   1357  CA  THR L 180     213.327 -50.042  45.617  1.00 66.21           C
ANISOU 1357  CA  THR L 180     9187   9826   6142   2850  -1852  -1330       C
ATOM   1358  C   THR L 180     212.846 -51.425  46.050  1.00 64.61           C
ANISOU 1358  C   THR L 180     9311   9700   5537   2966  -2479  -1115       C
ATOM   1359  O   THR L 180     212.096 -52.079  45.327  1.00 67.92           O
ANISOU 1359  O   THR L 180     9187   9863   6754   2360  -2720   -780       O
ATOM   1360  CB  THR L 180     212.255 -49.298  44.810  1.00 67.49           C
ANISOU 1360  CB  THR L 180     9309   9814   6517   2997  -1900  -1266       C
ATOM   1361  OG1 THR L 180     212.782 -48.022  44.445  1.00 70.85           O
ANISOU 1361  OG1 THR L 180    10761   8995   7164   3454  -2287  -1376       O
ATOM   1362  CG2 THR L 180     210.960 -49.115  45.571  1.00 67.31           C
ANISOU 1362  CG2 THR L 180     8982  10050   6540   2871  -2000  -1134       C
ATOM   1363  N   LEU L 181     213.287 -51.853  47.239  1.00 63.09           N
ANISOU 1363  N   LEU L 181     9328   9455   5186   2997  -2631  -1735       N
ATOM   1364  CA  LEU L 181     212.820 -53.091  47.843  1.00 65.14           C
ANISOU 1364  CA  LEU L 181     9487   9841   5421   2713  -2297  -1695       C
ATOM   1365  C   LEU L 181     211.367 -52.912  48.273  1.00 61.04           C
ANISOU 1365  C   LEU L 181     9111   9685   4396   3221  -3200  -1543       C
ATOM   1366  O   LEU L 181     211.036 -51.931  48.934  1.00 58.08           O
ANISOU 1366  O   LEU L 181     8688   9101   4278   2522  -3576  -1560       O
ATOM   1367  CB  LEU L 181     213.717 -53.435  49.038  1.00 68.42           C
ANISOU 1367  CB  LEU L 181    10057  10530   5409   2737  -2461  -1769       C
ATOM   1368  CG  LEU L 181     213.340 -54.691  49.826  1.00 72.39           C
ANISOU 1368  CG  LEU L 181    10477  10912   6114   2321  -1627  -1884       C
ATOM   1369  CD1 LEU L 181     213.747 -55.949  49.075  1.00 74.95           C
ANISOU 1369  CD1 LEU L 181    10367  11015   7093   2339  -1377  -2146       C
ATOM   1370  CD2 LEU L 181     213.973 -54.672  51.210  1.00 72.38           C
ANISOU 1370  CD2 LEU L 181    10368  11209   5920   2466  -1451  -2165       C
ATOM   1371  N   THR L 182     210.514 -53.868  47.885  1.00 64.27           N
ANISOU 1371  N   THR L 182     9724   9926   4768   2907  -3665  -1030       N
ATOM   1372  CA  THR L 182     209.095 -53.823  48.198  1.00 67.42           C
ANISOU 1372  CA  THR L 182    10008  10589   5019   3292  -3456   -445       C
ATOM   1373  C   THR L 182     208.745 -55.007  49.096  1.00 65.90           C
ANISOU 1373  C   THR L 182    10170  10301   4566   3803  -2840   -797       C
ATOM   1374  O   THR L 182     209.081 -56.147  48.782  1.00 69.46           O
ANISOU 1374  O   THR L 182    10250  10626   5513   4495  -2970   -733       O
ATOM   1375  CB  THR L 182     208.247 -53.817  46.919  1.00 73.55           C
ANISOU 1375  CB  THR L 182    10716  11701   5529   3085  -4073    807       C
ATOM   1376  OG1 THR L 182     208.712 -52.758  46.080  1.00 76.69           O
ANISOU 1376  OG1 THR L 182    11225  12472   5442   2649  -5085   1535       O
ATOM   1377  CG2 THR L 182     206.769 -53.641  47.191  1.00 72.97           C
ANISOU 1377  CG2 THR L 182    10616  12010   5098   3139  -4280    986       C
ATOM   1378  N   LEU L 183     208.067 -54.712  50.213  1.00 63.97           N
ANISOU 1378  N   LEU L 183    10154   9230   4922   4303  -2740  -1091       N
ATOM   1379  CA  LEU L 183     207.641 -55.720  51.171  1.00 64.36           C
ANISOU 1379  CA  LEU L 183    10391   9136   4927   4535  -2247  -1135       C
ATOM   1380  C   LEU L 183     206.189 -55.458  51.559  1.00 63.64           C
ANISOU 1380  C   LEU L 183    10587   8635   4955   3452  -1219   -763       C
ATOM   1381  O   LEU L 183     205.618 -54.436  51.183  1.00 67.74           O
ANISOU 1381  O   LEU L 183    10997   8652   6088   3471   -690   -238       O
ATOM   1382  CB  LEU L 183     208.548 -55.647  52.404  1.00 66.08           C
ANISOU 1382  CB  LEU L 183    10901   9322   4884   5224  -2428  -1098       C
ATOM   1383  CG  LEU L 183     210.021 -55.981  52.175  1.00 69.58           C
ANISOU 1383  CG  LEU L 183    11074  10041   5320   5614  -2597   -982       C
ATOM   1384  CD1 LEU L 183     210.833 -55.726  53.436  1.00 69.76           C
ANISOU 1384  CD1 LEU L 183    11184   9832   5487   5762  -2776  -1100       C
ATOM   1385  CD2 LEU L 183     210.191 -57.424  51.721  1.00 73.18           C
ANISOU 1385  CD2 LEU L 183    12059  10130   5615   5385  -2594  -1140       C
ATOM   1386  N   SER L 184     205.605 -56.402  52.305  1.00 64.33           N
ANISOU 1386  N   SER L 184    11364   8201   4875   3674  -1531   -245       N
ATOM   1387  CA  SER L 184     204.325 -56.193  52.963  1.00 64.74           C
ANISOU 1387  CA  SER L 184    11440   7883   5273   3214  -1048    815       C
ATOM   1388  C   SER L 184     204.577 -55.726  54.394  1.00 64.23           C
ANISOU 1388  C   SER L 184    11033   8410   4960   3483   -876   1142       C
ATOM   1389  O   SER L 184     205.639 -55.993  54.951  1.00 65.17           O
ANISOU 1389  O   SER L 184    11421   8177   5162   3561  -1224   1432       O
ATOM   1390  CB  SER L 184     203.482 -57.442  52.925  1.00 62.02           C
ANISOU 1390  CB  SER L 184    11110   7684   4771   3305  -1184   1289       C
ATOM   1391  OG  SER L 184     204.165 -58.535  53.519  1.00 62.40           O
ANISOU 1391  OG  SER L 184    10315   8416   4976   3102  -1798   1655       O
ATOM   1392  N   LYS L 185     203.597 -55.024  54.976  1.00 67.24           N
ANISOU 1392  N   LYS L 185    11149   8974   5423   3130    106   1233       N
ATOM   1393  CA  LYS L 185     203.709 -54.526  56.339  1.00 71.42           C
ANISOU 1393  CA  LYS L 185    11615   9774   5747   2672   -316    817       C
ATOM   1394  C   LYS L 185     203.996 -55.693  57.280  1.00 70.69           C
ANISOU 1394  C   LYS L 185    11198   9383   6275   3661   -291    440       C
ATOM   1395  O   LYS L 185     204.783 -55.557  58.216  1.00 73.76           O
ANISOU 1395  O   LYS L 185    10695   9734   7594   3356   -632   -311       O
ATOM   1396  CB  LYS L 185     202.431 -53.794  56.761  1.00 76.89           C
ANISOU 1396  CB  LYS L 185    11408  10604   7201   2520     43   1046       C
ATOM   1397  CG  LYS L 185     202.511 -53.067  58.100  1.00 83.30           C
ANISOU 1397  CG  LYS L 185    12527  11281   7842   1512   -592    539       C
ATOM   1398  CD  LYS L 185     201.195 -52.474  58.570  1.00 90.17           C
ANISOU 1398  CD  LYS L 185    12644  12136   9481   1665   -391    445       C
ATOM   1399  CE  LYS L 185     200.367 -53.413  59.423  1.00 99.54           C
ANISOU 1399  CE  LYS L 185    13855  13955  10009   1137     44   1139       C
ATOM   1400  NZ  LYS L 185     199.892 -54.597  58.667  1.00103.90           N
ANISOU 1400  NZ  LYS L 185    14493  14331  10653    616    -43   1159       N
ATOM   1401  N   ALA L 186     203.345 -56.834  57.018  1.00 68.18           N
ANISOU 1401  N   ALA L 186    11216   8831   5856   4292   -347     60       N
ATOM   1402  CA  ALA L 186     203.567 -58.053  57.778  1.00 68.70           C
ANISOU 1402  CA  ALA L 186    11654   8375   6070   4125     -2   -173       C
ATOM   1403  C   ALA L 186     205.042 -58.444  57.715  1.00 69.52           C
ANISOU 1403  C   ALA L 186    11658   9428   5328   3965    198   -663       C
ATOM   1404  O   ALA L 186     205.707 -58.527  58.746  1.00 75.20           O
ANISOU 1404  O   ALA L 186    11681  10044   6846   3844  -1078  -1021       O
ATOM   1405  CB  ALA L 186     202.680 -59.153  57.247  1.00 66.69           C
ANISOU 1405  CB  ALA L 186    10692   8789   5857   4268    153   -385       C
ATOM   1406  N   ASP L 187     205.545 -58.653  56.492  1.00 72.98           N
ANISOU 1406  N   ASP L 187    12565  10169   4995   3222    240   -500       N
ATOM   1407  CA  ASP L 187     206.905 -59.122  56.272  1.00 70.54           C
ANISOU 1407  CA  ASP L 187    12122  10136   4543   2866   -324   -681       C
ATOM   1408  C   ASP L 187     207.914 -58.038  56.648  1.00 65.61           C
ANISOU 1408  C   ASP L 187    11719   9334   3875   3264   -714   -199       C
ATOM   1409  O   ASP L 187     209.069 -58.346  56.933  1.00 63.25           O
ANISOU 1409  O   ASP L 187    11243   9748   3040   2262   -617   -114       O
ATOM   1410  CB  ASP L 187     207.110 -59.570  54.822  1.00 74.68           C
ANISOU 1410  CB  ASP L 187    12859  10441   5073   2943    211  -1358       C
ATOM   1411  CG  ASP L 187     206.287 -60.784  54.420  1.00 76.27           C
ANISOU 1411  CG  ASP L 187    13822  10497   4660   2828    658  -2164       C
ATOM   1412  OD1 ASP L 187     205.550 -61.308  55.280  1.00 76.38           O
ANISOU 1412  OD1 ASP L 187    14399   9165   5455   2357    814  -2257       O
ATOM   1413  OD2 ASP L 187     206.389 -61.195  53.247  1.00 80.83           O
ANISOU 1413  OD2 ASP L 187    14613  11796   4300   2261   1114  -1848       O
ATOM   1414  N   TYR L 188     207.477 -56.772  56.630  1.00 64.03           N
ANISOU 1414  N   TYR L 188    11138   9349   3840   3325   -702   -323       N
ATOM   1415  CA  TYR L 188     208.331 -55.660  57.013  1.00 64.85           C
ANISOU 1415  CA  TYR L 188    10734   9381   4523   3445   -423   -228       C
ATOM   1416  C   TYR L 188     208.551 -55.662  58.524  1.00 67.80           C
ANISOU 1416  C   TYR L 188    11399   9682   4679   3958   -915    223       C
ATOM   1417  O   TYR L 188     209.686 -55.559  58.985  1.00 68.30           O
ANISOU 1417  O   TYR L 188    10967   9406   5578   3726   -448   -117       O
ATOM   1418  CB  TYR L 188     207.729 -54.327  56.560  1.00 64.41           C
ANISOU 1418  CB  TYR L 188    10648   9295   4527   3428    104   -209       C
ATOM   1419  CG  TYR L 188     208.512 -53.116  57.002  1.00 64.29           C
ANISOU 1419  CG  TYR L 188     9803   9524   5098   3240    545   -177       C
ATOM   1420  CD1 TYR L 188     209.804 -52.898  56.552  1.00 65.69           C
ANISOU 1420  CD1 TYR L 188     9831   9626   5499   3215    814   -371       C
ATOM   1421  CD2 TYR L 188     207.975 -52.200  57.892  1.00 65.35           C
ANISOU 1421  CD2 TYR L 188    10252   9184   5390   3399    453   -134       C
ATOM   1422  CE1 TYR L 188     210.537 -51.795  56.961  1.00 66.08           C
ANISOU 1422  CE1 TYR L 188    10126   9093   5887   3357   1086    -98       C
ATOM   1423  CE2 TYR L 188     208.694 -51.092  58.312  1.00 65.50           C
ANISOU 1423  CE2 TYR L 188     9936   9139   5810   3044    779    494       C
ATOM   1424  CZ  TYR L 188     209.981 -50.889  57.846  1.00 64.21           C
ANISOU 1424  CZ  TYR L 188    10077   8651   5667   3305   1166    280       C
ATOM   1425  OH  TYR L 188     210.699 -49.792  58.258  1.00 65.78           O
ANISOU 1425  OH  TYR L 188    10656   8657   5679   2825    788    862       O
ATOM   1426  N   GLU L 189     207.458 -55.782  59.288  1.00 70.37           N
ANISOU 1426  N   GLU L 189    11545  10320   4873   3885   -967    941       N
ATOM   1427  CA  GLU L 189     207.508 -55.620  60.734  1.00 77.25           C
ANISOU 1427  CA  GLU L 189    12937  11499   4915   3561  -1119    682       C
ATOM   1428  C   GLU L 189     207.977 -56.905  61.416  1.00 79.34           C
ANISOU 1428  C   GLU L 189    13414  11319   5413   3499  -1602    439       C
ATOM   1429  O   GLU L 189     208.212 -56.902  62.622  1.00 83.60           O
ANISOU 1429  O   GLU L 189    13675  12342   5744   3432  -2429   -548       O
ATOM   1430  CB  GLU L 189     206.148 -55.161  61.264  1.00 77.70           C
ANISOU 1430  CB  GLU L 189    13349  11891   4280   4166  -1023   1138       C
ATOM   1431  CG  GLU L 189     205.808 -53.733  60.877  1.00 82.75           C
ANISOU 1431  CG  GLU L 189    14724  11994   4723   3975  -1100   1445       C
ATOM   1432  CD  GLU L 189     204.539 -53.174  61.496  1.00 91.06           C
ANISOU 1432  CD  GLU L 189    15903  13027   5668   4690   -610   1094       C
ATOM   1433  OE1 GLU L 189     203.866 -53.914  62.243  1.00103.91           O
ANISOU 1433  OE1 GLU L 189    18246  13734   7498   4249   -704   2846       O
ATOM   1434  OE2 GLU L 189     204.228 -51.995  61.234  1.00 96.42           O
ANISOU 1434  OE2 GLU L 189    19016  12321   5297   3687   -657   1211       O
ATOM   1435  N   LYS L 190     208.106 -57.998  60.651  1.00 85.48           N
ANISOU 1435  N   LYS L 190    13833  12405   6239   2739  -1817   -742       N
ATOM   1436  CA  LYS L 190     208.735 -59.213  61.148  1.00 86.85           C
ANISOU 1436  CA  LYS L 190    13150  12857   6992   2503  -2718   -513       C
ATOM   1437  C   LYS L 190     210.208 -58.945  61.452  1.00 87.21           C
ANISOU 1437  C   LYS L 190    13152  13301   6682   1962  -2466   -649       C
ATOM   1438  O   LYS L 190     210.710 -59.362  62.494  1.00 93.61           O
ANISOU 1438  O   LYS L 190    13896  14258   7412   3132  -2928   -569       O
ATOM   1439  CB  LYS L 190     208.608 -60.357  60.136  1.00 89.82           C
ANISOU 1439  CB  LYS L 190    13737  12051   8337   2329  -2788   -554       C
ATOM   1440  CG  LYS L 190     207.291 -61.122  60.166  1.00 93.32           C
ANISOU 1440  CG  LYS L 190    13667  12225   9564   2239  -3049   -140       C
ATOM   1441  CD  LYS L 190     207.246 -62.271  59.179  1.00 94.31           C
ANISOU 1441  CD  LYS L 190    13378  12187  10266   1938  -3626   -347       C
ATOM   1442  CE  LYS L 190     205.952 -63.056  59.228  1.00 96.84           C
ANISOU 1442  CE  LYS L 190    13499  12343  10952   1882  -3437   -448       C
ATOM   1443  NZ  LYS L 190     204.790 -62.233  58.818  1.00 98.03           N
ANISOU 1443  NZ  LYS L 190    13782  12243  11221   2134  -3152   -250       N
ATOM   1444  N   HIS L 191     210.885 -58.247  60.531  1.00 80.11           N
ANISOU 1444  N   HIS L 191    11716  13189   5531   1873  -3463   -651       N
ATOM   1445  CA  HIS L 191     212.318 -58.013  60.623  1.00 75.67           C
ANISOU 1445  CA  HIS L 191    11649  12484   4618   1743  -2684   -546       C
ATOM   1446  C   HIS L 191     212.590 -56.606  61.154  1.00 74.67           C
ANISOU 1446  C   HIS L 191    11990  12187   4193   2441  -2557   -597       C
ATOM   1447  O   HIS L 191     211.680 -55.782  61.236  1.00 68.41           O
ANISOU 1447  O   HIS L 191    11907  10962   3121   2067  -2904   -250       O
ATOM   1448  CB  HIS L 191     212.971 -58.254  59.257  1.00 73.70           C
ANISOU 1448  CB  HIS L 191    11472  12266   4261   1352  -3027   -603       C
ATOM   1449  CG  HIS L 191     212.779 -59.642  58.723  1.00 74.33           C
ANISOU 1449  CG  HIS L 191    11746  12260   4233    338  -3071   -173       C
ATOM   1450  ND1 HIS L 191     213.791 -60.563  58.606  1.00 76.09           N
ANISOU 1450  ND1 HIS L 191    11725  12341   4844    401  -3775    382       N
ATOM   1451  CD2 HIS L 191     211.637 -60.251  58.293  1.00 73.34           C
ANISOU 1451  CD2 HIS L 191    10853  12273   4738      4  -2047    902       C
ATOM   1452  CE1 HIS L 191     213.296 -61.696  58.112  1.00 77.57           C
ANISOU 1452  CE1 HIS L 191    11801  12037   5635   -400  -3076   1085       C
ATOM   1453  NE2 HIS L 191     211.960 -61.524  57.910  1.00 75.26           N
ANISOU 1453  NE2 HIS L 191    11427  11456   5711   -814  -1903   1537       N
ATOM   1454  N   LYS L 192     213.858 -56.349  61.504  1.00 74.09           N
ANISOU 1454  N   LYS L 192    12327  12268   3555   2073  -2459  -1271       N
ATOM   1455  CA  LYS L 192     214.239 -55.173  62.272  1.00 74.53           C
ANISOU 1455  CA  LYS L 192    12765  12434   3117   2165  -2310  -1304       C
ATOM   1456  C   LYS L 192     215.195 -54.306  61.453  1.00 70.20           C
ANISOU 1456  C   LYS L 192    12112  12475   2085   3070  -1895  -1037       C
ATOM   1457  O   LYS L 192     214.878 -53.159  61.145  1.00 66.13           O
ANISOU 1457  O   LYS L 192    12060  12927    140   3371   -958   -289       O
ATOM   1458  CB  LYS L 192     214.859 -55.616  63.604  1.00 82.65           C
ANISOU 1458  CB  LYS L 192    13435  13679   4287   2847  -3619  -1277       C
ATOM   1459  CG  LYS L 192     214.588 -54.703  64.793  1.00 89.37           C
ANISOU 1459  CG  LYS L 192    14339  15457   4158   3096  -4642  -2108       C
ATOM   1460  CD  LYS L 192     215.218 -53.330  64.688  1.00 95.20           C
ANISOU 1460  CD  LYS L 192    14617  16423   5132   2613  -5205  -1924       C
ATOM   1461  CE  LYS L 192     214.871 -52.430  65.855  1.00101.00           C
ANISOU 1461  CE  LYS L 192    15135  17885   5353   3989  -4550  -1920       C
ATOM   1462  NZ  LYS L 192     215.325 -52.996  67.148  1.00108.16           N
ANISOU 1462  NZ  LYS L 192    15447  19726   5920   4541  -4366   -901       N
ATOM   1463  N   VAL L 193     216.363 -54.863  61.106  1.00 66.50           N
ANISOU 1463  N   VAL L 193    10979  11857   2430   2068  -2053   -530       N
ATOM   1464  CA  VAL L 193     217.415 -54.116  60.433  1.00 65.38           C
ANISOU 1464  CA  VAL L 193    10389  11039   3411   1788  -2660   -382       C
ATOM   1465  C   VAL L 193     217.180 -54.163  58.924  1.00 64.72           C
ANISOU 1465  C   VAL L 193    10700  10631   3257   1455  -2088   -702       C
ATOM   1466  O   VAL L 193     216.705 -55.166  58.397  1.00 69.23           O
ANISOU 1466  O   VAL L 193    11645  10362   4296   1337  -2160   -748       O
ATOM   1467  CB  VAL L 193     218.809 -54.662  60.802  1.00 62.08           C
ANISOU 1467  CB  VAL L 193     9887  10395   3305   1266  -2411   -109       C
ATOM   1468  CG1 VAL L 193     219.915 -54.009  59.985  1.00 60.05           C
ANISOU 1468  CG1 VAL L 193     9303   9962   3550   1537  -2465   -100       C
ATOM   1469  CG2 VAL L 193     219.086 -54.517  62.290  1.00 63.49           C
ANISOU 1469  CG2 VAL L 193    10171  10568   3385   1404  -2681    -80       C
ATOM   1470  N   TYR L 194     217.538 -53.064  58.245  1.00 62.43           N
ANISOU 1470  N   TYR L 194    10264  10065   3391   1516  -1437  -1352       N
ATOM   1471  CA  TYR L 194     217.350 -52.923  56.810  1.00 58.99           C
ANISOU 1471  CA  TYR L 194     9689   9461   3260   2124  -1137  -1732       C
ATOM   1472  C   TYR L 194     218.544 -52.184  56.214  1.00 60.54           C
ANISOU 1472  C   TYR L 194    10232   8968   3801   1974   -886  -1576       C
ATOM   1473  O   TYR L 194     218.681 -50.976  56.398  1.00 59.24           O
ANISOU 1473  O   TYR L 194    10118   8770   3619   2051    -48  -1598       O
ATOM   1474  CB  TYR L 194     216.028 -52.204  56.528  1.00 55.32           C
ANISOU 1474  CB  TYR L 194     9825   8985   2208   2286  -1345  -2296       C
ATOM   1475  CG  TYR L 194     214.814 -53.067  56.754  1.00 53.19           C
ANISOU 1475  CG  TYR L 194     9326   8935   1948   2641  -1658  -2630       C
ATOM   1476  CD1 TYR L 194     214.431 -54.010  55.815  1.00 54.77           C
ANISOU 1476  CD1 TYR L 194     9828   9228   1755   2770  -1695  -2750       C
ATOM   1477  CD2 TYR L 194     214.081 -52.985  57.927  1.00 53.87           C
ANISOU 1477  CD2 TYR L 194     9248   9053   2166   2905  -1590  -3010       C
ATOM   1478  CE1 TYR L 194     213.329 -54.824  56.016  1.00 54.72           C
ANISOU 1478  CE1 TYR L 194     9748   9182   1858   2893  -1310  -3029       C
ATOM   1479  CE2 TYR L 194     212.978 -53.796  58.147  1.00 54.27           C
ANISOU 1479  CE2 TYR L 194     9359   9124   2135   2901  -1432  -3007       C
ATOM   1480  CZ  TYR L 194     212.601 -54.719  57.187  1.00 54.00           C
ANISOU 1480  CZ  TYR L 194     9478   9017   2020   2824  -1231  -2963       C
ATOM   1481  OH  TYR L 194     211.513 -55.530  57.384  1.00 54.20           O
ANISOU 1481  OH  TYR L 194    10092   9001   1499   2460   -726  -2790       O
ATOM   1482  N   ALA L 195     219.395 -52.929  55.496  1.00 64.13           N
ANISOU 1482  N   ALA L 195    10102   9794   4470   2790  -1018  -1359       N
ATOM   1483  CA  ALA L 195     220.650 -52.409  54.980  1.00 65.74           C
ANISOU 1483  CA  ALA L 195    10590  10350   4035   2370  -1178  -1588       C
ATOM   1484  C   ALA L 195     220.654 -52.458  53.454  1.00 64.85           C
ANISOU 1484  C   ALA L 195    10138  10495   4005   2852  -2580  -1816       C
ATOM   1485  O   ALA L 195     220.012 -53.318  52.855  1.00 57.14           O
ANISOU 1485  O   ALA L 195     9145  10720   1846   4172  -3578  -1746       O
ATOM   1486  CB  ALA L 195     221.801 -53.197  55.557  1.00 67.92           C
ANISOU 1486  CB  ALA L 195    10850  10263   4692   2544  -1140  -1606       C
ATOM   1487  N   CYS L 196     221.395 -51.522  52.848  1.00 68.18           N
ANISOU 1487  N   CYS L 196    10621  10999   4284   2836  -2402  -1332       N
ATOM   1488  CA  CYS L 196     221.568 -51.452  51.406  1.00 70.24           C
ANISOU 1488  CA  CYS L 196    10869  11520   4298   3083  -2590  -1286       C
ATOM   1489  C   CYS L 196     223.053 -51.567  51.066  1.00 76.90           C
ANISOU 1489  C   CYS L 196    10830  12285   6104   3324  -2742  -1998       C
ATOM   1490  O   CYS L 196     223.764 -50.564  51.035  1.00 83.12           O
ANISOU 1490  O   CYS L 196    11047  13309   7226   2704  -3105  -2142       O
ATOM   1491  CB  CYS L 196     220.999 -50.152  50.850  1.00 71.62           C
ANISOU 1491  CB  CYS L 196    10925  11786   4498   3501  -2751  -1301       C
ATOM   1492  SG  CYS L 196     221.359 -49.902  49.092  1.00 74.57           S
ANISOU 1492  SG  CYS L 196    12008  11896   4429   4124  -2982   -807       S
ATOM   1493  N   GLU L 197     223.506 -52.800  50.811  1.00 77.59           N
ANISOU 1493  N   GLU L 197    10285  12267   6927   3142  -2609  -2314       N
ATOM   1494  CA  GLU L 197     224.892 -53.067  50.459  1.00 80.02           C
ANISOU 1494  CA  GLU L 197     9880  12572   7949   3055  -2885  -1957       C
ATOM   1495  C   GLU L 197     225.141 -52.619  49.019  1.00 78.88           C
ANISOU 1495  C   GLU L 197     9441  12460   8067   3352  -2628  -1796       C
ATOM   1496  O   GLU L 197     224.395 -52.988  48.115  1.00 83.57           O
ANISOU 1496  O   GLU L 197    11322  13398   7032   3066  -2977  -1206       O
ATOM   1497  CB  GLU L 197     225.200 -54.554  50.653  1.00 85.20           C
ANISOU 1497  CB  GLU L 197     9638  12811   9921   2904  -3000  -1053       C
ATOM   1498  CG  GLU L 197     226.630 -54.937  50.311  1.00 93.34           C
ANISOU 1498  CG  GLU L 197     9180  14588  11695   2375  -3016   -563       C
ATOM   1499  CD  GLU L 197     226.994 -56.387  50.589  1.00 97.96           C
ANISOU 1499  CD  GLU L 197     9992  14861  12367   1780  -3460    591       C
ATOM   1500  OE1 GLU L 197     226.194 -57.087  51.243  1.00 98.13           O
ANISOU 1500  OE1 GLU L 197     7672  17242  12372   1380  -3939    601       O
ATOM   1501  OE2 GLU L 197     228.075 -56.817  50.137  1.00106.31           O
ANISOU 1501  OE2 GLU L 197    11148  16228  13016   3516  -3537    405       O
ATOM   1502  N   VAL L 198     226.202 -51.825  48.825  1.00 71.56           N
ANISOU 1502  N   VAL L 198     8622  12292   6273   3992  -2430  -1882       N
ATOM   1503  CA  VAL L 198     226.541 -51.259  47.529  1.00 72.57           C
ANISOU 1503  CA  VAL L 198     9079  13110   5383   4390  -1789  -2773       C
ATOM   1504  C   VAL L 198     228.017 -51.530  47.250  1.00 75.34           C
ANISOU 1504  C   VAL L 198     9855  13471   5297   4620      7  -3331       C
ATOM   1505  O   VAL L 198     228.839 -51.477  48.161  1.00 72.86           O
ANISOU 1505  O   VAL L 198    10289  13372   4021   3663    814  -5063       O
ATOM   1506  CB  VAL L 198     226.233 -49.749  47.487  1.00 70.35           C
ANISOU 1506  CB  VAL L 198     9359  13095   4276   4266  -1951  -2389       C
ATOM   1507  CG1 VAL L 198     226.785 -49.082  46.234  1.00 70.36           C
ANISOU 1507  CG1 VAL L 198     9749  13147   3835   4422  -1698  -2632       C
ATOM   1508  CG2 VAL L 198     224.744 -49.475  47.629  1.00 70.12           C
ANISOU 1508  CG2 VAL L 198     9203  12941   4497   4441  -2650  -2176       C
ATOM   1509  N   THR L 199     228.334 -51.815  45.980  1.00 79.19           N
ANISOU 1509  N   THR L 199    10988  14081   5016   4260   -344  -3389       N
ATOM   1510  CA  THR L 199     229.707 -52.004  45.540  1.00 80.34           C
ANISOU 1510  CA  THR L 199    11270  13336   5920   3299    541  -3188       C
ATOM   1511  C   THR L 199     229.933 -51.220  44.249  1.00 81.28           C
ANISOU 1511  C   THR L 199    10395  13881   6603   2236    856  -2641       C
ATOM   1512  O   THR L 199     229.106 -51.265  43.342  1.00 78.59           O
ANISOU 1512  O   THR L 199    10487  13572   5802   2397   1211  -2021       O
ATOM   1513  CB  THR L 199     230.039 -53.490  45.348  1.00 81.83           C
ANISOU 1513  CB  THR L 199    11370  13498   6224   3894    721  -3719       C
ATOM   1514  OG1 THR L 199     229.154 -54.031  44.367  1.00 81.23           O
ANISOU 1514  OG1 THR L 199    11849  11917   7096   4323    425  -4276       O
ATOM   1515  CG2 THR L 199     229.927 -54.291  46.626  1.00 78.75           C
ANISOU 1515  CG2 THR L 199    11672  11996   6253   4330    388  -4003       C
ATOM   1516  N   HIS L 200     231.062 -50.505  44.189  1.00 84.78           N
ANISOU 1516  N   HIS L 200    11125  13784   7303   1729   1262  -2336       N
ATOM   1517  CA  HIS L 200     231.444 -49.734  43.016  1.00 86.20           C
ANISOU 1517  CA  HIS L 200    11894  13173   7682   1301    755  -2076       C
ATOM   1518  C   HIS L 200     232.967 -49.641  42.959  1.00 88.19           C
ANISOU 1518  C   HIS L 200    12083  12978   8445    220   1186  -1752       C
ATOM   1519  O   HIS L 200     233.628 -49.672  43.996  1.00 81.82           O
ANISOU 1519  O   HIS L 200    10842  10842   9403  -1936    615  -3454       O
ATOM   1520  CB  HIS L 200     230.782 -48.350  43.061  1.00 80.89           C
ANISOU 1520  CB  HIS L 200    11343  13154   6238   1257    779  -2354       C
ATOM   1521  CG  HIS L 200     231.033 -47.488  41.861  1.00 79.00           C
ANISOU 1521  CG  HIS L 200    11255  13717   5043   1086    391  -2815       C
ATOM   1522  ND1 HIS L 200     231.618 -46.247  41.925  1.00 79.43           N
ANISOU 1522  ND1 HIS L 200    11758  14166   4253    456    307  -2913       N
ATOM   1523  CD2 HIS L 200     230.752 -47.727  40.549  1.00 78.88           C
ANISOU 1523  CD2 HIS L 200    10857  14096   5017   1152    129  -2486       C
ATOM   1524  CE1 HIS L 200     231.699 -45.739  40.698  1.00 79.19           C
ANISOU 1524  CE1 HIS L 200    11587  14148   4354    482   -154  -2710       C
ATOM   1525  NE2 HIS L 200     231.168 -46.641  39.828  1.00 77.16           N
ANISOU 1525  NE2 HIS L 200    10844  14206   4264    925   -437  -2617       N
ATOM   1526  N   GLN L 201     233.516 -49.533  41.742  1.00 92.21           N
ANISOU 1526  N   GLN L 201    13073  13141   8819    253   1721  -1067       N
ATOM   1527  CA  GLN L 201     234.957 -49.550  41.543  1.00 94.91           C
ANISOU 1527  CA  GLN L 201    13161  13447   9451     46   1443  -1863       C
ATOM   1528  C   GLN L 201     235.593 -48.324  42.199  1.00100.23           C
ANISOU 1528  C   GLN L 201    13569  14297  10214     15    819  -2698       C
ATOM   1529  O   GLN L 201     236.730 -48.394  42.662  1.00106.61           O
ANISOU 1529  O   GLN L 201    13620  15587  11299   -170    439  -3928       O
ATOM   1530  CB  GLN L 201     235.297 -49.634  40.052  1.00 99.36           C
ANISOU 1530  CB  GLN L 201    14762  13571   9419    700   1624  -1453       C
ATOM   1531  CG  GLN L 201     234.971 -48.375  39.257  1.00103.28           C
ANISOU 1531  CG  GLN L 201    15605  14404   9233   1041   2178   -818       C
ATOM   1532  CD  GLN L 201     235.371 -48.477  37.804  1.00105.76           C
ANISOU 1532  CD  GLN L 201    16228  14298   9658   1543   3003   -876       C
ATOM   1533  OE1 GLN L 201     235.542 -47.471  37.119  1.00112.53           O
ANISOU 1533  OE1 GLN L 201    17223  14641  10892   1791   3215   -283       O
ATOM   1534  NE2 GLN L 201     235.552 -49.696  37.324  1.00101.37           N
ANISOU 1534  NE2 GLN L 201    16274  13255   8985    821   3601    310       N
ATOM   1535  N   GLY L 202     234.854 -47.207  42.225  1.00 97.01           N
ANISOU 1535  N   GLY L 202    12550  14343   9963   -187    374  -3076       N
ATOM   1536  CA  GLY L 202     235.292 -45.996  42.900  1.00 94.60           C
ANISOU 1536  CA  GLY L 202    12216  14123   9604    -40     29  -2721       C
ATOM   1537  C   GLY L 202     235.444 -46.196  44.407  1.00 91.51           C
ANISOU 1537  C   GLY L 202    11299  14039   9432   -314   -308  -3328       C
ATOM   1538  O   GLY L 202     236.306 -45.582  45.031  1.00 93.52           O
ANISOU 1538  O   GLY L 202    13225  13790   8516   -741   -610  -3629       O
ATOM   1539  N   LEU L 203     234.593 -47.057  44.977  1.00 90.04           N
ANISOU 1539  N   LEU L 203    10905  14411   8894    462    -13  -2867       N
ATOM   1540  CA  LEU L 203     234.672 -47.418  46.383  1.00 90.79           C
ANISOU 1540  CA  LEU L 203    11482  14258   8754   1210   -782  -3371       C
ATOM   1541  C   LEU L 203     235.779 -48.453  46.572  1.00 90.93           C
ANISOU 1541  C   LEU L 203    11726  13635   9187    977  -1140  -3072       C
ATOM   1542  O   LEU L 203     235.905 -49.380  45.774  1.00 89.97           O
ANISOU 1542  O   LEU L 203    11926  13244   9012   1050  -1806  -2779       O
ATOM   1543  CB  LEU L 203     233.318 -47.978  46.832  1.00 92.47           C
ANISOU 1543  CB  LEU L 203    11580  14876   8678   1433   -342  -3488       C
ATOM   1544  CG  LEU L 203     232.115 -47.057  46.622  1.00 95.33           C
ANISOU 1544  CG  LEU L 203    12412  15036   8770   2024    -15  -3418       C
ATOM   1545  CD1 LEU L 203     230.821 -47.770  46.984  1.00 96.85           C
ANISOU 1545  CD1 LEU L 203    13422  14444   8932   1690    497  -3426       C
ATOM   1546  CD2 LEU L 203     232.263 -45.776  47.428  1.00 95.49           C
ANISOU 1546  CD2 LEU L 203    12333  15453   8496   1437   -513  -3441       C
ATOM   1547  N   SER L 204     236.574 -48.281  47.635  1.00 86.77           N
ANISOU 1547  N   SER L 204    12388  11627   8953   1287  -1145  -3565       N
ATOM   1548  CA  SER L 204     237.639 -49.215  47.968  1.00 85.93           C
ANISOU 1548  CA  SER L 204    12578  11020   9049   1088  -1603  -3734       C
ATOM   1549  C   SER L 204     237.045 -50.511  48.515  1.00 84.69           C
ANISOU 1549  C   SER L 204    12318  10339   9519   1321  -1276  -4385       C
ATOM   1550  O   SER L 204     237.512 -51.598  48.181  1.00 85.34           O
ANISOU 1550  O   SER L 204    11709   9705  11010   1194  -2269  -4181       O
ATOM   1551  CB  SER L 204     238.614 -48.598  48.940  1.00 85.05           C
ANISOU 1551  CB  SER L 204    12351  10548   9415   1086  -1893  -3306       C
ATOM   1552  OG  SER L 204     237.950 -48.156  50.115  1.00 82.70           O
ANISOU 1552  OG  SER L 204    11718  10535   9167    578  -2172  -3234       O
ATOM   1553  N   SER L 205     236.014 -50.375  49.359  1.00 87.95           N
ANISOU 1553  N   SER L 205    12758  10616  10041    388   -678  -4304       N
ATOM   1554  CA  SER L 205     235.297 -51.510  49.920  1.00 91.10           C
ANISOU 1554  CA  SER L 205    13582   9787  11244    406   -800  -4346       C
ATOM   1555  C   SER L 205     233.792 -51.280  49.783  1.00 87.27           C
ANISOU 1555  C   SER L 205    13415   8593  11151    507   -671  -4667       C
ATOM   1556  O   SER L 205     233.360 -50.159  49.523  1.00 84.79           O
ANISOU 1556  O   SER L 205    11923   9647  10645   1475   -346  -4233       O
ATOM   1557  CB  SER L 205     235.702 -51.734  51.357  1.00 95.93           C
ANISOU 1557  CB  SER L 205    15004   9822  11622   -132  -1058  -3390       C
ATOM   1558  OG  SER L 205     235.435 -50.585  52.148  1.00 99.27           O
ANISOU 1558  OG  SER L 205    16184  10070  11462   -569   -801  -3640       O
ATOM   1559  N   PRO L 206     232.944 -52.327  49.932  1.00 81.78           N
ANISOU 1559  N   PRO L 206    11512   8187  11371   1223  -1165  -5356       N
ATOM   1560  CA  PRO L 206     231.491 -52.158  49.860  1.00 81.81           C
ANISOU 1560  CA  PRO L 206    11745   8204  11131   2429  -1963  -4845       C
ATOM   1561  C   PRO L 206     230.941 -51.191  50.907  1.00 79.27           C
ANISOU 1561  C   PRO L 206    10776   7851  11491   2783  -1832  -4424       C
ATOM   1562  O   PRO L 206     231.275 -51.294  52.086  1.00 80.56           O
ANISOU 1562  O   PRO L 206     9834   8367  12406   3072  -2660  -3084       O
ATOM   1563  CB  PRO L 206     230.937 -53.569  50.119  1.00 82.98           C
ANISOU 1563  CB  PRO L 206    11915   8450  11161   2224  -1890  -4927       C
ATOM   1564  CG  PRO L 206     232.080 -54.494  49.757  1.00 85.25           C
ANISOU 1564  CG  PRO L 206    12162   8574  11655   2157  -1501  -5136       C
ATOM   1565  CD  PRO L 206     233.331 -53.731  50.139  1.00 86.02           C
ANISOU 1565  CD  PRO L 206    12399   8494  11789   1706  -1304  -5087       C
ATOM   1566  N   VAL L 207     230.099 -50.253  50.455  1.00 74.96           N
ANISOU 1566  N   VAL L 207    11058   7686   9737   2630  -1458  -4260       N
ATOM   1567  CA  VAL L 207     229.418 -49.318  51.337  1.00 71.15           C
ANISOU 1567  CA  VAL L 207    10990   7076   8965   2152  -1168  -3786       C
ATOM   1568  C   VAL L 207     228.039 -49.884  51.665  1.00 69.57           C
ANISOU 1568  C   VAL L 207    10591   7658   8184   2357   -983  -4284       C
ATOM   1569  O   VAL L 207     227.361 -50.417  50.788  1.00 68.48           O
ANISOU 1569  O   VAL L 207     9488   8496   8035   2503  -1098  -3875       O
ATOM   1570  CB  VAL L 207     229.323 -47.916  50.702  1.00 68.50           C
ANISOU 1570  CB  VAL L 207    11051   6859   8116   2460  -1241  -4012       C
ATOM   1571  CG1 VAL L 207     228.367 -47.006  51.460  1.00 68.52           C
ANISOU 1571  CG1 VAL L 207    11357   6647   8030   2793  -1284  -3635       C
ATOM   1572  CG2 VAL L 207     230.692 -47.266  50.576  1.00 67.39           C
ANISOU 1572  CG2 VAL L 207    11116   6713   7774   2429  -1157  -3874       C
ATOM   1573  N   THR L 208     227.636 -49.752  52.934  1.00 69.12           N
ANISOU 1573  N   THR L 208    10102   7654   8506   2231   -403  -3908       N
ATOM   1574  CA  THR L 208     226.385 -50.312  53.419  1.00 66.67           C
ANISOU 1574  CA  THR L 208     9629   7273   8426   2847   -509  -3589       C
ATOM   1575  C   THR L 208     225.673 -49.285  54.298  1.00 67.63           C
ANISOU 1575  C   THR L 208     9861   7201   8633   3121   -292  -3341       C
ATOM   1576  O   THR L 208     226.013 -49.129  55.470  1.00 65.73           O
ANISOU 1576  O   THR L 208     9920   6892   8158   4683    219  -2929       O
ATOM   1577  CB  THR L 208     226.633 -51.626  54.173  1.00 66.75           C
ANISOU 1577  CB  THR L 208     9659   7122   8578   3253   -401  -3706       C
ATOM   1578  OG1 THR L 208     227.244 -52.548  53.270  1.00 63.85           O
ANISOU 1578  OG1 THR L 208     8627   6877   8754   4139    -73  -2645       O
ATOM   1579  CG2 THR L 208     225.367 -52.234  54.739  1.00 68.16           C
ANISOU 1579  CG2 THR L 208     9931   7292   8675   3077   -634  -3275       C
ATOM   1580  N   LYS L 209     224.694 -48.586  53.711  1.00 65.49           N
ANISOU 1580  N   LYS L 209     9685   7265   7933   2441   -685  -3202       N
ATOM   1581  CA  LYS L 209     223.808 -47.707  54.459  1.00 62.34           C
ANISOU 1581  CA  LYS L 209     8799   7345   7542   2030   -288  -2602       C
ATOM   1582  C   LYS L 209     222.702 -48.554  55.084  1.00 61.82           C
ANISOU 1582  C   LYS L 209     8806   7319   7363   2164   -177  -2188       C
ATOM   1583  O   LYS L 209     222.195 -49.473  54.445  1.00 60.23           O
ANISOU 1583  O   LYS L 209     8906   7390   6588   1635    277  -1826       O
ATOM   1584  CB  LYS L 209     223.228 -46.623  53.546  1.00 63.33           C
ANISOU 1584  CB  LYS L 209     9232   7781   7049   1788   -735  -2610       C
ATOM   1585  CG  LYS L 209     224.251 -45.689  52.913  1.00 66.27           C
ANISOU 1585  CG  LYS L 209     9742   8474   6963   1279   -773  -2406       C
ATOM   1586  CD  LYS L 209     224.986 -44.813  53.907  1.00 71.97           C
ANISOU 1586  CD  LYS L 209    10843   9253   7247   1009  -1159  -2662       C
ATOM   1587  CE  LYS L 209     226.072 -43.975  53.266  1.00 74.21           C
ANISOU 1587  CE  LYS L 209    11834   9731   6630    330  -1244  -3055       C
ATOM   1588  NZ  LYS L 209     226.690 -43.039  54.235  1.00 81.49           N
ANISOU 1588  NZ  LYS L 209    13584  10690   6686    300  -1431  -3831       N
ATOM   1589  N   SER L 210     222.336 -48.230  56.332  1.00 60.22           N
ANISOU 1589  N   SER L 210     8564   6858   7459   2321    289  -1714       N
ATOM   1590  CA  SER L 210     221.433 -49.065  57.109  1.00 61.27           C
ANISOU 1590  CA  SER L 210     8588   7251   7439   2354    216  -1291       C
ATOM   1591  C   SER L 210     220.489 -48.216  57.957  1.00 61.22           C
ANISOU 1591  C   SER L 210     7980   8105   7173   2021    308  -1428       C
ATOM   1592  O   SER L 210     220.716 -47.025  58.160  1.00 63.41           O
ANISOU 1592  O   SER L 210     7455   8690   7947    531    517  -1308       O
ATOM   1593  CB  SER L 210     222.212 -50.025  57.971  1.00 62.10           C
ANISOU 1593  CB  SER L 210     8886   7138   7570   2473    786   -785       C
ATOM   1594  OG  SER L 210     221.339 -50.818  58.763  1.00 63.05           O
ANISOU 1594  OG  SER L 210     8738   7484   7731   3294   1206   -173       O
ATOM   1595  N   PHE L 211     219.422 -48.864  58.440  1.00 58.54           N
ANISOU 1595  N   PHE L 211     7642   8071   6527   2303    -19  -1403       N
ATOM   1596  CA  PHE L 211     218.511 -48.272  59.406  1.00 59.06           C
ANISOU 1596  CA  PHE L 211     7952   8286   6200   2706   -401  -1650       C
ATOM   1597  C   PHE L 211     217.814 -49.392  60.176  1.00 57.66           C
ANISOU 1597  C   PHE L 211     7567   8093   6247   2772   -694  -1560       C
ATOM   1598  O   PHE L 211     217.699 -50.512  59.683  1.00 52.93           O
ANISOU 1598  O   PHE L 211     5959   7784   6367   3268   -888  -1430       O
ATOM   1599  CB  PHE L 211     217.516 -47.334  58.712  1.00 57.14           C
ANISOU 1599  CB  PHE L 211     8095   8229   5387   2648   -643  -2084       C
ATOM   1600  CG  PHE L 211     216.398 -48.012  57.958  1.00 54.59           C
ANISOU 1600  CG  PHE L 211     8300   7971   4470   2499   -569  -1936       C
ATOM   1601  CD1 PHE L 211     215.276 -48.489  58.621  1.00 52.40           C
ANISOU 1601  CD1 PHE L 211     8256   7426   4227   2401   -827  -1842       C
ATOM   1602  CD2 PHE L 211     216.467 -48.174  56.582  1.00 54.61           C
ANISOU 1602  CD2 PHE L 211     7932   8427   4390   2111  -1042  -1910       C
ATOM   1603  CE1 PHE L 211     214.250 -49.110  57.925  1.00 51.86           C
ANISOU 1603  CE1 PHE L 211     8299   7802   3600   2629   -982  -1702       C
ATOM   1604  CE2 PHE L 211     215.441 -48.797  55.889  1.00 55.37           C
ANISOU 1604  CE2 PHE L 211     8329   8771   3938   1978  -1201  -1849       C
ATOM   1605  CZ  PHE L 211     214.334 -49.263  56.560  1.00 54.16           C
ANISOU 1605  CZ  PHE L 211     8523   8480   3574   2324  -1047  -1707       C
ATOM   1606  N   ASN L 212     217.353 -49.067  61.388  1.00 60.04           N
ANISOU 1606  N   ASN L 212     8023   9081   5708   2473   -707   -866       N
ATOM   1607  CA  ASN L 212     216.673 -50.023  62.246  1.00 68.09           C
ANISOU 1607  CA  ASN L 212     9890   9380   6602   1876   -420   -579       C
ATOM   1608  C   ASN L 212     215.198 -49.640  62.329  1.00 68.46           C
ANISOU 1608  C   ASN L 212    10272   9675   6062   2158   -100  -1368       C
ATOM   1609  O   ASN L 212     214.873 -48.477  62.558  1.00 75.64           O
ANISOU 1609  O   ASN L 212    12449  10243   6048   2687   1161  -2057       O
ATOM   1610  CB  ASN L 212     217.324 -50.083  63.629  1.00 71.16           C
ANISOU 1610  CB  ASN L 212    10169   9696   7173   1525   -931   -168       C
ATOM   1611  CG  ASN L 212     218.796 -50.431  63.566  1.00 73.73           C
ANISOU 1611  CG  ASN L 212    10175   9340   8499   1123   -216    -62       C
ATOM   1612  OD1 ASN L 212     219.568 -49.763  62.881  1.00 75.60           O
ANISOU 1612  OD1 ASN L 212    10659   9999   8063    544   -178   -299       O
ATOM   1613  ND2 ASN L 212     219.194 -51.479  64.267  1.00 76.48           N
ANISOU 1613  ND2 ASN L 212    10725   8512   9820   1115   -198   -166       N
ATOM   1614  N   ARG L 213     214.318 -50.630  62.132  1.00 72.17           N
ANISOU 1614  N   ARG L 213    12154   9318   5947   1559   -127  -1840       N
ATOM   1615  CA  ARG L 213     212.882 -50.406  62.139  1.00 77.80           C
ANISOU 1615  CA  ARG L 213    12196   9950   7413   1573   -259  -2492       C
ATOM   1616  C   ARG L 213     212.437 -50.061  63.559  1.00 85.03           C
ANISOU 1616  C   ARG L 213    12824  11284   8195   1381    197  -3677       C
ATOM   1617  O   ARG L 213     212.168 -50.953  64.362  1.00 85.41           O
ANISOU 1617  O   ARG L 213    12411  10435   9603   1933   -148  -3438       O
ATOM   1618  CB  ARG L 213     212.151 -51.644  61.609  1.00 77.75           C
ANISOU 1618  CB  ARG L 213    12823   9923   6792   1708   -721  -2430       C
ATOM   1619  CG  ARG L 213     210.646 -51.467  61.458  1.00 79.76           C
ANISOU 1619  CG  ARG L 213    13017  10360   6925   1766  -1227  -2057       C
ATOM   1620  CD  ARG L 213     209.951 -52.776  61.133  1.00 81.53           C
ANISOU 1620  CD  ARG L 213    13540  10126   7309   1722  -1365  -1444       C
ATOM   1621  NE  ARG L 213     210.089 -53.758  62.200  1.00 84.86           N
ANISOU 1621  NE  ARG L 213    14359  10081   7803   1682  -1464  -1162       N
ATOM   1622  CZ  ARG L 213     209.529 -53.655  63.401  1.00 86.91           C
ANISOU 1622  CZ  ARG L 213    14819   9762   8438   2002   -992  -1949       C
ATOM   1623  NH1 ARG L 213     208.656 -52.694  63.648  1.00 86.55           N
ANISOU 1623  NH1 ARG L 213    15266   9189   8427   1884  -1473  -2517       N
ATOM   1624  NH2 ARG L 213     209.835 -54.523  64.351  1.00 92.40           N
ANISOU 1624  NH2 ARG L 213    15542   9400  10163   2192  -1637  -1512       N
ATOM   1625  N   GLY L 214     212.368 -48.755  63.848  1.00 93.67           N
ANISOU 1625  N   GLY L 214    13718  11287  10584    602    347  -3985       N
ATOM   1626  CA  GLY L 214     212.007 -48.261  65.168  1.00 99.91           C
ANISOU 1626  CA  GLY L 214    15065  11851  11042    938    433  -4685       C
ATOM   1627  C   GLY L 214     212.764 -46.982  65.521  1.00101.69           C
ANISOU 1627  C   GLY L 214    15894  12073  10671   1001    438  -5547       C
ATOM   1628  O   GLY L 214     212.171 -46.023  66.010  1.00104.82           O
ANISOU 1628  O   GLY L 214    18723  12903   8200    965    112  -7004       O
ATOM   1629  N   GLU L 215     214.078 -46.989  65.263  1.00105.14           N
ANISOU 1629  N   GLU L 215    15672  12580  11696    850     20  -4796       N
ATOM   1630  CA  GLU L 215     214.941 -45.858  65.558  1.00104.71           C
ANISOU 1630  CA  GLU L 215    15180  12357  12246    743   -264  -3242       C
ATOM   1631  C   GLU L 215     214.691 -44.745  64.533  1.00110.29           C
ANISOU 1631  C   GLU L 215    15479  12451  13974    599    322  -2028       C
ATOM   1632  O   GLU L 215     214.630 -43.578  64.967  1.00106.39           O
ANISOU 1632  O   GLU L 215    16174  10884  13364    949   1178    496       O
ATOM   1633  CB  GLU L 215     216.409 -46.290  65.540  1.00109.64           C
ANISOU 1633  CB  GLU L 215    15162  13823  12674    935   -885  -2737       C
ATOM   1634  CG  GLU L 215     216.744 -47.361  66.565  1.00111.30           C
ANISOU 1634  CG  GLU L 215    15237  14761  12291    984  -1147  -2424       C
ATOM   1635  CD  GLU L 215     218.185 -47.844  66.541  1.00108.16           C
ANISOU 1635  CD  GLU L 215    15500  14992  10604   1378  -1154  -1588       C
ATOM   1636  OE1 GLU L 215     218.986 -47.286  65.764  1.00109.76           O
ANISOU 1636  OE1 GLU L 215    14482  16308  10914   1390   -254  -2751       O
ATOM   1637  OE2 GLU L 215     218.502 -48.783  67.297  1.00111.14           O
ANISOU 1637  OE2 GLU L 215    17060  15809   9356   1016  -1848  -1410       O
TER    1638      GLU L 215
ATOM   1639  N   GLN H   1     210.220 -28.821   3.039  1.00 98.17           N
ANISOU 1639  N   GLN H   1    14798  11903  10599   -680    290   1405       N
ATOM   1640  CA  GLN H   1     210.737 -29.782   4.052  1.00 95.32           C
ANISOU 1640  CA  GLN H   1    14391  10647  11178   -488    209    936       C
ATOM   1641  C   GLN H   1     209.817 -30.999   4.106  1.00 84.46           C
ANISOU 1641  C   GLN H   1    14614   7815   9661   1128    418   1011       C
ATOM   1642  O   GLN H   1     208.612 -30.857   4.303  1.00 80.65           O
ANISOU 1642  O   GLN H   1    14928   6447   9267    782   1480   1778       O
ATOM   1643  CB  GLN H   1     210.829 -29.114   5.426  1.00104.69           C
ANISOU 1643  CB  GLN H   1    14881  13468  11428    376    -74     56       C
ATOM   1644  CG  GLN H   1     211.696 -27.862   5.441  1.00110.59           C
ANISOU 1644  CG  GLN H   1    14624  14451  12942     79     96    246       C
ATOM   1645  CD  GLN H   1     211.748 -27.206   6.800  1.00117.57           C
ANISOU 1645  CD  GLN H   1    15284  16736  12650   1451    412    159       C
ATOM   1646  OE1 GLN H   1     211.164 -27.686   7.769  1.00128.94           O
ANISOU 1646  OE1 GLN H   1    15268  19303  14420   1918   1427   1665       O
ATOM   1647  NE2 GLN H   1     212.455 -26.090   6.879  1.00121.03           N
ANISOU 1647  NE2 GLN H   1    15206  16041  14738   1938    337   1196       N
ATOM   1648  N   VAL H   2     210.403 -32.190   3.933  1.00 73.87           N
ANISOU 1648  N   VAL H   2    12742   7073   8252    106     49   1003       N
ATOM   1649  CA  VAL H   2     209.644 -33.430   3.914  1.00 72.02           C
ANISOU 1649  CA  VAL H   2    12458   6677   8227    376    106    656       C
ATOM   1650  C   VAL H   2     209.529 -33.941   5.348  1.00 70.04           C
ANISOU 1650  C   VAL H   2    12785   5679   8147     84    287    236       C
ATOM   1651  O   VAL H   2     210.542 -34.114   6.024  1.00 67.93           O
ANISOU 1651  O   VAL H   2    12382   4161   9265    103    271   -256       O
ATOM   1652  CB  VAL H   2     210.295 -34.477   2.987  1.00 69.59           C
ANISOU 1652  CB  VAL H   2    11714   6257   8467    301    -87    816       C
ATOM   1653  CG1 VAL H   2     209.399 -35.690   2.782  1.00 69.50           C
ANISOU 1653  CG1 VAL H   2    11619   6506   8282    228   -123    819       C
ATOM   1654  CG2 VAL H   2     210.684 -33.879   1.642  1.00 70.22           C
ANISOU 1654  CG2 VAL H   2    11679   6387   8612    166   -361   1074       C
ATOM   1655  N   GLN H   3     208.288 -34.174   5.799  1.00 69.69           N
ANISOU 1655  N   GLN H   3    12723   5662   8091     98    301    -17       N
ATOM   1656  CA  GLN H   3     208.015 -34.574   7.172  1.00 71.36           C
ANISOU 1656  CA  GLN H   3    12961   6098   8052    -93    814   -285       C
ATOM   1657  C   GLN H   3     206.989 -35.705   7.189  1.00 70.18           C
ANISOU 1657  C   GLN H   3    13216   6441   7006   -319   1057    -84       C
ATOM   1658  O   GLN H   3     206.363 -35.997   6.172  1.00 71.52           O
ANISOU 1658  O   GLN H   3    13796   6529   6846   -390   1071   -254       O
ATOM   1659  CB  GLN H   3     207.503 -33.382   7.983  1.00 73.25           C
ANISOU 1659  CB  GLN H   3    13275   6423   8134     59    767   -554       C
ATOM   1660  CG  GLN H   3     208.502 -32.238   8.086  1.00 77.59           C
ANISOU 1660  CG  GLN H   3    13903   6861   8714   -160    788  -1527       C
ATOM   1661  CD  GLN H   3     207.965 -31.072   8.880  1.00 84.27           C
ANISOU 1661  CD  GLN H   3    14753   7897   9365     88   1324  -2182       C
ATOM   1662  OE1 GLN H   3     206.835 -31.090   9.364  1.00 91.61           O
ANISOU 1662  OE1 GLN H   3    15067  10134   9606    -43   1824  -2117       O
ATOM   1663  NE2 GLN H   3     208.780 -30.039   9.016  1.00 95.44           N
ANISOU 1663  NE2 GLN H   3    16169   8521  11570   -853    852  -2366       N
ATOM   1664  N   LEU H   4     206.829 -36.321   8.368  1.00 71.69           N
ANISOU 1664  N   LEU H   4    13796   6590   6850   -315   1093   -174       N
ATOM   1665  CA  LEU H   4     205.901 -37.423   8.572  1.00 72.80           C
ANISOU 1665  CA  LEU H   4    14492   6287   6881   -578    498     63       C
ATOM   1666  C   LEU H   4     205.099 -37.188   9.851  1.00 73.52           C
ANISOU 1666  C   LEU H   4    14792   5387   7754   -876   1174     71       C
ATOM   1667  O   LEU H   4     205.549 -37.546  10.939  1.00 73.76           O
ANISOU 1667  O   LEU H   4    14896   4781   8346   -163    852    156       O
ATOM   1668  CB  LEU H   4     206.696 -38.730   8.661  1.00 67.61           C
ANISOU 1668  CB  LEU H   4    13651   6841   5195   -520    458    457       C
ATOM   1669  CG  LEU H   4     207.342 -39.216   7.363  1.00 66.44           C
ANISOU 1669  CG  LEU H   4    13447   7666   4128   -784   -104    846       C
ATOM   1670  CD1 LEU H   4     208.095 -40.519   7.588  1.00 62.70           C
ANISOU 1670  CD1 LEU H   4    13247   7309   3266  -1041     -9   1045       C
ATOM   1671  CD2 LEU H   4     206.305 -39.392   6.264  1.00 70.29           C
ANISOU 1671  CD2 LEU H   4    14082   8770   3853   -823   -139    333       C
ATOM   1672  N   GLN H   5     203.910 -36.588   9.707  1.00 75.80           N
ANISOU 1672  N   GLN H   5    14756   5082   8962  -1330    680    607       N
ATOM   1673  CA  GLN H   5     203.001 -36.392  10.827  1.00 79.25           C
ANISOU 1673  CA  GLN H   5    15719   5841   8551  -1807    945    854       C
ATOM   1674  C   GLN H   5     202.400 -37.742  11.217  1.00 73.02           C
ANISOU 1674  C   GLN H   5    15253   6247   6244  -1814    933    923       C
ATOM   1675  O   GLN H   5     201.559 -38.280  10.501  1.00 81.46           O
ANISOU 1675  O   GLN H   5    15413   8638   6897  -1835    513    306       O
ATOM   1676  CB  GLN H   5     201.900 -35.383  10.483  1.00 83.10           C
ANISOU 1676  CB  GLN H   5    16144   5268  10160  -1836   1217   1007       C
ATOM   1677  CG  GLN H   5     202.339 -33.925  10.569  1.00 88.95           C
ANISOU 1677  CG  GLN H   5    17338   5163  11293  -1796   1642    757       C
ATOM   1678  CD  GLN H   5     203.199 -33.469   9.414  1.00 88.27           C
ANISOU 1678  CD  GLN H   5    18487   2475  12576  -2732   1498   2264       C
ATOM   1679  OE1 GLN H   5     203.434 -34.199   8.453  1.00 95.89           O
ANISOU 1679  OE1 GLN H   5    19189   5799  11443  -1784   2022   2326       O
ATOM   1680  NE2 GLN H   5     203.672 -32.236   9.498  1.00 84.02           N
ANISOU 1680  NE2 GLN H   5    18803   1803  11315  -1883   1934   1707       N
ATOM   1681  N   GLN H   6     202.850 -38.274  12.360  1.00 68.14           N
ANISOU 1681  N   GLN H   6    15282   5493   5115  -1280   1233   -251       N
ATOM   1682  CA  GLN H   6     202.440 -39.585  12.836  1.00 63.87           C
ANISOU 1682  CA  GLN H   6    15269   4343   4656    -62    823   -645       C
ATOM   1683  C   GLN H   6     201.267 -39.425  13.802  1.00 65.02           C
ANISOU 1683  C   GLN H   6    15355   4065   5285   -142   1144   -252       C
ATOM   1684  O   GLN H   6     201.156 -38.405  14.478  1.00 67.58           O
ANISOU 1684  O   GLN H   6    15719   3884   6072   -206   1155   -380       O
ATOM   1685  CB  GLN H   6     203.640 -40.274  13.488  1.00 64.69           C
ANISOU 1685  CB  GLN H   6    14930   5422   4225    160    603  -1440       C
ATOM   1686  CG  GLN H   6     203.407 -41.739  13.828  1.00 63.73           C
ANISOU 1686  CG  GLN H   6    14731   5497   3985    492    258  -1253       C
ATOM   1687  CD  GLN H   6     204.679 -42.443  14.234  1.00 64.87           C
ANISOU 1687  CD  GLN H   6    14543   6259   3846    391    -51  -1198       C
ATOM   1688  OE1 GLN H   6     205.770 -41.877  14.190  1.00 62.01           O
ANISOU 1688  OE1 GLN H   6    14357   5488   3715    460   -116  -1522       O
ATOM   1689  NE2 GLN H   6     204.548 -43.699  14.627  1.00 65.93           N
ANISOU 1689  NE2 GLN H   6    14803   6893   3353    378    -89   -326       N
ATOM   1690  N   SER H   7     200.399 -40.443  13.860  1.00 66.40           N
ANISOU 1690  N   SER H   7    14362   5343   5521   -322   1741   -310       N
ATOM   1691  CA  SER H   7     199.185 -40.384  14.660  1.00 69.66           C
ANISOU 1691  CA  SER H   7    14646   6592   5229    506   1925     -4       C
ATOM   1692  C   SER H   7     198.755 -41.786  15.091  1.00 69.79           C
ANISOU 1692  C   SER H   7    14751   7287   4476      5   2460    336       C
ATOM   1693  O   SER H   7     199.134 -42.774  14.467  1.00 67.17           O
ANISOU 1693  O   SER H   7    15305   6633   3580   -975   2193    370       O
ATOM   1694  CB  SER H   7     198.086 -39.686  13.898  1.00 68.67           C
ANISOU 1694  CB  SER H   7    14525   6379   5186   1021   2467    121       C
ATOM   1695  OG  SER H   7     196.892 -39.625  14.663  1.00 70.77           O
ANISOU 1695  OG  SER H   7    14204   6973   5710   1927   2354    282       O
ATOM   1696  N   GLY H   8     197.958 -41.850  16.168  1.00 72.71           N
ANISOU 1696  N   GLY H   8    14672   8721   4234    103   2237    778       N
ATOM   1697  CA  GLY H   8     197.392 -43.097  16.660  1.00 69.20           C
ANISOU 1697  CA  GLY H   8    13851   9309   3133    -65   1841    964       C
ATOM   1698  C   GLY H   8     197.271 -43.112  18.184  1.00 72.14           C
ANISOU 1698  C   GLY H   8    13460  10910   3040    -61   1351    593       C
ATOM   1699  O   GLY H   8     197.927 -42.322  18.861  1.00 70.21           O
ANISOU 1699  O   GLY H   8    14094  11282   1300   -149   1675    635       O
ATOM   1700  N   PRO H   9     196.431 -43.999  18.774  1.00 69.92           N
ANISOU 1700  N   PRO H   9    12291  12269   2006   -331   1056    266       N
ATOM   1701  CA  PRO H   9     196.294 -44.096  20.228  1.00 72.75           C
ANISOU 1701  CA  PRO H   9    12684  12931   2025   -124    988    591       C
ATOM   1702  C   PRO H   9     197.496 -44.757  20.900  1.00 75.83           C
ANISOU 1702  C   PRO H   9    13626  13754   1431    140   1122   1893       C
ATOM   1703  O   PRO H   9     198.106 -45.666  20.338  1.00 75.25           O
ANISOU 1703  O   PRO H   9    14642  13411    535    161   1215   2237       O
ATOM   1704  CB  PRO H   9     195.043 -44.965  20.448  1.00 71.03           C
ANISOU 1704  CB  PRO H   9    12236  12869   1881    -53    812    210       C
ATOM   1705  CG  PRO H   9     194.407 -45.105  19.077  1.00 71.44           C
ANISOU 1705  CG  PRO H   9    12111  12844   2187   -358    701   -331       C
ATOM   1706  CD  PRO H   9     195.538 -44.940  18.083  1.00 73.09           C
ANISOU 1706  CD  PRO H   9    12056  12724   2988   -427    931    -15       C
ATOM   1707  N   GLY H  10     197.808 -44.299  22.119  1.00 76.65           N
ANISOU 1707  N   GLY H  10    13883  14270    969     70    845   2612       N
ATOM   1708  CA  GLY H  10     198.933 -44.814  22.881  1.00 76.82           C
ANISOU 1708  CA  GLY H  10    13469  14419   1298   -110    859   2483       C
ATOM   1709  C   GLY H  10     198.597 -46.130  23.577  1.00 78.93           C
ANISOU 1709  C   GLY H  10    14048  14120   1819     45   1035   2402       C
ATOM   1710  O   GLY H  10     199.183 -47.165  23.265  1.00 81.32           O
ANISOU 1710  O   GLY H  10    13959  14360   2577     45   1269   2040       O
ATOM   1711  N   LEU H  11     197.646 -46.071  24.518  1.00 81.12           N
ANISOU 1711  N   LEU H  11    14405  14741   1674    441   1096   2075       N
ATOM   1712  CA  LEU H  11     197.283 -47.220  25.334  1.00 82.17           C
ANISOU 1712  CA  LEU H  11    14033  15149   2038    646   1331   2452       C
ATOM   1713  C   LEU H  11     196.368 -48.149  24.539  1.00 76.23           C
ANISOU 1713  C   LEU H  11    13166  14178   1619    832   1827   2823       C
ATOM   1714  O   LEU H  11     195.419 -47.697  23.902  1.00 79.53           O
ANISOU 1714  O   LEU H  11    12580  15840   1795    793   1946   2748       O
ATOM   1715  CB  LEU H  11     196.592 -46.729  26.612  1.00 89.70           C
ANISOU 1715  CB  LEU H  11    15034  16206   2841   1351   1642   1710       C
ATOM   1716  CG  LEU H  11     196.210 -47.814  27.622  1.00 95.36           C
ANISOU 1716  CG  LEU H  11    16641  16590   3001   1416   1033   2241       C
ATOM   1717  CD1 LEU H  11     197.433 -48.311  28.380  1.00 94.96           C
ANISOU 1717  CD1 LEU H  11    16431  17551   2097   1194   1008   1907       C
ATOM   1718  CD2 LEU H  11     195.152 -47.309  28.592  1.00 96.11           C
ANISOU 1718  CD2 LEU H  11    17271  16523   2720   2071   1025   2525       C
ATOM   1719  N   VAL H  12     196.675 -49.452  24.592  1.00 73.76           N
ANISOU 1719  N   VAL H  12    12411  13672   1940    279   1629   2857       N
ATOM   1720  CA  VAL H  12     195.856 -50.487  23.981  1.00 78.05           C
ANISOU 1720  CA  VAL H  12    12598  13308   3747    645   1394   2156       C
ATOM   1721  C   VAL H  12     195.822 -51.682  24.933  1.00 77.81           C
ANISOU 1721  C   VAL H  12    12795  12396   4371   1049   1603   1728       C
ATOM   1722  O   VAL H  12     196.810 -51.965  25.606  1.00 85.51           O
ANISOU 1722  O   VAL H  12    13466  12899   6122   1436    480    611       O
ATOM   1723  CB  VAL H  12     196.393 -50.881  22.589  1.00 74.76           C
ANISOU 1723  CB  VAL H  12    11896  12659   3851    -52   1874   2697       C
ATOM   1724  CG1 VAL H  12     195.548 -51.967  21.939  1.00 75.91           C
ANISOU 1724  CG1 VAL H  12    12256  12166   4421    157   1319   2936       C
ATOM   1725  CG2 VAL H  12     196.512 -49.678  21.664  1.00 74.52           C
ANISOU 1725  CG2 VAL H  12    11264  12884   4164   -505   2389   2804       C
ATOM   1726  N   LYS H  13     194.674 -52.369  24.993  1.00 75.33           N
ANISOU 1726  N   LYS H  13    11890  12281   4450   1750   1998   1540       N
ATOM   1727  CA  LYS H  13     194.495 -53.505  25.885  1.00 79.19           C
ANISOU 1727  CA  LYS H  13    12179  13059   4850   1852   1414   2368       C
ATOM   1728  C   LYS H  13     194.962 -54.776  25.177  1.00 74.02           C
ANISOU 1728  C   LYS H  13    11022  11897   5202   1169    687   3015       C
ATOM   1729  O   LYS H  13     195.268 -54.741  23.989  1.00 80.13           O
ANISOU 1729  O   LYS H  13    11243  14173   5029    723    335   2591       O
ATOM   1730  CB  LYS H  13     193.030 -53.601  26.327  1.00 81.59           C
ANISOU 1730  CB  LYS H  13    12526  13593   4881   2299   1738   2638       C
ATOM   1731  CG  LYS H  13     192.413 -52.302  26.836  1.00 89.44           C
ANISOU 1731  CG  LYS H  13    13732  14614   5636   3377   1996   2683       C
ATOM   1732  CD  LYS H  13     193.246 -51.590  27.886  1.00 91.47           C
ANISOU 1732  CD  LYS H  13    13978  15774   5001   3708   1633   3106       C
ATOM   1733  CE  LYS H  13     192.569 -50.361  28.457  1.00 91.17           C
ANISOU 1733  CE  LYS H  13    13574  16573   4493   4479   1600   3231       C
ATOM   1734  NZ  LYS H  13     191.383 -50.710  29.275  1.00 87.92           N
ANISOU 1734  NZ  LYS H  13    13337  16612   3455   4989   1146   3697       N
ATOM   1735  N   PRO H  14     195.073 -55.932  25.875  1.00 73.92           N
ANISOU 1735  N   PRO H  14    10330  11714   6040    567   -132   3192       N
ATOM   1736  CA  PRO H  14     195.386 -57.202  25.218  1.00 72.31           C
ANISOU 1736  CA  PRO H  14     9873  11256   6344    481   -787   3140       C
ATOM   1737  C   PRO H  14     194.246 -57.680  24.322  1.00 69.97           C
ANISOU 1737  C   PRO H  14    10750   9608   6227    536  -1391   3721       C
ATOM   1738  O   PRO H  14     193.100 -57.275  24.506  1.00 66.77           O
ANISOU 1738  O   PRO H  14    11011   8733   5623    924  -2134   3802       O
ATOM   1739  CB  PRO H  14     195.605 -58.190  26.378  1.00 73.30           C
ANISOU 1739  CB  PRO H  14     9933  11545   6371    923  -1230   3033       C
ATOM   1740  CG  PRO H  14     195.789 -57.316  27.605  1.00 77.63           C
ANISOU 1740  CG  PRO H  14    10304  12676   6515   1112   -985   2486       C
ATOM   1741  CD  PRO H  14     194.960 -56.079  27.333  1.00 76.49           C
ANISOU 1741  CD  PRO H  14    10502  12671   5890   1164   -520   2627       C
ATOM   1742  N   SER H  15     194.582 -58.547  23.356  1.00 69.74           N
ANISOU 1742  N   SER H  15    10519   9037   6941    989  -1191   3910       N
ATOM   1743  CA  SER H  15     193.622 -59.101  22.412  1.00 73.49           C
ANISOU 1743  CA  SER H  15    11107   9030   7783   1698  -2128   3692       C
ATOM   1744  C   SER H  15     192.885 -57.978  21.682  1.00 69.98           C
ANISOU 1744  C   SER H  15    10783   8419   7385   1040  -1913   3813       C
ATOM   1745  O   SER H  15     191.680 -58.066  21.453  1.00 73.43           O
ANISOU 1745  O   SER H  15    11447   9255   7196   1044  -3528   3200       O
ATOM   1746  CB  SER H  15     192.658 -60.041  23.101  1.00 75.19           C
ANISOU 1746  CB  SER H  15    11063   8594   8910   1559  -2415   3582       C
ATOM   1747  OG  SER H  15     193.354 -61.061  23.803  1.00 79.08           O
ANISOU 1747  OG  SER H  15    11869   8105  10071   1968  -2993   3130       O
ATOM   1748  N   GLN H  16     193.634 -56.930  21.319  1.00 67.87           N
ANISOU 1748  N   GLN H  16    10339   8393   7053   1225  -1440   3612       N
ATOM   1749  CA  GLN H  16     193.096 -55.758  20.646  1.00 67.33           C
ANISOU 1749  CA  GLN H  16    10624   8537   6420   1414  -1215   3590       C
ATOM   1750  C   GLN H  16     193.720 -55.655  19.259  1.00 67.20           C
ANISOU 1750  C   GLN H  16    11626   8200   5705   1323  -1801   3821       C
ATOM   1751  O   GLN H  16     194.469 -56.538  18.846  1.00 68.68           O
ANISOU 1751  O   GLN H  16    12165   8525   5405   1456  -1940   3387       O
ATOM   1752  CB  GLN H  16     193.399 -54.501  21.466  1.00 66.56           C
ANISOU 1752  CB  GLN H  16    10401   8273   6612   2000  -1277   3603       C
ATOM   1753  CG  GLN H  16     192.501 -54.324  22.681  1.00 66.04           C
ANISOU 1753  CG  GLN H  16    10024   8096   6972   2449  -1269   3290       C
ATOM   1754  CD  GLN H  16     191.204 -53.637  22.336  1.00 64.90           C
ANISOU 1754  CD  GLN H  16    10333   7522   6802   2829   -977   3027       C
ATOM   1755  OE1 GLN H  16     191.180 -52.458  21.993  1.00 63.97           O
ANISOU 1755  OE1 GLN H  16    10486   6640   7177   3282   -581   1525       O
ATOM   1756  NE2 GLN H  16     190.111 -54.373  22.434  1.00 64.41           N
ANISOU 1756  NE2 GLN H  16    10646   7337   6489   2799   -173   3320       N
ATOM   1757  N   THR H  17     193.387 -54.571  18.548  1.00 67.43           N
ANISOU 1757  N   THR H  17    11758   7899   5964   1093  -2190   3679       N
ATOM   1758  CA  THR H  17     194.056 -54.214  17.309  1.00 69.70           C
ANISOU 1758  CA  THR H  17    12021   7795   6663    124  -2259   4575       C
ATOM   1759  C   THR H  17     194.640 -52.811  17.452  1.00 66.72           C
ANISOU 1759  C   THR H  17    11905   7951   5493   -140  -2327   5263       C
ATOM   1760  O   THR H  17     193.971 -51.905  17.947  1.00 63.46           O
ANISOU 1760  O   THR H  17    12306   8447   3359   -742  -1432   5194       O
ATOM   1761  CB  THR H  17     193.093 -54.321  16.121  1.00 73.83           C
ANISOU 1761  CB  THR H  17    11941   7460   8648   -494  -3265   4204       C
ATOM   1762  OG1 THR H  17     192.512 -55.625  16.144  1.00 84.07           O
ANISOU 1762  OG1 THR H  17    12500   8493  10949  -1734  -3722   3474       O
ATOM   1763  CG2 THR H  17     193.768 -54.087  14.787  1.00 76.01           C
ANISOU 1763  CG2 THR H  17    11933   7392   9556   -427  -2490   3908       C
ATOM   1764  N   LEU H  18     195.898 -52.652  17.023  1.00 69.18           N
ANISOU 1764  N   LEU H  18    11568   8253   6463    -34  -2565   5164       N
ATOM   1765  CA  LEU H  18     196.569 -51.362  17.015  1.00 75.92           C
ANISOU 1765  CA  LEU H  18    11208   9563   8074  -1229  -2002   3947       C
ATOM   1766  C   LEU H  18     196.168 -50.604  15.750  1.00 80.02           C
ANISOU 1766  C   LEU H  18    12129  10095   8180  -1938  -1363   4767       C
ATOM   1767  O   LEU H  18     195.804 -51.217  14.750  1.00 87.55           O
ANISOU 1767  O   LEU H  18    13382  11472   8408  -3070   -127   3961       O
ATOM   1768  CB  LEU H  18     198.082 -51.598  17.078  1.00 75.17           C
ANISOU 1768  CB  LEU H  18    11099   9724   7738  -1238  -1883   3809       C
ATOM   1769  CG  LEU H  18     198.952 -50.344  17.152  1.00 75.95           C
ANISOU 1769  CG  LEU H  18    10235  10777   7843  -1538  -1575   3466       C
ATOM   1770  CD1 LEU H  18     198.759 -49.624  18.478  1.00 81.42           C
ANISOU 1770  CD1 LEU H  18    10926  12645   7361  -1341  -1114   3617       C
ATOM   1771  CD2 LEU H  18     200.416 -50.695  16.945  1.00 77.72           C
ANISOU 1771  CD2 LEU H  18    10322  10951   8254  -1151  -1635   3342       C
ATOM   1772  N   SER H  19     196.230 -49.268  15.810  1.00 78.59           N
ANISOU 1772  N   SER H  19    11910  10046   7904  -2076   -973   4479       N
ATOM   1773  CA  SER H  19     195.841 -48.429  14.688  1.00 81.42           C
ANISOU 1773  CA  SER H  19    12447  10834   7653  -1021   -761   4384       C
ATOM   1774  C   SER H  19     196.665 -47.143  14.678  1.00 79.28           C
ANISOU 1774  C   SER H  19    12495  10675   6951   -814   -321   3652       C
ATOM   1775  O   SER H  19     196.280 -46.152  15.295  1.00 73.88           O
ANISOU 1775  O   SER H  19    11291  11921   4858  -1420   1028   3426       O
ATOM   1776  CB  SER H  19     194.362 -48.138  14.730  1.00 88.50           C
ANISOU 1776  CB  SER H  19    12640  12175   8811   -844  -1371   4145       C
ATOM   1777  OG  SER H  19     193.974 -47.321  13.634  1.00 97.81           O
ANISOU 1777  OG  SER H  19    13749  14572   8839   -962  -2014   4826       O
ATOM   1778  N   LEU H  20     197.799 -47.176  13.965  1.00 79.77           N
ANISOU 1778  N   LEU H  20    13049  10385   6872    209   -108   3554       N
ATOM   1779  CA  LEU H  20     198.640 -46.004  13.777  1.00 77.43           C
ANISOU 1779  CA  LEU H  20    13052   9669   6697    540   -145   2997       C
ATOM   1780  C   LEU H  20     198.483 -45.489  12.348  1.00 77.77           C
ANISOU 1780  C   LEU H  20    13237  10025   6284   -101   -231   2494       C
ATOM   1781  O   LEU H  20     198.204 -46.260  11.431  1.00 77.41           O
ANISOU 1781  O   LEU H  20    12749  10499   6161   -261   -537   2433       O
ATOM   1782  CB  LEU H  20     200.099 -46.373  14.065  1.00 75.29           C
ANISOU 1782  CB  LEU H  20    13232   9102   6272   1240     54   2736       C
ATOM   1783  CG  LEU H  20     200.402 -46.865  15.479  1.00 77.03           C
ANISOU 1783  CG  LEU H  20    14245   9367   5653   1471     82   1857       C
ATOM   1784  CD1 LEU H  20     201.903 -47.013  15.686  1.00 78.67           C
ANISOU 1784  CD1 LEU H  20    14220   9941   5729    899    309   1481       C
ATOM   1785  CD2 LEU H  20     199.815 -45.932  16.528  1.00 78.29           C
ANISOU 1785  CD2 LEU H  20    14048   8752   6943   1970    -38   1556       C
ATOM   1786  N   THR H  21     198.674 -44.173  12.183  1.00 77.10           N
ANISOU 1786  N   THR H  21    13250   9957   6087   -162   -534   2239       N
ATOM   1787  CA  THR H  21     198.570 -43.507  10.894  1.00 73.62           C
ANISOU 1787  CA  THR H  21    13006   9355   5611    -40   -931   1616       C
ATOM   1788  C   THR H  21     199.776 -42.589  10.714  1.00 70.34           C
ANISOU 1788  C   THR H  21    13234   8941   4549    113   -411   1758       C
ATOM   1789  O   THR H  21     200.320 -42.082  11.692  1.00 71.81           O
ANISOU 1789  O   THR H  21    13287   9400   4595   -358    104   1332       O
ATOM   1790  CB  THR H  21     197.254 -42.725  10.788  1.00 73.56           C
ANISOU 1790  CB  THR H  21    13549   9222   5177    214  -1562   1885       C
ATOM   1791  OG1 THR H  21     196.179 -43.617  11.087  1.00 74.90           O
ANISOU 1791  OG1 THR H  21    13486   9848   5121     91  -1714   1451       O
ATOM   1792  CG2 THR H  21     197.036 -42.111   9.423  1.00 72.76           C
ANISOU 1792  CG2 THR H  21    13616   8589   5440   -118  -1265   2195       C
ATOM   1793  N   CYS H  22     200.180 -42.382   9.456  1.00 69.26           N
ANISOU 1793  N   CYS H  22    13399   8672   4243    548   -496   1162       N
ATOM   1794  CA  CYS H  22     201.344 -41.569   9.144  1.00 69.74           C
ANISOU 1794  CA  CYS H  22    12937   8699   4861    748   -514    494       C
ATOM   1795  C   CYS H  22     201.076 -40.734   7.893  1.00 69.99           C
ANISOU 1795  C   CYS H  22    13419   8178   4995    888    -46    539       C
ATOM   1796  O   CYS H  22     201.027 -41.270   6.787  1.00 64.91           O
ANISOU 1796  O   CYS H  22    12976   6528   5158   1946    818    637       O
ATOM   1797  CB  CYS H  22     202.575 -42.444   8.946  1.00 71.14           C
ANISOU 1797  CB  CYS H  22    13093   9112   4823    996   -772    -70       C
ATOM   1798  SG  CYS H  22     204.106 -41.497   8.741  1.00 77.43           S
ANISOU 1798  SG  CYS H  22    13694   9572   6152    604   -634   -222       S
ATOM   1799  N   ALA H  23     200.908 -39.420   8.091  1.00 71.85           N
ANISOU 1799  N   ALA H  23    13702   8314   5284     25    167   -568       N
ATOM   1800  CA  ALA H  23     200.621 -38.494   7.006  1.00 69.69           C
ANISOU 1800  CA  ALA H  23    12860   8538   5081   -259    264   -565       C
ATOM   1801  C   ALA H  23     201.926 -37.975   6.410  1.00 71.64           C
ANISOU 1801  C   ALA H  23    13181   8997   5041   -837    301   -489       C
ATOM   1802  O   ALA H  23     202.781 -37.463   7.131  1.00 72.44           O
ANISOU 1802  O   ALA H  23    13181   9644   4695   -943    869  -1321       O
ATOM   1803  CB  ALA H  23     199.759 -37.362   7.511  1.00 71.03           C
ANISOU 1803  CB  ALA H  23    12808   8587   5593     11   -228   -734       C
ATOM   1804  N   ILE H  24     202.054 -38.106   5.084  1.00 66.58           N
ANISOU 1804  N   ILE H  24    12168   8322   4807  -1193    258    644       N
ATOM   1805  CA  ILE H  24     203.261 -37.724   4.371  1.00 62.90           C
ANISOU 1805  CA  ILE H  24    11784   7693   4420   -808    -16    947       C
ATOM   1806  C   ILE H  24     203.095 -36.291   3.872  1.00 64.58           C
ANISOU 1806  C   ILE H  24    12033   7562   4940   -770    125    809       C
ATOM   1807  O   ILE H  24     201.998 -35.890   3.488  1.00 67.14           O
ANISOU 1807  O   ILE H  24    12402   7189   5917   -208     53    284       O
ATOM   1808  CB  ILE H  24     203.547 -38.707   3.216  1.00 58.06           C
ANISOU 1808  CB  ILE H  24    11046   7000   4014   -918   -185   1408       C
ATOM   1809  CG1 ILE H  24     203.520 -40.164   3.686  1.00 57.95           C
ANISOU 1809  CG1 ILE H  24    10708   6980   4330  -1023   -172   1376       C
ATOM   1810  CG2 ILE H  24     204.861 -38.364   2.527  1.00 57.31           C
ANISOU 1810  CG2 ILE H  24    11140   6854   3779   -851   -252   1712       C
ATOM   1811  CD1 ILE H  24     203.380 -41.170   2.567  1.00 58.75           C
ANISOU 1811  CD1 ILE H  24    10757   7336   4226  -1103   -227   1337       C
ATOM   1812  N   SER H  25     204.200 -35.535   3.887  1.00 66.57           N
ANISOU 1812  N   SER H  25    11660   8709   4922   -918   -239     60       N
ATOM   1813  CA  SER H  25     204.235 -34.177   3.369  1.00 65.00           C
ANISOU 1813  CA  SER H  25    11500   8526   4669  -1484   -266   -385       C
ATOM   1814  C   SER H  25     205.552 -33.950   2.632  1.00 64.34           C
ANISOU 1814  C   SER H  25    11834   8919   3692  -1668   -320    151       C
ATOM   1815  O   SER H  25     206.620 -34.165   3.200  1.00 62.12           O
ANISOU 1815  O   SER H  25    11342   9422   2836  -1801     97   -445       O
ATOM   1816  CB  SER H  25     204.047 -33.173   4.474  1.00 66.63           C
ANISOU 1816  CB  SER H  25    11365   8788   5163  -1542  -1054   -937       C
ATOM   1817  OG  SER H  25     204.991 -33.381   5.513  1.00 70.25           O
ANISOU 1817  OG  SER H  25    12277   9238   5174  -1249  -1459  -1146       O
ATOM   1818  N   GLY H  26     205.459 -33.520   1.368  1.00 66.38           N
ANISOU 1818  N   GLY H  26    12406   8396   4417  -1901   -352   1178       N
ATOM   1819  CA  GLY H  26     206.626 -33.312   0.525  1.00 64.51           C
ANISOU 1819  CA  GLY H  26    12197   7983   4328  -1940   -737   1926       C
ATOM   1820  C   GLY H  26     207.003 -34.557  -0.278  1.00 62.67           C
ANISOU 1820  C   GLY H  26    12053   7905   3853  -1637   -910   2233       C
ATOM   1821  O   GLY H  26     208.084 -34.608  -0.862  1.00 61.42           O
ANISOU 1821  O   GLY H  26    12267   7989   3080  -1577   -807   1965       O
ATOM   1822  N   ASP H  27     206.107 -35.554  -0.304  1.00 61.59           N
ANISOU 1822  N   ASP H  27    12430   7169   3803  -1394  -1487   2850       N
ATOM   1823  CA  ASP H  27     206.323 -36.778  -1.061  1.00 62.20           C
ANISOU 1823  CA  ASP H  27    12615   6945   4070  -1031  -1792   3146       C
ATOM   1824  C   ASP H  27     204.989 -37.511  -1.205  1.00 61.99           C
ANISOU 1824  C   ASP H  27    12316   7157   4080   -807  -2410   3692       C
ATOM   1825  O   ASP H  27     204.088 -37.332  -0.387  1.00 56.65           O
ANISOU 1825  O   ASP H  27    12325   6182   3015   -481  -2818   3860       O
ATOM   1826  CB  ASP H  27     207.390 -37.657  -0.398  1.00 65.49           C
ANISOU 1826  CB  ASP H  27    12910   7615   4356   -884  -1745   3727       C
ATOM   1827  CG  ASP H  27     208.007 -38.706  -1.310  1.00 67.96           C
ANISOU 1827  CG  ASP H  27    13122   7563   5136   -632  -1208   4016       C
ATOM   1828  OD1 ASP H  27     207.565 -38.816  -2.473  1.00 70.57           O
ANISOU 1828  OD1 ASP H  27    14083   7689   5041   -780  -1326   4555       O
ATOM   1829  OD2 ASP H  27     208.937 -39.399  -0.852  1.00 68.48           O
ANISOU 1829  OD2 ASP H  27    12328   8220   5470   -794  -1047   4142       O
ATOM   1830  N   SER H  28     204.877 -38.333  -2.257  1.00 60.82           N
ANISOU 1830  N   SER H  28    11454   6591   5063  -1557  -3192   3524       N
ATOM   1831  CA  SER H  28     203.648 -39.048  -2.569  1.00 64.20           C
ANISOU 1831  CA  SER H  28    11510   7004   5876  -1893  -2968   3214       C
ATOM   1832  C   SER H  28     203.690 -40.450  -1.966  1.00 63.56           C
ANISOU 1832  C   SER H  28    10743   6923   6481  -1396  -3281   3150       C
ATOM   1833  O   SER H  28     204.727 -41.109  -2.002  1.00 66.79           O
ANISOU 1833  O   SER H  28    10038   8003   7336  -1550  -3313   2529       O
ATOM   1834  CB  SER H  28     203.429 -39.104  -4.060  1.00 62.19           C
ANISOU 1834  CB  SER H  28    11409   6380   5839  -2597  -2801   3108       C
ATOM   1835  OG  SER H  28     202.169 -39.680  -4.369  1.00 62.22           O
ANISOU 1835  OG  SER H  28    11586   6331   5721  -2600  -3008   2766       O
ATOM   1836  N   VAL H  29     202.548 -40.897  -1.426  1.00 66.08           N
ANISOU 1836  N   VAL H  29    10806   7684   6618  -1242  -2811   2680       N
ATOM   1837  CA  VAL H  29     202.425 -42.231  -0.855  1.00 66.70           C
ANISOU 1837  CA  VAL H  29    11215   7694   6432   -664  -2651   2737       C
ATOM   1838  C   VAL H  29     202.548 -43.268  -1.971  1.00 69.69           C
ANISOU 1838  C   VAL H  29    11439   8702   6337   -540  -2337   2481       C
ATOM   1839  O   VAL H  29     203.093 -44.349  -1.754  1.00 71.85           O
ANISOU 1839  O   VAL H  29    10575   9517   7205   -103  -2845   2433       O
ATOM   1840  CB  VAL H  29     201.109 -42.404  -0.068  1.00 65.87           C
ANISOU 1840  CB  VAL H  29    11565   7750   5711    -81  -2481   2417       C
ATOM   1841  CG1 VAL H  29     199.879 -42.344  -0.963  1.00 67.79           C
ANISOU 1841  CG1 VAL H  29    11377   7721   6657    313  -2623   2200       C
ATOM   1842  CG2 VAL H  29     201.108 -43.691   0.744  1.00 63.52           C
ANISOU 1842  CG2 VAL H  29    11590   7954   4588   -335  -2545   2248       C
ATOM   1843  N   SER H  30     202.022 -42.932  -3.156  1.00 68.73           N
ANISOU 1843  N   SER H  30    11793   8123   6198   -644  -1864   3129       N
ATOM   1844  CA  SER H  30     202.154 -43.772  -4.335  1.00 68.20           C
ANISOU 1844  CA  SER H  30    12129   8223   5560  -1007  -1930   3490       C
ATOM   1845  C   SER H  30     203.384 -43.339  -5.129  1.00 68.80           C
ANISOU 1845  C   SER H  30    12098   8532   5508  -1254  -2170   3644       C
ATOM   1846  O   SER H  30     203.264 -42.744  -6.198  1.00 73.05           O
ANISOU 1846  O   SER H  30    12659   9556   5539   -759  -2162   3888       O
ATOM   1847  CB  SER H  30     200.901 -43.725  -5.171  1.00 69.39           C
ANISOU 1847  CB  SER H  30    11638   8694   6033  -1202  -1649   3641       C
ATOM   1848  OG  SER H  30     200.562 -42.387  -5.504  1.00 72.66           O
ANISOU 1848  OG  SER H  30    11789   8417   7400  -1341   -655   3452       O
ATOM   1849  N   SER H  31     204.566 -43.644  -4.581  1.00 67.87           N
ANISOU 1849  N   SER H  31    11807   8865   5115  -2218  -2296   3665       N
ATOM   1850  CA  SER H  31     205.833 -43.272  -5.190  1.00 71.16           C
ANISOU 1850  CA  SER H  31    12418   8862   5756  -3395  -2254   3868       C
ATOM   1851  C   SER H  31     206.258 -44.337  -6.198  1.00 72.57           C
ANISOU 1851  C   SER H  31    13006   8181   6383  -3826  -2415   3780       C
ATOM   1852  O   SER H  31     205.595 -45.361  -6.344  1.00 76.94           O
ANISOU 1852  O   SER H  31    12792   8153   8288  -3720  -2581   3438       O
ATOM   1853  CB  SER H  31     206.887 -43.062  -4.136  1.00 72.21           C
ANISOU 1853  CB  SER H  31    12652   9127   5657  -3864  -2137   3515       C
ATOM   1854  OG  SER H  31     208.113 -42.647  -4.720  1.00 77.36           O
ANISOU 1854  OG  SER H  31    12681  11075   5638  -3542  -1810   3626       O
ATOM   1855  N   ASN H  32     207.375 -44.075  -6.887  1.00 76.98           N
ANISOU 1855  N   ASN H  32    13345   9290   6613  -3829  -2244   4020       N
ATOM   1856  CA  ASN H  32     207.908 -44.979  -7.893  1.00 80.16           C
ANISOU 1856  CA  ASN H  32    14465   9827   6162  -3558  -2545   3930       C
ATOM   1857  C   ASN H  32     208.991 -45.853  -7.268  1.00 86.04           C
ANISOU 1857  C   ASN H  32    14646  10247   7797  -2829  -2855   3017       C
ATOM   1858  O   ASN H  32     208.908 -47.079  -7.321  1.00 90.94           O
ANISOU 1858  O   ASN H  32    14735  10637   9178  -4632  -3636    956       O
ATOM   1859  CB  ASN H  32     208.455 -44.213  -9.100  1.00 80.61           C
ANISOU 1859  CB  ASN H  32    14447  11765   4415  -3392  -3854   4234       C
ATOM   1860  CG  ASN H  32     207.430 -43.287  -9.719  1.00 79.39           C
ANISOU 1860  CG  ASN H  32    14430  13379   2355  -3679  -4325   4607       C
ATOM   1861  OD1 ASN H  32     206.379 -43.735 -10.173  1.00 84.02           O
ANISOU 1861  OD1 ASN H  32    15255  15142   1526  -4535  -4004   3559       O
ATOM   1862  ND2 ASN H  32     207.721 -41.997  -9.733  1.00 79.12           N
ANISOU 1862  ND2 ASN H  32    13708  13391   2960  -3671  -5134   4832       N
ATOM   1863  N   SER H  33     209.999 -45.202  -6.672  1.00 85.21           N
ANISOU 1863  N   SER H  33    14903  10159   7314  -3194  -2131   2594       N
ATOM   1864  CA  SER H  33     211.180 -45.882  -6.164  1.00 82.91           C
ANISOU 1864  CA  SER H  33    14302  10909   6291  -2964   -844   2669       C
ATOM   1865  C   SER H  33     211.290 -45.711  -4.650  1.00 84.06           C
ANISOU 1865  C   SER H  33    15261  10375   6303  -2659    260   1692       C
ATOM   1866  O   SER H  33     212.374 -45.443  -4.136  1.00 83.67           O
ANISOU 1866  O   SER H  33    16131   9601   6057  -2925   -157    721       O
ATOM   1867  CB  SER H  33     212.414 -45.368  -6.861  1.00 86.82           C
ANISOU 1867  CB  SER H  33    14737  11333   6918  -2882   -240   3313       C
ATOM   1868  OG  SER H  33     212.601 -43.984  -6.603  1.00 83.52           O
ANISOU 1868  OG  SER H  33    14586  10945   6202  -2225    576   3920       O
ATOM   1869  N   VAL H  34     210.165 -45.885  -3.945  1.00 80.36           N
ANISOU 1869  N   VAL H  34    16292   9666   4573  -2237    853   1573       N
ATOM   1870  CA  VAL H  34     210.114 -45.715  -2.501  1.00 77.67           C
ANISOU 1870  CA  VAL H  34    16130   9012   4366  -2413   1602   2595       C
ATOM   1871  C   VAL H  34     209.026 -46.628  -1.938  1.00 74.88           C
ANISOU 1871  C   VAL H  34    16386   8047   4019  -2225   1425   2629       C
ATOM   1872  O   VAL H  34     208.005 -46.851  -2.586  1.00 70.86           O
ANISOU 1872  O   VAL H  34    17040   6975   2907  -2042   1259   2924       O
ATOM   1873  CB  VAL H  34     209.864 -44.240  -2.121  1.00 77.56           C
ANISOU 1873  CB  VAL H  34    16835   8922   3710  -2525   1826   2909       C
ATOM   1874  CG1 VAL H  34     209.411 -44.079  -0.676  1.00 79.34           C
ANISOU 1874  CG1 VAL H  34    17516   9039   3587  -2373   1576   2477       C
ATOM   1875  CG2 VAL H  34     211.079 -43.365  -2.396  1.00 80.10           C
ANISOU 1875  CG2 VAL H  34    16510   9392   4532  -2558   1711   2806       C
ATOM   1876  N   SER H  35     209.272 -47.155  -0.730  1.00 73.01           N
ANISOU 1876  N   SER H  35    15701   7794   4243  -1985    789   2445       N
ATOM   1877  CA  SER H  35     208.251 -47.835   0.053  1.00 69.41           C
ANISOU 1877  CA  SER H  35    14931   7960   3479  -1650    680   1931       C
ATOM   1878  C   SER H  35     208.061 -47.103   1.380  1.00 66.73           C
ANISOU 1878  C   SER H  35    14036   8425   2894  -2466    559   2104       C
ATOM   1879  O   SER H  35     208.942 -46.369   1.823  1.00 62.41           O
ANISOU 1879  O   SER H  35    14922   7287   1502  -2647    735   2242       O
ATOM   1880  CB  SER H  35     208.587 -49.293   0.267  1.00 68.45           C
ANISOU 1880  CB  SER H  35    14295   7909   3803  -1713    600   2088       C
ATOM   1881  OG  SER H  35     209.746 -49.445   1.072  1.00 65.11           O
ANISOU 1881  OG  SER H  35    13860   7215   3660  -1138    986   2315       O
ATOM   1882  N   TRP H  36     206.896 -47.321   2.001  1.00 64.99           N
ANISOU 1882  N   TRP H  36    13922   8652   2118  -2125    554   1597       N
ATOM   1883  CA  TRP H  36     206.512 -46.627   3.219  1.00 65.14           C
ANISOU 1883  CA  TRP H  36    13566   7914   3270  -1768    315    831       C
ATOM   1884  C   TRP H  36     206.364 -47.639   4.352  1.00 67.33           C
ANISOU 1884  C   TRP H  36    13506   8183   3891  -1405   -100   1383       C
ATOM   1885  O   TRP H  36     205.350 -48.327   4.454  1.00 71.51           O
ANISOU 1885  O   TRP H  36    13234   9056   4879  -1570   -293    948       O
ATOM   1886  CB  TRP H  36     205.235 -45.819   2.968  1.00 60.86           C
ANISOU 1886  CB  TRP H  36    13626   6791   2706  -1995    250    681       C
ATOM   1887  CG  TRP H  36     205.434 -44.740   1.949  1.00 58.95           C
ANISOU 1887  CG  TRP H  36    13683   6377   2339  -2416    281    195       C
ATOM   1888  CD1 TRP H  36     205.058 -44.765   0.638  1.00 60.37           C
ANISOU 1888  CD1 TRP H  36    14022   6505   2410  -2376    152   -314       C
ATOM   1889  CD2 TRP H  36     206.078 -43.471   2.157  1.00 60.77           C
ANISOU 1889  CD2 TRP H  36    13284   6868   2937  -2744    373     -7       C
ATOM   1890  NE1 TRP H  36     205.422 -43.601   0.016  1.00 60.69           N
ANISOU 1890  NE1 TRP H  36    13708   6435   2916  -2790    -48   -438       N
ATOM   1891  CE2 TRP H  36     206.047 -42.786   0.923  1.00 59.60           C
ANISOU 1891  CE2 TRP H  36    13110   6886   2646  -2979     91   -265       C
ATOM   1892  CE3 TRP H  36     206.671 -42.846   3.260  1.00 60.42           C
ANISOU 1892  CE3 TRP H  36    12835   6933   3186  -2768    384   -108       C
ATOM   1893  CZ2 TRP H  36     206.586 -41.510   0.766  1.00 59.25           C
ANISOU 1893  CZ2 TRP H  36    12788   7085   2639  -2951    291    298       C
ATOM   1894  CZ3 TRP H  36     207.202 -41.584   3.104  1.00 59.21           C
ANISOU 1894  CZ3 TRP H  36    12609   6991   2894  -2803    572   -231       C
ATOM   1895  CH2 TRP H  36     207.160 -40.927   1.874  1.00 59.02           C
ANISOU 1895  CH2 TRP H  36    12560   6941   2922  -2941    583   -175       C
ATOM   1896  N   ASP H  37     207.398 -47.707   5.200  1.00 66.01           N
ANISOU 1896  N   ASP H  37    13565   7562   3953   -771   -144   1697       N
ATOM   1897  CA  ASP H  37     207.609 -48.833   6.095  1.00 67.44           C
ANISOU 1897  CA  ASP H  37    13719   7253   4650   -344    159   1744       C
ATOM   1898  C   ASP H  37     207.290 -48.425   7.531  1.00 66.99           C
ANISOU 1898  C   ASP H  37    13596   6871   4983   -510    531   1559       C
ATOM   1899  O   ASP H  37     207.131 -47.241   7.824  1.00 70.27           O
ANISOU 1899  O   ASP H  37    13659   6949   6089   -928    501   1097       O
ATOM   1900  CB  ASP H  37     209.049 -49.340   5.976  1.00 70.14           C
ANISOU 1900  CB  ASP H  37    13875   7751   5023   -156    154   2017       C
ATOM   1901  CG  ASP H  37     209.491 -49.636   4.550  1.00 69.36           C
ANISOU 1901  CG  ASP H  37    13810   7956   4586   -254   -151   2674       C
ATOM   1902  OD1 ASP H  37     208.734 -49.306   3.617  1.00 67.22           O
ANISOU 1902  OD1 ASP H  37    14208   6465   4867   -277     12   3732       O
ATOM   1903  OD2 ASP H  37     210.589 -50.202   4.382  1.00 71.16           O
ANISOU 1903  OD2 ASP H  37    13465   8540   5031   -445    183   2657       O
ATOM   1904  N   TRP H  38     207.189 -49.431   8.411  1.00 66.19           N
ANISOU 1904  N   TRP H  38    13393   6347   5409   -226    597   1488       N
ATOM   1905  CA  TRP H  38     207.049 -49.218   9.844  1.00 64.00           C
ANISOU 1905  CA  TRP H  38    13008   6103   5204      5    397   1930       C
ATOM   1906  C   TRP H  38     208.141 -49.985  10.584  1.00 63.80           C
ANISOU 1906  C   TRP H  38    12860   6372   5009    179    403   1595       C
ATOM   1907  O   TRP H  38     208.523 -51.079  10.175  1.00 63.62           O
ANISOU 1907  O   TRP H  38    12247   6868   5058    467    660   1419       O
ATOM   1908  CB  TRP H  38     205.656 -49.629  10.336  1.00 63.62           C
ANISOU 1908  CB  TRP H  38    13185   6175   4810    193    758   2077       C
ATOM   1909  CG  TRP H  38     204.558 -48.697   9.924  1.00 65.66           C
ANISOU 1909  CG  TRP H  38    13615   6319   5014    447    960   2359       C
ATOM   1910  CD1 TRP H  38     203.934 -48.642   8.711  1.00 68.65           C
ANISOU 1910  CD1 TRP H  38    13893   6812   5376    604    610   2314       C
ATOM   1911  CD2 TRP H  38     203.962 -47.664  10.728  1.00 67.07           C
ANISOU 1911  CD2 TRP H  38    14006   6691   4784    658   1112   2418       C
ATOM   1912  NE1 TRP H  38     202.983 -47.657   8.710  1.00 70.03           N
ANISOU 1912  NE1 TRP H  38    14226   7016   5366    892    612   1879       N
ATOM   1913  CE2 TRP H  38     202.980 -47.036   9.931  1.00 69.90           C
ANISOU 1913  CE2 TRP H  38    14135   7476   4947    961    844   2131       C
ATOM   1914  CE3 TRP H  38     204.158 -47.211  12.038  1.00 67.63           C
ANISOU 1914  CE3 TRP H  38    13923   7055   4717    544    773   2750       C
ATOM   1915  CZ2 TRP H  38     202.197 -45.985  10.406  1.00 72.55           C
ANISOU 1915  CZ2 TRP H  38    13877   8411   5274   1436    912   2116       C
ATOM   1916  CZ3 TRP H  38     203.385 -46.170  12.506  1.00 71.29           C
ANISOU 1916  CZ3 TRP H  38    14095   7361   5630    820    775   2617       C
ATOM   1917  CH2 TRP H  38     202.418 -45.568  11.699  1.00 73.30           C
ANISOU 1917  CH2 TRP H  38    14016   8364   5470   1060    569   2181       C
ATOM   1918  N   ILE H  39     208.634 -49.387  11.676  1.00 65.28           N
ANISOU 1918  N   ILE H  39    12886   6772   5144    510    385   1252       N
ATOM   1919  CA  ILE H  39     209.691 -49.968  12.489  1.00 67.95           C
ANISOU 1919  CA  ILE H  39    12693   7194   5928   1049    608   1472       C
ATOM   1920  C   ILE H  39     209.405 -49.624  13.950  1.00 69.32           C
ANISOU 1920  C   ILE H  39    13032   7740   5563   1270    275   2053       C
ATOM   1921  O   ILE H  39     209.014 -48.498  14.250  1.00 75.40           O
ANISOU 1921  O   ILE H  39    14048   8340   6258   2236    272   1858       O
ATOM   1922  CB  ILE H  39     211.077 -49.453  12.045  1.00 67.14           C
ANISOU 1922  CB  ILE H  39    12636   7164   5709   1385    981   1491       C
ATOM   1923  CG1 ILE H  39     211.243 -49.478  10.521  1.00 67.76           C
ANISOU 1923  CG1 ILE H  39    12682   7285   5778   1239   1273   1559       C
ATOM   1924  CG2 ILE H  39     212.192 -50.217  12.745  1.00 67.26           C
ANISOU 1924  CG2 ILE H  39    12434   7342   5778   1237    921   1559       C
ATOM   1925  CD1 ILE H  39     212.589 -48.998  10.037  1.00 69.39           C
ANISOU 1925  CD1 ILE H  39    12732   7769   5860   1240   1393   1603       C
ATOM   1926  N   ARG H  40     209.609 -50.595  14.849  1.00 69.16           N
ANISOU 1926  N   ARG H  40    12251   7472   6553   1055     -9   2351       N
ATOM   1927  CA  ARG H  40     209.388 -50.383  16.271  1.00 68.01           C
ANISOU 1927  CA  ARG H  40    11738   7670   6430    759   -492   2376       C
ATOM   1928  C   ARG H  40     210.699 -50.595  17.028  1.00 68.75           C
ANISOU 1928  C   ARG H  40    11344   7597   7178    975   -470   2019       C
ATOM   1929  O   ARG H  40     211.559 -51.354  16.588  1.00 62.21           O
ANISOU 1929  O   ARG H  40    10760   6425   6449    897  -1423   2166       O
ATOM   1930  CB  ARG H  40     208.266 -51.290  16.788  1.00 68.38           C
ANISOU 1930  CB  ARG H  40    11803   7489   6688    761   -501   2340       C
ATOM   1931  CG  ARG H  40     208.525 -52.784  16.646  1.00 68.39           C
ANISOU 1931  CG  ARG H  40    11697   7538   6747    758   -500   1850       C
ATOM   1932  CD  ARG H  40     207.366 -53.596  17.194  1.00 67.72           C
ANISOU 1932  CD  ARG H  40    11647   6986   7096    499   -865   1517       C
ATOM   1933  NE  ARG H  40     207.631 -55.029  17.216  1.00 70.38           N
ANISOU 1933  NE  ARG H  40    12097   7094   7548    857   -462   1542       N
ATOM   1934  CZ  ARG H  40     206.766 -55.949  17.635  1.00 69.44           C
ANISOU 1934  CZ  ARG H  40    12615   6531   7236   1286      6   1776       C
ATOM   1935  NH1 ARG H  40     205.537 -55.600  17.972  1.00 68.71           N
ANISOU 1935  NH1 ARG H  40    12312   6834   6959    982    223   3274       N
ATOM   1936  NH2 ARG H  40     207.131 -57.218  17.712  1.00 68.55           N
ANISOU 1936  NH2 ARG H  40    12852   6368   6823   1210    218   1192       N
ATOM   1937  N   GLN H  41     210.829 -49.904  18.169  1.00 74.62           N
ANISOU 1937  N   GLN H  41    11715   9232   7402    232  -1134   1661       N
ATOM   1938  CA  GLN H  41     212.049 -49.915  18.962  1.00 79.48           C
ANISOU 1938  CA  GLN H  41    11162  10250   8784    278  -1097   2240       C
ATOM   1939  C   GLN H  41     211.711 -50.208  20.421  1.00 84.31           C
ANISOU 1939  C   GLN H  41    11501  11555   8978    691  -1043   2765       C
ATOM   1940  O   GLN H  41     210.917 -49.495  21.031  1.00 94.38           O
ANISOU 1940  O   GLN H  41    12392  13221  10244   1009    227   2495       O
ATOM   1941  CB  GLN H  41     212.767 -48.567  18.862  1.00 78.57           C
ANISOU 1941  CB  GLN H  41    10471  11185   8196   -523  -1351   2309       C
ATOM   1942  CG  GLN H  41     214.166 -48.578  19.466  1.00 77.54           C
ANISOU 1942  CG  GLN H  41    10968  11165   7326  -1054  -1809   2194       C
ATOM   1943  CD  GLN H  41     214.851 -47.233  19.420  1.00 76.69           C
ANISOU 1943  CD  GLN H  41    11191  11313   6634  -1255  -2206   2679       C
ATOM   1944  OE1 GLN H  41     216.032 -47.110  19.736  1.00 77.61           O
ANISOU 1944  OE1 GLN H  41    11338  12587   5562  -2083  -1958   2729       O
ATOM   1945  NE2 GLN H  41     214.115 -46.208  19.023  1.00 73.14           N
ANISOU 1945  NE2 GLN H  41    10274  10389   7124  -1929  -2261   2428       N
ATOM   1946  N   SER H  42     212.338 -51.254  20.969  1.00 87.89           N
ANISOU 1946  N   SER H  42    10985  12420   9988    697  -2031   3036       N
ATOM   1947  CA  SER H  42     212.206 -51.601  22.375  1.00 88.93           C
ANISOU 1947  CA  SER H  42    10470  13191  10127   -977  -1979   3082       C
ATOM   1948  C   SER H  42     213.568 -52.016  22.923  1.00 92.75           C
ANISOU 1948  C   SER H  42    11483  14725   9032   -589  -2892   2600       C
ATOM   1949  O   SER H  42     214.416 -52.499  22.175  1.00 98.73           O
ANISOU 1949  O   SER H  42    11385  15181  10946   -124  -2727   2224       O
ATOM   1950  CB  SER H  42     211.182 -52.689  22.568  1.00 90.52           C
ANISOU 1950  CB  SER H  42     9342  13899  11152   -999  -1979   3351       C
ATOM   1951  OG  SER H  42     211.486 -53.818  21.763  1.00 85.70           O
ANISOU 1951  OG  SER H  42     7884  12470  12208  -2687  -1643   3560       O
ATOM   1952  N   PRO H  43     213.823 -51.844  24.241  1.00 91.93           N
ANISOU 1952  N   PRO H  43    12260  14579   8088   -122   -875   2390       N
ATOM   1953  CA  PRO H  43     215.118 -52.201  24.826  1.00 91.14           C
ANISOU 1953  CA  PRO H  43    12872  14654   7101   -334  -1457   2311       C
ATOM   1954  C   PRO H  43     215.374 -53.708  24.855  1.00 92.44           C
ANISOU 1954  C   PRO H  43    12862  14542   7717   -799  -1216   1770       C
ATOM   1955  O   PRO H  43     216.524 -54.141  24.798  1.00103.50           O
ANISOU 1955  O   PRO H  43    13260  15639  10425    137  -1908   1452       O
ATOM   1956  CB  PRO H  43     215.034 -51.627  26.249  1.00 89.56           C
ANISOU 1956  CB  PRO H  43    12356  14237   7434   -406   -983   2106       C
ATOM   1957  CG  PRO H  43     213.553 -51.612  26.559  1.00 90.39           C
ANISOU 1957  CG  PRO H  43    12181  14341   7819    -74  -1115   2448       C
ATOM   1958  CD  PRO H  43     212.883 -51.304  25.236  1.00 90.01           C
ANISOU 1958  CD  PRO H  43    12529  14466   7202   -490   -727   2487       C
ATOM   1959  N   SER H  44     214.293 -54.493  24.938  1.00 91.29           N
ANISOU 1959  N   SER H  44    13503  14249   6934  -1311   -881   1182       N
ATOM   1960  CA  SER H  44     214.383 -55.944  24.981  1.00 90.85           C
ANISOU 1960  CA  SER H  44    13081  14122   7315  -1569   -624   1028       C
ATOM   1961  C   SER H  44     214.714 -56.499  23.597  1.00 88.53           C
ANISOU 1961  C   SER H  44    11905  13984   7749  -1256    222   1218       C
ATOM   1962  O   SER H  44     215.696 -57.220  23.437  1.00 86.50           O
ANISOU 1962  O   SER H  44    12167  13089   7608   -856  -1040   2169       O
ATOM   1963  CB  SER H  44     213.108 -56.542  25.522  1.00 89.98           C
ANISOU 1963  CB  SER H  44    13545  13771   6870  -1728   -606    908       C
ATOM   1964  OG  SER H  44     211.982 -56.105  24.774  1.00 91.23           O
ANISOU 1964  OG  SER H  44    13816  14204   6644  -1010   -363   1194       O
ATOM   1965  N   ARG H  45     213.886 -56.147  22.604  1.00 90.11           N
ANISOU 1965  N   ARG H  45    11496  14969   7774  -1179    455   1216       N
ATOM   1966  CA  ARG H  45     213.989 -56.709  21.266  1.00 89.52           C
ANISOU 1966  CA  ARG H  45    11075  14770   8167  -1253   1373    912       C
ATOM   1967  C   ARG H  45     215.012 -55.918  20.452  1.00 82.41           C
ANISOU 1967  C   ARG H  45    11187  12757   7368    -27   1934    664       C
ATOM   1968  O   ARG H  45     215.964 -56.494  19.928  1.00 81.18           O
ANISOU 1968  O   ARG H  45    10040  14200   6603  -1402   2992   1009       O
ATOM   1969  CB  ARG H  45     212.619 -56.711  20.577  1.00 98.18           C
ANISOU 1969  CB  ARG H  45    12266  15685   9352  -1445   -159    293       C
ATOM   1970  CG  ARG H  45     211.513 -57.373  21.387  1.00103.18           C
ANISOU 1970  CG  ARG H  45    13553  15833   9816  -2827   -653    662       C
ATOM   1971  CD  ARG H  45     210.152 -57.283  20.721  1.00111.37           C
ANISOU 1971  CD  ARG H  45    14518  16797  10999  -2404  -1659    928       C
ATOM   1972  NE  ARG H  45     210.029 -58.175  19.574  1.00121.31           N
ANISOU 1972  NE  ARG H  45    17202  18386  10505  -1623  -1462    674       N
ATOM   1973  CZ  ARG H  45     209.107 -59.126  19.444  1.00124.11           C
ANISOU 1973  CZ  ARG H  45    16115  20034  11004  -1842  -1902   1637       C
ATOM   1974  NH1 ARG H  45     208.182 -59.292  20.372  1.00124.51           N
ANISOU 1974  NH1 ARG H  45    14917  20276  12114  -1619  -1875   1798       N
ATOM   1975  NH2 ARG H  45     209.111 -59.910  18.378  1.00122.79           N
ANISOU 1975  NH2 ARG H  45    15760  21515   9379  -1214  -2303   2209       N
ATOM   1976  N   GLY H  46     214.801 -54.599  20.355  1.00 74.42           N
ANISOU 1976  N   GLY H  46    10001  12364   5909   -275   2281   1238       N
ATOM   1977  CA  GLY H  46     215.648 -53.724  19.559  1.00 70.18           C
ANISOU 1977  CA  GLY H  46     9551  10851   6262     77   2155    896       C
ATOM   1978  C   GLY H  46     214.890 -53.145  18.368  1.00 70.28           C
ANISOU 1978  C   GLY H  46    10103  10182   6416     -5   2225   1108       C
ATOM   1979  O   GLY H  46     213.664 -53.223  18.316  1.00 78.63           O
ANISOU 1979  O   GLY H  46    10326  11950   7596   -240   2485    625       O
ATOM   1980  N   LEU H  47     215.635 -52.566  17.418  1.00 67.96           N
ANISOU 1980  N   LEU H  47     9695   8886   7239   -498   2115    983       N
ATOM   1981  CA  LEU H  47     215.056 -52.004  16.206  1.00 69.35           C
ANISOU 1981  CA  LEU H  47    10201   9003   7144   -952   2325   1569       C
ATOM   1982  C   LEU H  47     214.606 -53.137  15.287  1.00 66.90           C
ANISOU 1982  C   LEU H  47    10380   8436   6603  -1071   2274   2308       C
ATOM   1983  O   LEU H  47     215.434 -53.860  14.736  1.00 64.11           O
ANISOU 1983  O   LEU H  47     9395   8841   6122  -1068   2910   3849       O
ATOM   1984  CB  LEU H  47     216.088 -51.107  15.513  1.00 67.63           C
ANISOU 1984  CB  LEU H  47    10115   8577   7001  -1149   1994   1187       C
ATOM   1985  CG  LEU H  47     216.321 -49.736  16.151  1.00 68.59           C
ANISOU 1985  CG  LEU H  47    10277   8274   7508   -399   1723   1067       C
ATOM   1986  CD1 LEU H  47     217.447 -48.996  15.445  1.00 66.98           C
ANISOU 1986  CD1 LEU H  47    10307   7738   7404   -310   1760    775       C
ATOM   1987  CD2 LEU H  47     215.052 -48.897  16.128  1.00 67.13           C
ANISOU 1987  CD2 LEU H  47    10231   8000   7272   -468   1553   1102       C
ATOM   1988  N   GLU H  48     213.283 -53.265  15.125  1.00 67.66           N
ANISOU 1988  N   GLU H  48    10609   8629   6469   -996   1625   2135       N
ATOM   1989  CA  GLU H  48     212.681 -54.375  14.405  1.00 69.25           C
ANISOU 1989  CA  GLU H  48    11603   8300   6406   -708   1459   1925       C
ATOM   1990  C   GLU H  48     211.831 -53.831  13.259  1.00 66.14           C
ANISOU 1990  C   GLU H  48    12356   7840   4933  -1048   1698   1495       C
ATOM   1991  O   GLU H  48     210.876 -53.092  13.489  1.00 66.71           O
ANISOU 1991  O   GLU H  48    12449   7657   5241  -1039   1223   1902       O
ATOM   1992  CB  GLU H  48     211.837 -55.214  15.369  1.00 75.28           C
ANISOU 1992  CB  GLU H  48    12476   8466   7660   -979   2237   2081       C
ATOM   1993  CG  GLU H  48     211.232 -56.456  14.738  1.00 82.08           C
ANISOU 1993  CG  GLU H  48    13592   8906   8686  -1474   2421   1933       C
ATOM   1994  CD  GLU H  48     210.399 -57.308  15.681  1.00 92.22           C
ANISOU 1994  CD  GLU H  48    14317  11137   9584  -1344   3701   2574       C
ATOM   1995  OE1 GLU H  48     210.283 -56.942  16.869  1.00 98.55           O
ANISOU 1995  OE1 GLU H  48    15658  11604  10180   -672   3980   1614       O
ATOM   1996  OE2 GLU H  48     209.864 -58.338  15.222  1.00 92.92           O
ANISOU 1996  OE2 GLU H  48    12784  11520  11000  -2334   4215   3201       O
ATOM   1997  N   TRP H  49     212.194 -54.210  12.028  1.00 60.45           N
ANISOU 1997  N   TRP H  49    11397   7073   4496   -464   1262   2034       N
ATOM   1998  CA  TRP H  49     211.424 -53.860  10.846  1.00 58.67           C
ANISOU 1998  CA  TRP H  49    11526   6731   4035   -101   1530   1832       C
ATOM   1999  C   TRP H  49     210.139 -54.684  10.816  1.00 58.97           C
ANISOU 1999  C   TRP H  49    11260   7582   3564   -109   1457   1803       C
ATOM   2000  O   TRP H  49     210.186 -55.903  10.972  1.00 61.91           O
ANISOU 2000  O   TRP H  49    12064   7753   3703   -358   1531   2055       O
ATOM   2001  CB  TRP H  49     212.262 -54.086   9.583  1.00 55.88           C
ANISOU 2001  CB  TRP H  49    10890   6604   3736    103   1086   2021       C
ATOM   2002  CG  TRP H  49     211.557 -53.721   8.314  1.00 55.75           C
ANISOU 2002  CG  TRP H  49    10865   6133   4181    358    730   1992       C
ATOM   2003  CD1 TRP H  49     211.408 -52.472   7.784  1.00 54.77           C
ANISOU 2003  CD1 TRP H  49    10735   6284   3789    634    775   2023       C
ATOM   2004  CD2 TRP H  49     210.872 -54.619   7.423  1.00 56.26           C
ANISOU 2004  CD2 TRP H  49    11172   6157   4047    700    156   2025       C
ATOM   2005  NE1 TRP H  49     210.694 -52.534   6.618  1.00 54.66           N
ANISOU 2005  NE1 TRP H  49    10928   5961   3877    480    626   2150       N
ATOM   2006  CE2 TRP H  49     210.349 -53.836   6.372  1.00 55.30           C
ANISOU 2006  CE2 TRP H  49    11264   6123   3624    336     93   1887       C
ATOM   2007  CE3 TRP H  49     210.654 -56.002   7.408  1.00 56.01           C
ANISOU 2007  CE3 TRP H  49    11307   6095   3879   1048    -15   1550       C
ATOM   2008  CZ2 TRP H  49     209.628 -54.394   5.317  1.00 56.59           C
ANISOU 2008  CZ2 TRP H  49    11793   6333   3373    611    -97   1850       C
ATOM   2009  CZ3 TRP H  49     209.937 -56.552   6.367  1.00 56.14           C
ANISOU 2009  CZ3 TRP H  49    11473   6245   3610   1252   -119   1721       C
ATOM   2010  CH2 TRP H  49     209.433 -55.757   5.337  1.00 57.02           C
ANISOU 2010  CH2 TRP H  49    11919   6224   3520   1150    -55   1818       C
ATOM   2011  N   LEU H  50     209.002 -54.010  10.599  1.00 58.08           N
ANISOU 2011  N   LEU H  50    11959   6775   3333    300   1377   1805       N
ATOM   2012  CA  LEU H  50     207.696 -54.648  10.667  1.00 58.83           C
ANISOU 2012  CA  LEU H  50    11863   7234   3252    421    955   1255       C
ATOM   2013  C   LEU H  50     207.223 -55.033   9.267  1.00 56.17           C
ANISOU 2013  C   LEU H  50    12001   6252   3087    360    813   1749       C
ATOM   2014  O   LEU H  50     206.977 -56.207   9.000  1.00 57.70           O
ANISOU 2014  O   LEU H  50    12230   6650   3042     77    463   1159       O
ATOM   2015  CB  LEU H  50     206.705 -53.696  11.348  1.00 62.81           C
ANISOU 2015  CB  LEU H  50    12048   8159   3657    720   1249   1102       C
ATOM   2016  CG  LEU H  50     206.945 -53.439  12.836  1.00 64.80           C
ANISOU 2016  CG  LEU H  50    12282   8902   3435    822   1532   1362       C
ATOM   2017  CD1 LEU H  50     205.876 -52.517  13.404  1.00 64.28           C
ANISOU 2017  CD1 LEU H  50    11988   9462   2971    507   1857   1218       C
ATOM   2018  CD2 LEU H  50     206.989 -54.744  13.620  1.00 62.62           C
ANISOU 2018  CD2 LEU H  50    11857   9007   2927   1049   1761   1366       C
ATOM   2019  N   GLY H  51     207.086 -54.038   8.382  1.00 53.82           N
ANISOU 2019  N   GLY H  51    11642   5963   2843     67    546   1512       N
ATOM   2020  CA  GLY H  51     206.597 -54.280   7.034  1.00 53.37           C
ANISOU 2020  CA  GLY H  51    11643   5735   2900    109    302   1822       C
ATOM   2021  C   GLY H  51     206.758 -53.059   6.133  1.00 54.80           C
ANISOU 2021  C   GLY H  51    12005   5935   2881   -299    165   1885       C
ATOM   2022  O   GLY H  51     207.468 -52.117   6.480  1.00 55.09           O
ANISOU 2022  O   GLY H  51    12068   6469   2395   -500    -88   1684       O
ATOM   2023  N   ARG H  52     206.097 -53.101   4.968  1.00 56.80           N
ANISOU 2023  N   ARG H  52    12090   6479   3009   -681     68   2031       N
ATOM   2024  CA  ARG H  52     206.109 -51.993   4.026  1.00 58.47           C
ANISOU 2024  CA  ARG H  52    12190   6361   3664   -704   -459   2262       C
ATOM   2025  C   ARG H  52     204.846 -52.019   3.168  1.00 54.68           C
ANISOU 2025  C   ARG H  52    12025   5293   3456   -466   -428   2607       C
ATOM   2026  O   ARG H  52     204.166 -53.038   3.075  1.00 49.56           O
ANISOU 2026  O   ARG H  52    11326   5149   2354   -244   -721   2991       O
ATOM   2027  CB  ARG H  52     207.344 -52.052   3.119  1.00 60.88           C
ANISOU 2027  CB  ARG H  52    12540   6679   3909  -1144   -202   2510       C
ATOM   2028  CG  ARG H  52     207.453 -53.322   2.285  1.00 61.15           C
ANISOU 2028  CG  ARG H  52    12638   6730   3863  -1418   -477   2514       C
ATOM   2029  CD  ARG H  52     208.332 -53.173   1.056  1.00 60.13           C
ANISOU 2029  CD  ARG H  52    11834   7134   3878  -2039   -882   3030       C
ATOM   2030  NE  ARG H  52     209.720 -52.858   1.364  1.00 63.24           N
ANISOU 2030  NE  ARG H  52    11625   8082   4321  -2369   -747   3378       N
ATOM   2031  CZ  ARG H  52     210.698 -52.811   0.465  1.00 63.53           C
ANISOU 2031  CZ  ARG H  52    11427   8680   4030  -2615  -1048   3294       C
ATOM   2032  NH1 ARG H  52     210.492 -53.251  -0.764  1.00 60.57           N
ANISOU 2032  NH1 ARG H  52    10470   8075   4465  -2942  -1630   3053       N
ATOM   2033  NH2 ARG H  52     211.886 -52.338   0.801  1.00 68.22           N
ANISOU 2033  NH2 ARG H  52    11494   8999   5427  -2783  -1094   3608       N
ATOM   2034  N   THR H  53     204.556 -50.871   2.546  1.00 58.39           N
ANISOU 2034  N   THR H  53    12998   5447   3737    -42   -641   2597       N
ATOM   2035  CA  THR H  53     203.563 -50.771   1.490  1.00 61.55           C
ANISOU 2035  CA  THR H  53    14078   6116   3190   -691   -876   2255       C
ATOM   2036  C   THR H  53     204.113 -49.847   0.408  1.00 62.02           C
ANISOU 2036  C   THR H  53    14946   5763   2854   -596   -880   2134       C
ATOM   2037  O   THR H  53     204.670 -48.795   0.717  1.00 60.67           O
ANISOU 2037  O   THR H  53    15097   5968   1985  -1461   -711   3368       O
ATOM   2038  CB  THR H  53     202.207 -50.289   2.027  1.00 64.98           C
ANISOU 2038  CB  THR H  53    14183   6594   3910   -250  -1257   1777       C
ATOM   2039  OG1 THR H  53     201.274 -50.295   0.946  1.00 66.40           O
ANISOU 2039  OG1 THR H  53    14199   6644   4383     80  -1575   2456       O
ATOM   2040  CG2 THR H  53     202.257 -48.906   2.641  1.00 65.19           C
ANISOU 2040  CG2 THR H  53    14271   6316   4182    425  -1280   1908       C
ATOM   2041  N   TYR H  54     203.966 -50.259  -0.856  1.00 59.68           N
ANISOU 2041  N   TYR H  54    15260   4278   3136   -328   -653   1775       N
ATOM   2042  CA  TYR H  54     204.450 -49.468  -1.975  1.00 59.65           C
ANISOU 2042  CA  TYR H  54    15542   4477   2644   -183   -378   1393       C
ATOM   2043  C   TYR H  54     203.568 -49.700  -3.197  1.00 60.67           C
ANISOU 2043  C   TYR H  54    15086   4474   3492    -97   -556    495       C
ATOM   2044  O   TYR H  54     203.022 -50.787  -3.378  1.00 61.27           O
ANISOU 2044  O   TYR H  54    14573   4459   4246    -29   -265    457       O
ATOM   2045  CB  TYR H  54     205.912 -49.803  -2.285  1.00 59.44           C
ANISOU 2045  CB  TYR H  54    15707   4185   2692    -37   -495   1605       C
ATOM   2046  CG  TYR H  54     206.164 -51.220  -2.734  1.00 61.36           C
ANISOU 2046  CG  TYR H  54    16504   3740   3068    -15   -661   2203       C
ATOM   2047  CD1 TYR H  54     206.231 -52.261  -1.822  1.00 64.02           C
ANISOU 2047  CD1 TYR H  54    17024   4314   2985    -58   -627   2499       C
ATOM   2048  CD2 TYR H  54     206.320 -51.525  -4.076  1.00 62.47           C
ANISOU 2048  CD2 TYR H  54    16810   3822   3104    209   -182   2407       C
ATOM   2049  CE1 TYR H  54     206.463 -53.566  -2.230  1.00 66.15           C
ANISOU 2049  CE1 TYR H  54    17652   4643   2839    403   -298   2302       C
ATOM   2050  CE2 TYR H  54     206.550 -52.824  -4.501  1.00 64.32           C
ANISOU 2050  CE2 TYR H  54    17406   4037   2995    563    -10   2335       C
ATOM   2051  CZ  TYR H  54     206.623 -53.850  -3.575  1.00 64.64           C
ANISOU 2051  CZ  TYR H  54    17715   3955   2891    556   -306   2222       C
ATOM   2052  OH  TYR H  54     206.848 -55.141  -3.989  1.00 60.98           O
ANISOU 2052  OH  TYR H  54    17507   3924   1738    364  -1035   2168       O
ATOM   2053  N   TYR H  55     203.442 -48.654  -4.022  1.00 62.45           N
ANISOU 2053  N   TYR H  55    15033   5216   3478    142   -787    890       N
ATOM   2054  CA  TYR H  55     202.768 -48.741  -5.305  1.00 64.65           C
ANISOU 2054  CA  TYR H  55    15250   5571   3742   -814  -1016    558       C
ATOM   2055  C   TYR H  55     203.823 -48.922  -6.392  1.00 65.45           C
ANISOU 2055  C   TYR H  55    15611   5716   3538  -1124   -855    994       C
ATOM   2056  O   TYR H  55     204.842 -48.237  -6.391  1.00 65.29           O
ANISOU 2056  O   TYR H  55    15720   5803   3282  -1125   -634   1463       O
ATOM   2057  CB  TYR H  55     201.910 -47.494  -5.539  1.00 63.48           C
ANISOU 2057  CB  TYR H  55    14418   6308   3392   -762  -1737    373       C
ATOM   2058  CG  TYR H  55     201.066 -47.519  -6.789  1.00 67.31           C
ANISOU 2058  CG  TYR H  55    14579   7198   3796  -1003  -2130   -276       C
ATOM   2059  CD1 TYR H  55     201.617 -47.259  -8.034  1.00 67.64           C
ANISOU 2059  CD1 TYR H  55    14088   7979   3630   -965  -2391   -472       C
ATOM   2060  CD2 TYR H  55     199.712 -47.810  -6.730  1.00 69.17           C
ANISOU 2060  CD2 TYR H  55    14634   8115   3532   -969  -2010   -187       C
ATOM   2061  CE1 TYR H  55     200.845 -47.280  -9.185  1.00 75.87           C
ANISOU 2061  CE1 TYR H  55    14636   9663   4527   -475  -3204   -390       C
ATOM   2062  CE2 TYR H  55     198.926 -47.837  -7.870  1.00 74.50           C
ANISOU 2062  CE2 TYR H  55    14673   9233   4400   -415  -2654    108       C
ATOM   2063  CZ  TYR H  55     199.494 -47.572  -9.103  1.00 77.44           C
ANISOU 2063  CZ  TYR H  55    14646  10176   4599   -110  -2532     94       C
ATOM   2064  OH  TYR H  55     198.719 -47.598 -10.239  1.00 85.61           O
ANISOU 2064  OH  TYR H  55    13428  11599   7499   1249  -4257   -806       O
ATOM   2065  N   ARG H  56     203.570 -49.866  -7.304  1.00 72.55           N
ANISOU 2065  N   ARG H  56    16336   6639   4590  -1541  -1553    346       N
ATOM   2066  CA  ARG H  56     204.438 -50.104  -8.445  1.00 80.11           C
ANISOU 2066  CA  ARG H  56    15836   8404   6197  -1121  -1040    230       C
ATOM   2067  C   ARG H  56     203.618 -50.834  -9.507  1.00 85.16           C
ANISOU 2067  C   ARG H  56    15836   9360   7158   -737  -1744   -301       C
ATOM   2068  O   ARG H  56     203.751 -52.044  -9.676  1.00 85.50           O
ANISOU 2068  O   ARG H  56    15141   9718   7624  -1049  -2434  -1796       O
ATOM   2069  CB  ARG H  56     205.691 -50.873  -8.007  1.00 86.71           C
ANISOU 2069  CB  ARG H  56    16524   9344   7075  -1252  -2350   1033       C
ATOM   2070  CG  ARG H  56     206.733 -51.057  -9.101  1.00 91.15           C
ANISOU 2070  CG  ARG H  56    16833  10503   7294  -1743  -2269   1351       C
ATOM   2071  CD  ARG H  56     208.054 -51.609  -8.588  1.00 91.80           C
ANISOU 2071  CD  ARG H  56    17203  11307   6368  -2282  -3065   1910       C
ATOM   2072  NE  ARG H  56     208.840 -50.625  -7.852  1.00 88.14           N
ANISOU 2072  NE  ARG H  56    17319  11846   4324  -2556  -3121   2565       N
ATOM   2073  CZ  ARG H  56     210.067 -50.833  -7.383  1.00 79.61           C
ANISOU 2073  CZ  ARG H  56    17134  11290   1823  -2673  -2600   2562       C
ATOM   2074  NH1 ARG H  56     210.602 -52.041  -7.431  1.00 75.00           N
ANISOU 2074  NH1 ARG H  56    16072  11683    742  -2178  -2351   2263       N
ATOM   2075  NH2 ARG H  56     210.758 -49.832  -6.862  1.00 76.37           N
ANISOU 2075  NH2 ARG H  56    16206  11670   1140  -3074  -2589   3194       N
ATOM   2076  N   SER H  57     202.757 -50.067 -10.194  1.00 85.53           N
ANISOU 2076  N   SER H  57    16217   9438   6841   -149  -1164   -153       N
ATOM   2077  CA  SER H  57     201.721 -50.579 -11.082  1.00 83.10           C
ANISOU 2077  CA  SER H  57    15708   9751   6116   -123   -603    151       C
ATOM   2078  C   SER H  57     200.465 -50.901 -10.272  1.00 77.88           C
ANISOU 2078  C   SER H  57    15420   8367   5802    278   -766    838       C
ATOM   2079  O   SER H  57     199.378 -50.431 -10.603  1.00 76.43           O
ANISOU 2079  O   SER H  57    14856   7269   6913      8   -495    160       O
ATOM   2080  CB  SER H  57     202.181 -51.769 -11.893  1.00 90.07           C
ANISOU 2080  CB  SER H  57    17151  10742   6329    524     -4    -65       C
ATOM   2081  OG  SER H  57     203.423 -51.502 -12.529  1.00 96.08           O
ANISOU 2081  OG  SER H  57    18028  11884   6592     -4    595    987       O
ATOM   2082  N   LYS H  58     200.629 -51.715  -9.220  1.00 75.19           N
ANISOU 2082  N   LYS H  58    14530   8420   5618   -660    203   1134       N
ATOM   2083  CA  LYS H  58     199.573 -51.983  -8.257  1.00 70.30           C
ANISOU 2083  CA  LYS H  58    14744   7251   4713   -915   -181   1607       C
ATOM   2084  C   LYS H  58     200.139 -51.850  -6.844  1.00 68.76           C
ANISOU 2084  C   LYS H  58    15211   6581   4334  -1364    372   1027       C
ATOM   2085  O   LYS H  58     201.353 -51.792  -6.660  1.00 63.59           O
ANISOU 2085  O   LYS H  58    15246   5942   2971  -2151    462    646       O
ATOM   2086  CB  LYS H  58     198.987 -53.380  -8.489  1.00 64.24           C
ANISOU 2086  CB  LYS H  58    13019   7598   3791  -1305    176   2224       C
ATOM   2087  N   TRP H  59     199.239 -51.800  -5.854  1.00 70.88           N
ANISOU 2087  N   TRP H  59    15275   6110   5546  -1143    965    273       N
ATOM   2088  CA  TRP H  59     199.617 -51.700  -4.452  1.00 73.34           C
ANISOU 2088  CA  TRP H  59    15317   6385   6162   -974     99    -85       C
ATOM   2089  C   TRP H  59     200.095 -53.057  -3.937  1.00 73.34           C
ANISOU 2089  C   TRP H  59    14792   7085   5987   -558   -212    337       C
ATOM   2090  O   TRP H  59     199.335 -54.024  -3.945  1.00 70.18           O
ANISOU 2090  O   TRP H  59    14580   6095   5988    185   -446   1435       O
ATOM   2091  CB  TRP H  59     198.443 -51.177  -3.614  1.00 76.26           C
ANISOU 2091  CB  TRP H  59    15281   5991   7701   -826    197   -480       C
ATOM   2092  CG  TRP H  59     198.250 -49.691  -3.653  1.00 74.76           C
ANISOU 2092  CG  TRP H  59    15231   5893   7278   -978   -399   -630       C
ATOM   2093  CD1 TRP H  59     197.197 -49.012  -4.193  1.00 73.63           C
ANISOU 2093  CD1 TRP H  59    15533   5418   7025  -1219   -676   -566       C
ATOM   2094  CD2 TRP H  59     199.122 -48.695  -3.091  1.00 72.08           C
ANISOU 2094  CD2 TRP H  59    14954   5809   6623   -643   -375   -814       C
ATOM   2095  NE1 TRP H  59     197.360 -47.664  -4.022  1.00 73.77           N
ANISOU 2095  NE1 TRP H  59    15815   5444   6769   -886   -843  -1010       N
ATOM   2096  CE2 TRP H  59     198.531 -47.438  -3.347  1.00 73.81           C
ANISOU 2096  CE2 TRP H  59    15357   6063   6622   -438   -562   -722       C
ATOM   2097  CE3 TRP H  59     200.342 -48.739  -2.406  1.00 71.78           C
ANISOU 2097  CE3 TRP H  59    14603   6230   6439   -363    -73   -616       C
ATOM   2098  CZ2 TRP H  59     199.124 -46.242  -2.943  1.00 72.55           C
ANISOU 2098  CZ2 TRP H  59    14798   6307   6457   -442   -435   -803       C
ATOM   2099  CZ3 TRP H  59     200.925 -47.557  -2.004  1.00 71.24           C
ANISOU 2099  CZ3 TRP H  59    14449   6363   6254   -219   -130   -702       C
ATOM   2100  CH2 TRP H  59     200.323 -46.326  -2.272  1.00 72.28           C
ANISOU 2100  CH2 TRP H  59    14486   6572   6404    -67   -102   -522       C
ATOM   2101  N   TYR H  60     201.353 -53.107  -3.478  1.00 69.36           N
ANISOU 2101  N   TYR H  60    14940   6896   4514  -1222   -419    509       N
ATOM   2102  CA  TYR H  60     201.951 -54.318  -2.934  1.00 66.76           C
ANISOU 2102  CA  TYR H  60    14901   7089   3373  -1228   -394    343       C
ATOM   2103  C   TYR H  60     202.351 -54.083  -1.478  1.00 65.90           C
ANISOU 2103  C   TYR H  60    14352   7440   3245  -1478   -113    467       C
ATOM   2104  O   TYR H  60     202.640 -52.953  -1.090  1.00 63.21           O
ANISOU 2104  O   TYR H  60    14118   6823   3072  -1829    652   1434       O
ATOM   2105  CB  TYR H  60     203.182 -54.726  -3.749  1.00 66.66           C
ANISOU 2105  CB  TYR H  60    15265   7164   2897  -1277   -550   -652       C
ATOM   2106  CG  TYR H  60     202.954 -54.958  -5.224  1.00 73.83           C
ANISOU 2106  CG  TYR H  60    16635   8048   3368  -1349  -1021  -1830       C
ATOM   2107  CD1 TYR H  60     201.726 -55.372  -5.720  1.00 73.60           C
ANISOU 2107  CD1 TYR H  60    17118   7406   3440  -2187   -661  -2594       C
ATOM   2108  CD2 TYR H  60     203.974 -54.737  -6.136  1.00 77.02           C
ANISOU 2108  CD2 TYR H  60    16800   8768   3696  -1456   -926  -2273       C
ATOM   2109  CE1 TYR H  60     201.526 -55.576  -7.076  1.00 76.49           C
ANISOU 2109  CE1 TYR H  60    18116   6963   3983  -3208  -1180  -3760       C
ATOM   2110  CE2 TYR H  60     203.790 -54.934  -7.495  1.00 80.51           C
ANISOU 2110  CE2 TYR H  60    17726   8875   3989  -1987  -1243  -2982       C
ATOM   2111  CZ  TYR H  60     202.561 -55.356  -7.968  1.00 79.31           C
ANISOU 2111  CZ  TYR H  60    18569   7880   3683  -2992  -1030  -3984       C
ATOM   2112  OH  TYR H  60     202.371 -55.551  -9.315  1.00 83.15           O
ANISOU 2112  OH  TYR H  60    20044   7392   4156  -3926   -708  -5025       O
ATOM   2113  N   ASN H  61     202.365 -55.168  -0.690  1.00 65.32           N
ANISOU 2113  N   ASN H  61    14080   7250   3486   -502    -58    393       N
ATOM   2114  CA  ASN H  61     202.820 -55.145   0.693  1.00 63.10           C
ANISOU 2114  CA  ASN H  61    13575   7035   3363   -452    157    679       C
ATOM   2115  C   ASN H  61     203.868 -56.236   0.897  1.00 62.55           C
ANISOU 2115  C   ASN H  61    13689   6821   3254   -578   -169   1019       C
ATOM   2116  O   ASN H  61     203.854 -57.248   0.201  1.00 67.95           O
ANISOU 2116  O   ASN H  61    14271   7963   3584   -828    -86    169       O
ATOM   2117  CB  ASN H  61     201.672 -55.353   1.687  1.00 61.67           C
ANISOU 2117  CB  ASN H  61    13699   6939   2791   -782    -50    878       C
ATOM   2118  CG  ASN H  61     200.736 -54.167   1.802  1.00 60.99           C
ANISOU 2118  CG  ASN H  61    13133   7536   2502   -690    229    733       C
ATOM   2119  OD1 ASN H  61     200.992 -53.100   1.247  1.00 62.59           O
ANISOU 2119  OD1 ASN H  61    13564   6278   3939   -804    417   -187       O
ATOM   2120  ND2 ASN H  61     199.651 -54.337   2.538  1.00 57.15           N
ANISOU 2120  ND2 ASN H  61    13356   7200   1157   -727    -37   1057       N
ATOM   2121  N   GLU H  62     204.777 -56.012   1.854  1.00 60.09           N
ANISOU 2121  N   GLU H  62    13673   6021   3137   -807   -132   1277       N
ATOM   2122  CA  GLU H  62     205.737 -57.018   2.280  1.00 62.95           C
ANISOU 2122  CA  GLU H  62    13925   6261   3730   -931   -407   1846       C
ATOM   2123  C   GLU H  62     205.942 -56.881   3.786  1.00 61.12           C
ANISOU 2123  C   GLU H  62    13305   6133   3783  -1001   -621   2061       C
ATOM   2124  O   GLU H  62     206.337 -55.818   4.260  1.00 54.60           O
ANISOU 2124  O   GLU H  62    12141   5003   3600  -1349   -103   3561       O
ATOM   2125  CB  GLU H  62     207.067 -56.868   1.537  1.00 64.45           C
ANISOU 2125  CB  GLU H  62    14095   6514   3876   -937   -382   1638       C
ATOM   2126  CG  GLU H  62     206.981 -57.153   0.047  1.00 69.17           C
ANISOU 2126  CG  GLU H  62    15291   7119   3871   -572   -713   1724       C
ATOM   2127  CD  GLU H  62     208.285 -57.007  -0.722  1.00 70.92           C
ANISOU 2127  CD  GLU H  62    15585   7397   3964   -352   -586   1965       C
ATOM   2128  OE1 GLU H  62     209.299 -56.615  -0.111  1.00 67.93           O
ANISOU 2128  OE1 GLU H  62    15224   7540   3044    589  -1115   2753       O
ATOM   2129  OE2 GLU H  62     208.282 -57.282  -1.938  1.00 76.30           O
ANISOU 2129  OE2 GLU H  62    17395   7447   4148    110    459   1565       O
ATOM   2130  N   TYR H  63     205.664 -57.962   4.526  1.00 64.09           N
ANISOU 2130  N   TYR H  63    13380   5977   4995    -63   -816   2731       N
ATOM   2131  CA  TYR H  63     205.706 -57.941   5.980  1.00 64.97           C
ANISOU 2131  CA  TYR H  63    13233   6373   5079   1117  -1196   2063       C
ATOM   2132  C   TYR H  63     206.872 -58.788   6.483  1.00 68.84           C
ANISOU 2132  C   TYR H  63    13147   6652   6357   1776   -636   1966       C
ATOM   2133  O   TYR H  63     207.429 -59.593   5.739  1.00 69.61           O
ANISOU 2133  O   TYR H  63    12642   7815   5991   2246  -1513   1393       O
ATOM   2134  CB  TYR H  63     204.392 -58.464   6.567  1.00 64.83           C
ANISOU 2134  CB  TYR H  63    13151   6021   5459   1298  -1157   1798       C
ATOM   2135  CG  TYR H  63     203.144 -57.796   6.046  1.00 64.31           C
ANISOU 2135  CG  TYR H  63    13784   4716   5935   1793  -1286   1241       C
ATOM   2136  CD1 TYR H  63     203.042 -56.415   5.973  1.00 65.23           C
ANISOU 2136  CD1 TYR H  63    13862   4687   6235   1973  -1389   1312       C
ATOM   2137  CD2 TYR H  63     202.048 -58.546   5.649  1.00 67.26           C
ANISOU 2137  CD2 TYR H  63    13710   5319   6525   2015  -1709    830       C
ATOM   2138  CE1 TYR H  63     201.892 -55.799   5.505  1.00 65.83           C
ANISOU 2138  CE1 TYR H  63    14168   3939   6904   1881  -1633   1401       C
ATOM   2139  CE2 TYR H  63     200.891 -57.946   5.179  1.00 67.45           C
ANISOU 2139  CE2 TYR H  63    14132   4274   7218   2334  -1657    830       C
ATOM   2140  CZ  TYR H  63     200.812 -56.567   5.106  1.00 68.55           C
ANISOU 2140  CZ  TYR H  63    14549   4192   7305   1824  -1597    773       C
ATOM   2141  OH  TYR H  63     199.664 -55.973   4.641  1.00 71.61           O
ANISOU 2141  OH  TYR H  63    14810   4722   7675   2376  -1314    823       O
ATOM   2142  N   ALA H  64     207.219 -58.592   7.762  1.00 66.71           N
ANISOU 2142  N   ALA H  64    13100   6286   5959   2348    176   1868       N
ATOM   2143  CA  ALA H  64     208.235 -59.390   8.430  1.00 65.44           C
ANISOU 2143  CA  ALA H  64    13408   5424   6032   2173    638   2438       C
ATOM   2144  C   ALA H  64     207.648 -60.748   8.805  1.00 70.14           C
ANISOU 2144  C   ALA H  64    13798   5915   6938   1615    841   2850       C
ATOM   2145  O   ALA H  64     206.430 -60.899   8.879  1.00 62.99           O
ANISOU 2145  O   ALA H  64    13403   3257   7272   1806    107   3464       O
ATOM   2146  CB  ALA H  64     208.752 -58.660   9.646  1.00 64.55           C
ANISOU 2146  CB  ALA H  64    13599   5247   5679   2595   1147   2110       C
ATOM   2147  N   VAL H  65     208.535 -61.721   9.053  1.00 73.67           N
ANISOU 2147  N   VAL H  65    14663   5520   7807   1800   1195   3117       N
ATOM   2148  CA  VAL H  65     208.140 -63.099   9.305  1.00 77.84           C
ANISOU 2148  CA  VAL H  65    15225   5937   8412   1176   1335   3266       C
ATOM   2149  C   VAL H  65     207.426 -63.203  10.653  1.00 72.19           C
ANISOU 2149  C   VAL H  65    15126   3727   8575    802   1311   3609       C
ATOM   2150  O   VAL H  65     206.518 -64.016  10.808  1.00 75.35           O
ANISOU 2150  O   VAL H  65    16663   1357  10606   1155    899   3631       O
ATOM   2151  CB  VAL H  65     209.343 -64.063   9.240  1.00 83.92           C
ANISOU 2151  CB  VAL H  65    15128   7798   8959   1604   1680   3123       C
ATOM   2152  CG1 VAL H  65     210.011 -64.036   7.873  1.00 88.78           C
ANISOU 2152  CG1 VAL H  65    15578   9369   8782   1741   1525   2145       C
ATOM   2153  CG2 VAL H  65     210.363 -63.801  10.341  1.00 86.04           C
ANISOU 2153  CG2 VAL H  65    15484   8854   8352   1111   1924   3290       C
ATOM   2154  N   SER H  66     207.841 -62.375  11.619  1.00 76.19           N
ANISOU 2154  N   SER H  66    15584   4653   8710    946    847   3216       N
ATOM   2155  CA  SER H  66     207.359 -62.476  12.989  1.00 73.16           C
ANISOU 2155  CA  SER H  66    14848   4699   8250    781    149   2916       C
ATOM   2156  C   SER H  66     205.932 -61.944  13.127  1.00 75.98           C
ANISOU 2156  C   SER H  66    15032   5064   8770   1071     89   3186       C
ATOM   2157  O   SER H  66     205.243 -62.298  14.083  1.00 81.19           O
ANISOU 2157  O   SER H  66    16946   4780   9120    766    927   2927       O
ATOM   2158  CB  SER H  66     208.297 -61.770  13.936  1.00 70.83           C
ANISOU 2158  CB  SER H  66    14377   4715   7817   1120     -4   3043       C
ATOM   2159  OG  SER H  66     208.463 -60.409  13.568  1.00 64.13           O
ANISOU 2159  OG  SER H  66    13526   4299   6539   1450   -395   2300       O
ATOM   2160  N   VAL H  67     205.492 -61.101  12.182  1.00 71.97           N
ANISOU 2160  N   VAL H  67    13271   5161   8911    973    -64   3110       N
ATOM   2161  CA  VAL H  67     204.186 -60.464  12.270  1.00 71.14           C
ANISOU 2161  CA  VAL H  67    13103   5056   8871   1090   -812   4073       C
ATOM   2162  C   VAL H  67     203.485 -60.526  10.913  1.00 71.20           C
ANISOU 2162  C   VAL H  67    12819   4667   9565    916  -1113   3622       C
ATOM   2163  O   VAL H  67     202.929 -59.531  10.460  1.00 77.04           O
ANISOU 2163  O   VAL H  67    13285   4539  11446   1190   -683   3952       O
ATOM   2164  CB  VAL H  67     204.314 -59.013  12.780  1.00 64.71           C
ANISOU 2164  CB  VAL H  67    12036   5322   7228    981  -1166   4166       C
ATOM   2165  CG1 VAL H  67     204.757 -58.968  14.234  1.00 65.04           C
ANISOU 2165  CG1 VAL H  67    11926   5611   7175    879  -1014   4291       C
ATOM   2166  CG2 VAL H  67     205.248 -58.172  11.920  1.00 65.90           C
ANISOU 2166  CG2 VAL H  67    11809   6370   6860    908  -1231   4301       C
ATOM   2167  N   GLU H  68     203.481 -61.710  10.289  1.00 77.59           N
ANISOU 2167  N   GLU H  68    12593   4601  12286    998   -189   2957       N
ATOM   2168  CA  GLU H  68     202.882 -61.886   8.974  1.00 78.40           C
ANISOU 2168  CA  GLU H  68    11166   5675  12947     93    113   2136       C
ATOM   2169  C   GLU H  68     201.361 -61.783   9.066  1.00 82.61           C
ANISOU 2169  C   GLU H  68    11043   5632  14711   -394    888   1886       C
ATOM   2170  O   GLU H  68     200.751 -60.939   8.411  1.00 74.50           O
ANISOU 2170  O   GLU H  68    10292   3137  14875  -2614   1557   2608       O
ATOM   2171  CB  GLU H  68     203.267 -63.240   8.373  1.00 82.72           C
ANISOU 2171  CB  GLU H  68    11694   6493  13241    175    377   1350       C
ATOM   2172  CG  GLU H  68     204.712 -63.320   7.918  1.00 85.76           C
ANISOU 2172  CG  GLU H  68    11859   7734  12991    409    565   1116       C
ATOM   2173  CD  GLU H  68     205.117 -64.645   7.294  1.00 87.51           C
ANISOU 2173  CD  GLU H  68    12336   8341  12571    446    644    645       C
ATOM   2174  OE1 GLU H  68     204.288 -65.579   7.295  1.00 84.58           O
ANISOU 2174  OE1 GLU H  68    10699   9270  12165    607    759   1125       O
ATOM   2175  OE2 GLU H  68     206.260 -64.740   6.805  1.00 94.68           O
ANISOU 2175  OE2 GLU H  68    12648  10386  12939   -302   1185    917       O
ATOM   2176  N   SER H  69     200.768 -62.656   9.890  1.00 82.34           N
ANISOU 2176  N   SER H  69    10569   6034  14682    625   1055   2591       N
ATOM   2177  CA  SER H  69     199.327 -62.855   9.926  1.00 81.34           C
ANISOU 2177  CA  SER H  69    10953   5603  14347   -205   1536   3434       C
ATOM   2178  C   SER H  69     198.620 -61.716  10.662  1.00 82.23           C
ANISOU 2178  C   SER H  69    10250   7361  13630     35    755   2068       C
ATOM   2179  O   SER H  69     197.435 -61.479  10.437  1.00 84.39           O
ANISOU 2179  O   SER H  69     9997   7245  14821   2065   2394    651       O
ATOM   2180  CB  SER H  69     199.000 -64.185  10.553  1.00 83.46           C
ANISOU 2180  CB  SER H  69    11323   5984  14402   -106   1239   4069       C
ATOM   2181  OG  SER H  69     199.578 -64.288  11.846  1.00 80.25           O
ANISOU 2181  OG  SER H  69    10758   5053  14680   -932    951   4759       O
ATOM   2182  N   ARG H  70     199.353 -61.021  11.539  1.00 80.39           N
ANISOU 2182  N   ARG H  70    11656   7379  11509    377    920   1932       N
ATOM   2183  CA  ARG H  70     198.765 -60.048  12.445  1.00 74.87           C
ANISOU 2183  CA  ARG H  70    10929   7399  10119    218    406   2327       C
ATOM   2184  C   ARG H  70     198.744 -58.658  11.808  1.00 72.80           C
ANISOU 2184  C   ARG H  70    10177   7552   9929    569    601   2464       C
ATOM   2185  O   ARG H  70     197.751 -57.943  11.927  1.00 72.25           O
ANISOU 2185  O   ARG H  70    10682   7337   9432    912    727   2803       O
ATOM   2186  CB  ARG H  70     199.543 -60.050  13.764  1.00 77.76           C
ANISOU 2186  CB  ARG H  70    11330   7928  10287   -351    119   2954       C
ATOM   2187  CG  ARG H  70     199.460 -61.367  14.524  1.00 78.49           C
ANISOU 2187  CG  ARG H  70    11088   8163  10572  -1412    285   3110       C
ATOM   2188  CD  ARG H  70     200.428 -61.442  15.690  1.00 80.90           C
ANISOU 2188  CD  ARG H  70    11199   8991  10548  -1658    257   3396       C
ATOM   2189  NE  ARG H  70     200.247 -60.340  16.628  1.00 75.39           N
ANISOU 2189  NE  ARG H  70    10357   8803   9483  -1938    608   4018       N
ATOM   2190  CZ  ARG H  70     201.198 -59.483  16.991  1.00 67.28           C
ANISOU 2190  CZ  ARG H  70     9313   7913   8334  -1610   1104   4978       C
ATOM   2191  NH1 ARG H  70     202.451 -59.677  16.619  1.00 62.47           N
ANISOU 2191  NH1 ARG H  70     8194   6457   9083  -3943    865   5759       N
ATOM   2192  NH2 ARG H  70     200.893 -58.435  17.736  1.00 62.50           N
ANISOU 2192  NH2 ARG H  70     8998   7386   7360  -1813    957   5456       N
ATOM   2193  N   ILE H  71     199.838 -58.283  11.133  1.00 70.59           N
ANISOU 2193  N   ILE H  71    10093   6786   9940    293    288   2725       N
ATOM   2194  CA  ILE H  71     200.030 -56.918  10.667  1.00 68.99           C
ANISOU 2194  CA  ILE H  71    10213   6627   9372    892   -815   2795       C
ATOM   2195  C   ILE H  71     199.165 -56.664   9.432  1.00 67.66           C
ANISOU 2195  C   ILE H  71     9349   6643   9712    670   -964   2778       C
ATOM   2196  O   ILE H  71     198.798 -57.599   8.721  1.00 54.73           O
ANISOU 2196  O   ILE H  71     6556   5830   8407   1678  -1990   3763       O
ATOM   2197  CB  ILE H  71     201.523 -56.646  10.381  1.00 72.30           C
ANISOU 2197  CB  ILE H  71    10846   6571  10053    181   -227   2146       C
ATOM   2198  CG1 ILE H  71     201.869 -55.158  10.483  1.00 72.62           C
ANISOU 2198  CG1 ILE H  71    11198   6866   9528   -493   -329   1755       C
ATOM   2199  CG2 ILE H  71     201.935 -57.227   9.036  1.00 76.45           C
ANISOU 2199  CG2 ILE H  71    11991   6844  10210    660    -41   2159       C
ATOM   2200  CD1 ILE H  71     203.339 -54.861  10.299  1.00 73.31           C
ANISOU 2200  CD1 ILE H  71    11511   6888   9454   -974   -240   1479       C
ATOM   2201  N   THR H  72     198.855 -55.381   9.196  1.00 66.90           N
ANISOU 2201  N   THR H  72     9888   6852   8679    596  -1614   3205       N
ATOM   2202  CA  THR H  72     198.154 -54.937   8.001  1.00 63.24           C
ANISOU 2202  CA  THR H  72     9482   6385   8159    426  -1243   3018       C
ATOM   2203  C   THR H  72     198.483 -53.468   7.737  1.00 60.98           C
ANISOU 2203  C   THR H  72    10279   6342   6549    702  -1318   3172       C
ATOM   2204  O   THR H  72     197.932 -52.583   8.391  1.00 61.46           O
ANISOU 2204  O   THR H  72    10855   7623   4873    130   -773   2711       O
ATOM   2205  CB  THR H  72     196.639 -55.145   8.138  1.00 63.09           C
ANISOU 2205  CB  THR H  72     9314   5903   8752    510  -1466   3090       C
ATOM   2206  OG1 THR H  72     196.386 -56.528   8.385  1.00 64.82           O
ANISOU 2206  OG1 THR H  72     8677   6263   9690   -263  -1574   3173       O
ATOM   2207  CG2 THR H  72     195.871 -54.705   6.911  1.00 60.70           C
ANISOU 2207  CG2 THR H  72     9597   5148   8314    198   -979   3516       C
ATOM   2208  N   ILE H  73     199.384 -53.221   6.775  1.00 62.01           N
ANISOU 2208  N   ILE H  73    10662   6895   6001    907  -1276   2698       N
ATOM   2209  CA  ILE H  73     199.811 -51.874   6.424  1.00 65.33           C
ANISOU 2209  CA  ILE H  73    11578   6918   6326    400  -1023   2210       C
ATOM   2210  C   ILE H  73     199.020 -51.410   5.202  1.00 66.40           C
ANISOU 2210  C   ILE H  73    12141   6521   6564    501   -829   2886       C
ATOM   2211  O   ILE H  73     199.248 -51.895   4.095  1.00 70.66           O
ANISOU 2211  O   ILE H  73    13111   7464   6271     51    626   3522       O
ATOM   2212  CB  ILE H  73     201.334 -51.828   6.175  1.00 61.82           C
ANISOU 2212  CB  ILE H  73    11804   6328   5354    155   -790   1971       C
ATOM   2213  CG1 ILE H  73     202.119 -52.347   7.384  1.00 63.44           C
ANISOU 2213  CG1 ILE H  73    12147   6964   4992    551   -967   1248       C
ATOM   2214  CG2 ILE H  73     201.784 -50.430   5.775  1.00 61.38           C
ANISOU 2214  CG2 ILE H  73    12483   6315   4522    257   -732   2192       C
ATOM   2215  CD1 ILE H  73     203.617 -52.378   7.183  1.00 63.12           C
ANISOU 2215  CD1 ILE H  73    12105   7080   4795    366   -748    903       C
ATOM   2216  N   ASN H  74     198.104 -50.456   5.417  1.00 68.43           N
ANISOU 2216  N   ASN H  74    12900   5048   8053    175  -1108   2751       N
ATOM   2217  CA  ASN H  74     197.209 -49.980   4.373  1.00 71.09           C
ANISOU 2217  CA  ASN H  74    12969   6077   7965   -673  -1817   2323       C
ATOM   2218  C   ASN H  74     197.584 -48.554   3.979  1.00 71.92           C
ANISOU 2218  C   ASN H  74    13007   6515   7804  -1348  -1580   2380       C
ATOM   2219  O   ASN H  74     197.757 -47.697   4.843  1.00 69.84           O
ANISOU 2219  O   ASN H  74    12462   6910   7163  -1335  -1636   2610       O
ATOM   2220  CB  ASN H  74     195.745 -50.028   4.820  1.00 73.06           C
ANISOU 2220  CB  ASN H  74    12373   6422   8963   -922  -2707   1508       C
ATOM   2221  CG  ASN H  74     195.233 -51.434   5.047  1.00 73.86           C
ANISOU 2221  CG  ASN H  74    11879   6390   9794  -1199  -3739    868       C
ATOM   2222  OD1 ASN H  74     195.908 -52.408   4.721  1.00 74.77           O
ANISOU 2222  OD1 ASN H  74    10599   7678  10129   -310  -5169    600       O
ATOM   2223  ND2 ASN H  74     194.034 -51.549   5.595  1.00 79.43           N
ANISOU 2223  ND2 ASN H  74    11989   8367   9822   -559  -3464    -34       N
ATOM   2224  N   PRO H  75     197.719 -48.255   2.665  1.00 69.50           N
ANISOU 2224  N   PRO H  75    13055   5709   7644  -2004  -1532   1862       N
ATOM   2225  CA  PRO H  75     197.895 -46.881   2.195  1.00 69.28           C
ANISOU 2225  CA  PRO H  75    13129   5616   7578  -2091  -1345   1691       C
ATOM   2226  C   PRO H  75     196.566 -46.143   2.051  1.00 72.40           C
ANISOU 2226  C   PRO H  75    13050   6155   8303  -2265  -1951   1843       C
ATOM   2227  O   PRO H  75     195.504 -46.764   2.059  1.00 72.26           O
ANISOU 2227  O   PRO H  75    13621   4990   8844  -2490  -2860   1729       O
ATOM   2228  CB  PRO H  75     198.560 -47.088   0.828  1.00 68.95           C
ANISOU 2228  CB  PRO H  75    12984   5593   7618  -2085  -1204   1769       C
ATOM   2229  CG  PRO H  75     197.947 -48.376   0.321  1.00 70.27           C
ANISOU 2229  CG  PRO H  75    13209   5734   7756  -2356   -954   1761       C
ATOM   2230  CD  PRO H  75     197.729 -49.225   1.558  1.00 71.11           C
ANISOU 2230  CD  PRO H  75    13291   6251   7474  -2086  -1127   1796       C
ATOM   2231  N   ASP H  76     196.644 -44.812   1.925  1.00 76.03           N
ANISOU 2231  N   ASP H  76    14068   6145   8674  -1683  -1989   1946       N
ATOM   2232  CA  ASP H  76     195.477 -43.981   1.676  1.00 76.38           C
ANISOU 2232  CA  ASP H  76    14114   6322   8584  -1430  -1448   1512       C
ATOM   2233  C   ASP H  76     195.893 -42.810   0.789  1.00 77.51           C
ANISOU 2233  C   ASP H  76    14158   6349   8942  -1954  -1784   1539       C
ATOM   2234  O   ASP H  76     196.598 -41.906   1.235  1.00 77.93           O
ANISOU 2234  O   ASP H  76    14367   6816   8424  -2984  -1488   2275       O
ATOM   2235  CB  ASP H  76     194.839 -43.505   2.986  1.00 77.92           C
ANISOU 2235  CB  ASP H  76    14699   6195   8709  -1570  -1165   1255       C
ATOM   2236  CG  ASP H  76     193.485 -42.833   2.819  1.00 73.77           C
ANISOU 2236  CG  ASP H  76    14947   5555   7525  -1435  -1152    870       C
ATOM   2237  OD1 ASP H  76     192.984 -42.781   1.677  1.00 70.52           O
ANISOU 2237  OD1 ASP H  76    14251   4513   8030  -1452  -1505   1920       O
ATOM   2238  OD2 ASP H  76     192.937 -42.367   3.836  1.00 74.86           O
ANISOU 2238  OD2 ASP H  76    15802   4298   8340  -1033  -1057    278       O
ATOM   2239  N   THR H  77     195.442 -42.844  -0.471  1.00 78.39           N
ANISOU 2239  N   THR H  77    14002   6834   8948   -892  -1787   1638       N
ATOM   2240  CA  THR H  77     195.795 -41.840  -1.462  1.00 74.45           C
ANISOU 2240  CA  THR H  77    12939   6499   8848   -851  -1628   1281       C
ATOM   2241  C   THR H  77     194.944 -40.584  -1.281  1.00 77.69           C
ANISOU 2241  C   THR H  77    12788   6693  10036   -782  -1267    716       C
ATOM   2242  O   THR H  77     195.313 -39.516  -1.765  1.00 75.64           O
ANISOU 2242  O   THR H  77    12802   5267  10670   1000     52    203       O
ATOM   2243  CB  THR H  77     195.651 -42.408  -2.880  1.00 76.92           C
ANISOU 2243  CB  THR H  77    13161   7164   8899   -458  -1720   1005       C
ATOM   2244  OG1 THR H  77     194.324 -42.919  -3.021  1.00 82.73           O
ANISOU 2244  OG1 THR H  77    12805   9033   9594   -170  -1756    251       O
ATOM   2245  CG2 THR H  77     196.651 -43.504  -3.177  1.00 73.76           C
ANISOU 2245  CG2 THR H  77    12993   6730   8301   -383  -2059   1683       C
ATOM   2246  N   SER H  78     193.802 -40.724  -0.593  1.00 75.79           N
ANISOU 2246  N   SER H  78    12026   6239  10529   -552  -1708    268       N
ATOM   2247  CA  SER H  78     192.918 -39.602  -0.315  1.00 76.71           C
ANISOU 2247  CA  SER H  78    12159   6391  10596   -283  -2597     86       C
ATOM   2248  C   SER H  78     193.627 -38.575   0.562  1.00 74.72           C
ANISOU 2248  C   SER H  78    12490   6542   9355    -78  -2119    -44       C
ATOM   2249  O   SER H  78     193.622 -37.384   0.256  1.00 70.89           O
ANISOU 2249  O   SER H  78    11788   6455   8690    188  -1891   -227       O
ATOM   2250  CB  SER H  78     191.641 -40.068   0.338  1.00 78.40           C
ANISOU 2250  CB  SER H  78    11591   7071  11127   -306  -3147    314       C
ATOM   2251  OG  SER H  78     191.012 -41.077  -0.437  1.00 86.41           O
ANISOU 2251  OG  SER H  78    12023   8419  12388   -252  -4058   -500       O
ATOM   2252  N   LYS H  79     194.231 -39.059   1.653  1.00 76.49           N
ANISOU 2252  N   LYS H  79    12840   7409   8812    248  -1457    273       N
ATOM   2253  CA  LYS H  79     194.842 -38.205   2.658  1.00 75.51           C
ANISOU 2253  CA  LYS H  79    12278   7503   8908    433  -1072     67       C
ATOM   2254  C   LYS H  79     196.357 -38.131   2.462  1.00 68.84           C
ANISOU 2254  C   LYS H  79    12394   6400   7363    950    -85    493       C
ATOM   2255  O   LYS H  79     197.025 -37.359   3.146  1.00 65.02           O
ANISOU 2255  O   LYS H  79    11584   5832   7287    564    615    936       O
ATOM   2256  CB  LYS H  79     194.513 -38.740   4.056  1.00 78.49           C
ANISOU 2256  CB  LYS H  79    12029   8287   9505    430   -560    504       C
ATOM   2257  CG  LYS H  79     193.029 -38.896   4.366  1.00 83.05           C
ANISOU 2257  CG  LYS H  79    11694   8765  11096   1138   -532   -216       C
ATOM   2258  CD  LYS H  79     192.761 -39.548   5.709  1.00 80.71           C
ANISOU 2258  CD  LYS H  79    10619   9180  10867   1609   -270   -646       C
ATOM   2259  CE  LYS H  79     191.291 -39.792   5.978  1.00 83.11           C
ANISOU 2259  CE  LYS H  79    10300   9603  11675   1816   -302  -1417       C
ATOM   2260  NZ  LYS H  79     190.520 -38.527   6.015  1.00 84.47           N
ANISOU 2260  NZ  LYS H  79    10409   9566  12119   1755   -369  -1331       N
ATOM   2261  N   ASN H  80     196.887 -38.931   1.525  1.00 64.00           N
ANISOU 2261  N   ASN H  80    12230   5235   6849   1109   -350   1089       N
ATOM   2262  CA  ASN H  80     198.323 -39.079   1.338  1.00 61.41           C
ANISOU 2262  CA  ASN H  80    12324   4852   6154    868   -454   1232       C
ATOM   2263  C   ASN H  80     198.929 -39.633   2.627  1.00 64.52           C
ANISOU 2263  C   ASN H  80    12757   6109   5649    543   -792    822       C
ATOM   2264  O   ASN H  80     199.927 -39.117   3.127  1.00 62.13           O
ANISOU 2264  O   ASN H  80    12757   6336   4511    102   -516   1342       O
ATOM   2265  CB  ASN H  80     198.973 -37.768   0.882  1.00 62.57           C
ANISOU 2265  CB  ASN H  80    12796   4515   6460   1267   -697   1658       C
ATOM   2266  CG  ASN H  80     200.387 -37.944   0.369  1.00 59.91           C
ANISOU 2266  CG  ASN H  80    12502   3854   6405   1236  -1177   1793       C
ATOM   2267  OD1 ASN H  80     200.629 -38.722  -0.551  1.00 58.37           O
ANISOU 2267  OD1 ASN H  80    12682   2629   6865   1924   -920   2264       O
ATOM   2268  ND2 ASN H  80     201.328 -37.219   0.953  1.00 58.43           N
ANISOU 2268  ND2 ASN H  80    12211   3699   6291   1242  -1410   2207       N
ATOM   2269  N   GLN H  81     198.300 -40.695   3.149  1.00 65.84           N
ANISOU 2269  N   GLN H  81    13051   6382   5583    387  -1112   1006       N
ATOM   2270  CA  GLN H  81     198.700 -41.324   4.398  1.00 67.18           C
ANISOU 2270  CA  GLN H  81    12956   6874   5694    973  -1828    607       C
ATOM   2271  C   GLN H  81     198.967 -42.806   4.159  1.00 69.06           C
ANISOU 2271  C   GLN H  81    13020   6792   6426   1594  -2211   1385       C
ATOM   2272  O   GLN H  81     198.564 -43.355   3.136  1.00 71.80           O
ANISOU 2272  O   GLN H  81    13265   5986   8027   1206  -3461   1242       O
ATOM   2273  CB  GLN H  81     197.596 -41.193   5.449  1.00 68.81           C
ANISOU 2273  CB  GLN H  81    12853   8337   4955    595  -2121    749       C
ATOM   2274  CG  GLN H  81     197.296 -39.759   5.863  1.00 68.85           C
ANISOU 2274  CG  GLN H  81    12771   8396   4993    431  -2313    698       C
ATOM   2275  CD  GLN H  81     196.139 -39.668   6.827  1.00 71.60           C
ANISOU 2275  CD  GLN H  81    12696   9636   4873    -19  -2456   1117       C
ATOM   2276  OE1 GLN H  81     195.471 -40.656   7.124  1.00 73.86           O
ANISOU 2276  OE1 GLN H  81    12953  10148   4959   -782  -3775   1172       O
ATOM   2277  NE2 GLN H  81     195.886 -38.467   7.322  1.00 71.59           N
ANISOU 2277  NE2 GLN H  81    13125   8949   5127   -646  -2590   1576       N
ATOM   2278  N   PHE H  82     199.646 -43.439   5.123  1.00 67.80           N
ANISOU 2278  N   PHE H  82    12904   7799   5056   1280  -1981   1137       N
ATOM   2279  CA  PHE H  82     199.736 -44.890   5.189  1.00 64.69           C
ANISOU 2279  CA  PHE H  82    12237   7811   4528   1406  -1681   1372       C
ATOM   2280  C   PHE H  82     199.627 -45.315   6.651  1.00 66.08           C
ANISOU 2280  C   PHE H  82    11940   8184   4983   1367   -947   1980       C
ATOM   2281  O   PHE H  82     200.179 -44.661   7.534  1.00 68.14           O
ANISOU 2281  O   PHE H  82    11618   8851   5418    983   -825   1811       O
ATOM   2282  CB  PHE H  82     201.009 -45.402   4.507  1.00 60.78           C
ANISOU 2282  CB  PHE H  82    12739   6788   3565   1554  -1679   1068       C
ATOM   2283  CG  PHE H  82     202.310 -45.042   5.182  1.00 58.45           C
ANISOU 2283  CG  PHE H  82    12907   6813   2485   1426  -1332    767       C
ATOM   2284  CD1 PHE H  82     202.782 -43.737   5.176  1.00 58.77           C
ANISOU 2284  CD1 PHE H  82    13093   6971   2265   1183  -1243   1203       C
ATOM   2285  CD2 PHE H  82     203.071 -46.014   5.815  1.00 55.60           C
ANISOU 2285  CD2 PHE H  82    12986   6309   1830   1396   -931    555       C
ATOM   2286  CE1 PHE H  82     203.983 -43.414   5.790  1.00 57.83           C
ANISOU 2286  CE1 PHE H  82    12990   7065   1918   1136  -1015   1112       C
ATOM   2287  CE2 PHE H  82     204.270 -45.688   6.433  1.00 54.96           C
ANISOU 2287  CE2 PHE H  82    12805   6511   1565   1440   -838    686       C
ATOM   2288  CZ  PHE H  82     204.724 -44.389   6.418  1.00 55.82           C
ANISOU 2288  CZ  PHE H  82    12675   6831   1702   1136  -1044    690       C
ATOM   2289  N   SER H  83     198.900 -46.414   6.887  1.00 68.10           N
ANISOU 2289  N   SER H  83    11490   8206   6180   1408   -511   1439       N
ATOM   2290  CA  SER H  83     198.495 -46.812   8.225  1.00 71.36           C
ANISOU 2290  CA  SER H  83    11709   8842   6561   2024     61   1694       C
ATOM   2291  C   SER H  83     199.172 -48.121   8.620  1.00 72.66           C
ANISOU 2291  C   SER H  83    11912   8912   6783   1667     -6   2619       C
ATOM   2292  O   SER H  83     199.716 -48.825   7.772  1.00 64.46           O
ANISOU 2292  O   SER H  83    11202   7613   5676   2196   -388   4087       O
ATOM   2293  CB  SER H  83     196.996 -46.932   8.305  1.00 79.63           C
ANISOU 2293  CB  SER H  83    11842  10591   7820   2207    281    557       C
ATOM   2294  OG  SER H  83     196.368 -45.749   7.829  1.00 85.71           O
ANISOU 2294  OG  SER H  83    13097  10834   8632   2736     14    419       O
ATOM   2295  N   LEU H  84     199.124 -48.427   9.923  1.00 71.71           N
ANISOU 2295  N   LEU H  84    11899   8611   6736   1340    345   2410       N
ATOM   2296  CA  LEU H  84     199.616 -49.687  10.457  1.00 69.29           C
ANISOU 2296  CA  LEU H  84    11080   8420   6825   1084     11   2033       C
ATOM   2297  C   LEU H  84     198.581 -50.266  11.417  1.00 75.00           C
ANISOU 2297  C   LEU H  84    11618   9746   7132    775    514   1861       C
ATOM   2298  O   LEU H  84     198.041 -49.549  12.257  1.00 80.28           O
ANISOU 2298  O   LEU H  84    13426   9589   7485    476    444    991       O
ATOM   2299  CB  LEU H  84     200.956 -49.452  11.164  1.00 64.27           C
ANISOU 2299  CB  LEU H  84    10989   7382   6046    792    227   1615       C
ATOM   2300  CG  LEU H  84     201.461 -50.603  12.036  1.00 60.74           C
ANISOU 2300  CG  LEU H  84    10433   6813   5829    429    256   1365       C
ATOM   2301  CD1 LEU H  84     201.814 -51.816  11.189  1.00 59.64           C
ANISOU 2301  CD1 LEU H  84    10153   6687   5821    849    387   1711       C
ATOM   2302  CD2 LEU H  84     202.661 -50.173  12.865  1.00 58.95           C
ANISOU 2302  CD2 LEU H  84    10991   5986   5417    267    227   1150       C
ATOM   2303  N   GLN H  85     198.320 -51.572  11.274  1.00 72.65           N
ANISOU 2303  N   GLN H  85    10633   9802   7166    798   -114   2080       N
ATOM   2304  CA  GLN H  85     197.486 -52.312  12.205  1.00 68.85           C
ANISOU 2304  CA  GLN H  85     9975   9420   6764   1125   -805   2533       C
ATOM   2305  C   GLN H  85     198.223 -53.577  12.629  1.00 64.66           C
ANISOU 2305  C   GLN H  85     9586   8602   6378    233   -162   3080       C
ATOM   2306  O   GLN H  85     199.138 -54.024  11.944  1.00 60.74           O
ANISOU 2306  O   GLN H  85    10380   7679   5020     68   -359   2778       O
ATOM   2307  CB  GLN H  85     196.138 -52.662  11.575  1.00 74.56           C
ANISOU 2307  CB  GLN H  85    10445  10555   7327   1101  -1333   1820       C
ATOM   2308  CG  GLN H  85     195.328 -51.444  11.159  1.00 79.53           C
ANISOU 2308  CG  GLN H  85     9771  11769   8675   1951  -2568    981       C
ATOM   2309  CD  GLN H  85     193.931 -51.808  10.723  1.00 84.19           C
ANISOU 2309  CD  GLN H  85    10076  12099   9810   2487  -3439    340       C
ATOM   2310  OE1 GLN H  85     193.530 -52.970  10.754  1.00 82.86           O
ANISOU 2310  OE1 GLN H  85    10810  11487   9186   3178  -3411    -38       O
ATOM   2311  NE2 GLN H  85     193.172 -50.805  10.314  1.00102.51           N
ANISOU 2311  NE2 GLN H  85    13746  12649  12551   4299  -3192    707       N
ATOM   2312  N   LEU H  86     197.804 -54.141  13.767  1.00 67.57           N
ANISOU 2312  N   LEU H  86     9277   9143   7251   -269    351   3461       N
ATOM   2313  CA  LEU H  86     198.470 -55.291  14.356  1.00 73.59           C
ANISOU 2313  CA  LEU H  86     9985  10003   7971    359   -145   3699       C
ATOM   2314  C   LEU H  86     197.473 -56.042  15.237  1.00 71.22           C
ANISOU 2314  C   LEU H  86    10052   9274   7733    480   -842   4275       C
ATOM   2315  O   LEU H  86     197.253 -55.673  16.389  1.00 67.90           O
ANISOU 2315  O   LEU H  86    10208   8255   7332   1083  -1546   4616       O
ATOM   2316  CB  LEU H  86     199.682 -54.787  15.149  1.00 75.67           C
ANISOU 2316  CB  LEU H  86    10278  10795   7678   -310    278   3513       C
ATOM   2317  CG  LEU H  86     200.687 -55.850  15.590  1.00 77.67           C
ANISOU 2317  CG  LEU H  86    10662  10882   7967   -137    441   3351       C
ATOM   2318  CD1 LEU H  86     201.484 -56.373  14.404  1.00 80.85           C
ANISOU 2318  CD1 LEU H  86    11516  11041   8160   -287    984   3484       C
ATOM   2319  CD2 LEU H  86     201.621 -55.295  16.654  1.00 79.29           C
ANISOU 2319  CD2 LEU H  86    10612  11346   8169   -805    784   2884       C
ATOM   2320  N   ASN H  87     196.864 -57.092  14.672  1.00 74.17           N
ANISOU 2320  N   ASN H  87    10165   9330   8684    154  -1120   4517       N
ATOM   2321  CA  ASN H  87     195.784 -57.816  15.324  1.00 77.90           C
ANISOU 2321  CA  ASN H  87     9804  10654   9138    -26   -928   4477       C
ATOM   2322  C   ASN H  87     196.341 -58.677  16.454  1.00 74.79           C
ANISOU 2322  C   ASN H  87     8750  10395   9269      6   -270   4730       C
ATOM   2323  O   ASN H  87     197.438 -59.221  16.340  1.00 66.84           O
ANISOU 2323  O   ASN H  87     8882   8097   8416    -22   -937   5852       O
ATOM   2324  CB  ASN H  87     195.004 -58.688  14.335  1.00 86.95           C
ANISOU 2324  CB  ASN H  87    10240  12119  10677   -499  -1111   3364       C
ATOM   2325  CG  ASN H  87     194.365 -57.897  13.212  1.00 93.01           C
ANISOU 2325  CG  ASN H  87    11300  12895  11145    -72  -1510   3474       C
ATOM   2326  OD1 ASN H  87     194.544 -56.684  13.116  1.00 98.20           O
ANISOU 2326  OD1 ASN H  87    11348  12967  12995  -1751  -1716    636       O
ATOM   2327  ND2 ASN H  87     193.622 -58.576  12.354  1.00104.60           N
ANISOU 2327  ND2 ASN H  87    13680  13757  12304  -1197   -596   1477       N
ATOM   2328  N   SER H  88     195.560 -58.791  17.537  1.00 76.07           N
ANISOU 2328  N   SER H  88     8915  10364   9623   -446    -40   5056       N
ATOM   2329  CA  SER H  88     195.899 -59.622  18.682  1.00 75.38           C
ANISOU 2329  CA  SER H  88     8692  10401   9546   -553    466   5220       C
ATOM   2330  C   SER H  88     197.217 -59.158  19.299  1.00 75.93           C
ANISOU 2330  C   SER H  88     9325  10466   9058   -676    425   4601       C
ATOM   2331  O   SER H  88     198.220 -59.868  19.239  1.00 82.83           O
ANISOU 2331  O   SER H  88     9796  11313  10361   -292   1087   4178       O
ATOM   2332  CB  SER H  88     195.944 -61.083  18.297  1.00 73.20           C
ANISOU 2332  CB  SER H  88     7283  10541   9989  -1700    871   4876       C
ATOM   2333  OG  SER H  88     194.751 -61.468  17.631  1.00 73.53           O
ANISOU 2333  OG  SER H  88     7498  10346  10091  -1707    590   5196       O
ATOM   2334  N   VAL H  89     197.199 -57.957  19.891  1.00 74.40           N
ANISOU 2334  N   VAL H  89     9864  10472   7933    236    758   4814       N
ATOM   2335  CA  VAL H  89     198.385 -57.383  20.509  1.00 73.53           C
ANISOU 2335  CA  VAL H  89     9949  10855   7133    270    693   5128       C
ATOM   2336  C   VAL H  89     198.639 -58.076  21.845  1.00 74.21           C
ANISOU 2336  C   VAL H  89    10021  10686   7486    275    357   5311       C
ATOM   2337  O   VAL H  89     197.713 -58.579  22.479  1.00 71.48           O
ANISOU 2337  O   VAL H  89    10724  10019   6415    187   -424   6569       O
ATOM   2338  CB  VAL H  89     198.273 -55.853  20.678  1.00 73.47           C
ANISOU 2338  CB  VAL H  89    10508  10870   6536    244   1088   5327       C
ATOM   2339  CG1 VAL H  89     198.217 -55.142  19.335  1.00 75.93           C
ANISOU 2339  CG1 VAL H  89    11036  11196   6617    233   1159   5494       C
ATOM   2340  CG2 VAL H  89     197.092 -55.441  21.544  1.00 75.17           C
ANISOU 2340  CG2 VAL H  89    10612  11327   6622    255   1090   4924       C
ATOM   2341  N   THR H  90     199.915 -58.095  22.249  1.00 75.10           N
ANISOU 2341  N   THR H  90     9988  10780   7767    289    378   5358       N
ATOM   2342  CA  THR H  90     200.346 -58.689  23.505  1.00 74.03           C
ANISOU 2342  CA  THR H  90    10018   9779   8331    866    623   5718       C
ATOM   2343  C   THR H  90     201.405 -57.786  24.136  1.00 81.86           C
ANISOU 2343  C   THR H  90    10631  12941   7531    981  -1252   5426       C
ATOM   2344  O   THR H  90     201.975 -56.937  23.453  1.00 90.67           O
ANISOU 2344  O   THR H  90    11044  13444   9962    170   -693   5544       O
ATOM   2345  CB  THR H  90     200.870 -60.113  23.280  1.00 73.18           C
ANISOU 2345  CB  THR H  90     9649   9518   8635    881    783   5721       C
ATOM   2346  OG1 THR H  90     201.970 -60.046  22.372  1.00 67.94           O
ANISOU 2346  OG1 THR H  90     9798   7229   8787   1629    948   6147       O
ATOM   2347  CG2 THR H  90     199.816 -61.050  22.732  1.00 71.54           C
ANISOU 2347  CG2 THR H  90     9435   8756   8991   1404    981   5075       C
ATOM   2348  N   PRO H  91     201.705 -57.933  25.449  1.00 87.66           N
ANISOU 2348  N   PRO H  91    10563  15198   7545    737  -1223   6091       N
ATOM   2349  CA  PRO H  91     202.737 -57.121  26.104  1.00 93.96           C
ANISOU 2349  CA  PRO H  91    12015  16268   7417   -106  -1487   5806       C
ATOM   2350  C   PRO H  91     204.105 -57.118  25.418  1.00 93.75           C
ANISOU 2350  C   PRO H  91    12940  16189   6491    -95  -1048   6152       C
ATOM   2351  O   PRO H  91     204.908 -56.218  25.652  1.00 97.19           O
ANISOU 2351  O   PRO H  91    15152  15348   6426   -816   -704   6908       O
ATOM   2352  CB  PRO H  91     202.863 -57.765  27.493  1.00 94.69           C
ANISOU 2352  CB  PRO H  91    11830  17457   6687   -531   -352   5488       C
ATOM   2353  CG  PRO H  91     201.501 -58.374  27.743  1.00 94.36           C
ANISOU 2353  CG  PRO H  91    11085  17317   7447     94   -647   4750       C
ATOM   2354  CD  PRO H  91     201.046 -58.860  26.383  1.00 87.50           C
ANISOU 2354  CD  PRO H  91    10328  15832   7085    419   -937   5596       C
ATOM   2355  N   GLU H  92     204.358 -58.129  24.575  1.00 98.43           N
ANISOU 2355  N   GLU H  92    14270  15915   7211    101  -2008   5739       N
ATOM   2356  CA  GLU H  92     205.603 -58.241  23.830  1.00 95.58           C
ANISOU 2356  CA  GLU H  92    14318  14980   7017    -39  -2158   6138       C
ATOM   2357  C   GLU H  92     205.694 -57.151  22.760  1.00 90.07           C
ANISOU 2357  C   GLU H  92    13410  14579   6231   -211  -1809   5539       C
ATOM   2358  O   GLU H  92     206.791 -56.826  22.310  1.00 86.29           O
ANISOU 2358  O   GLU H  92    13665  14851   4269     71  -1864   6213       O
ATOM   2359  CB  GLU H  92     205.710 -59.620  23.172  1.00105.37           C
ANISOU 2359  CB  GLU H  92    15891  15733   8411     46  -3225   5042       C
ATOM   2360  CG  GLU H  92     205.704 -60.779  24.155  1.00113.77           C
ANISOU 2360  CG  GLU H  92    17318  16063   9843     56  -2936   5817       C
ATOM   2361  CD  GLU H  92     206.878 -60.809  25.119  1.00120.94           C
ANISOU 2361  CD  GLU H  92    17773  17487  10691    309  -3377   6110       C
ATOM   2362  OE1 GLU H  92     208.029 -60.878  24.643  1.00135.34           O
ANISOU 2362  OE1 GLU H  92    18232  18491  14697   1613  -2485   5177       O
ATOM   2363  OE2 GLU H  92     206.638 -60.766  26.343  1.00128.08           O
ANISOU 2363  OE2 GLU H  92    18474  18839  11351   -998  -1076   7127       O
ATOM   2364  N   ASP H  93     204.541 -56.594  22.362  1.00 80.62           N
ANISOU 2364  N   ASP H  93    12132  13143   5354   -850   -521   5280       N
ATOM   2365  CA  ASP H  93     204.471 -55.626  21.277  1.00 73.95           C
ANISOU 2365  CA  ASP H  93    11017  11978   5102   -762   -528   4617       C
ATOM   2366  C   ASP H  93     204.645 -54.198  21.798  1.00 75.39           C
ANISOU 2366  C   ASP H  93    11617  11252   5776   -165   -478   5041       C
ATOM   2367  O   ASP H  93     204.570 -53.251  21.018  1.00 73.42           O
ANISOU 2367  O   ASP H  93    11642   9739   6515   -373   -623   4457       O
ATOM   2368  CB  ASP H  93     203.146 -55.755  20.523  1.00 67.87           C
ANISOU 2368  CB  ASP H  93    10427  11318   4041  -1236    227   4837       C
ATOM   2369  CG  ASP H  93     202.882 -57.154  19.995  1.00 63.60           C
ANISOU 2369  CG  ASP H  93     9269  11350   3544  -2165    750   5153       C
ATOM   2370  OD1 ASP H  93     203.756 -57.687  19.285  1.00 65.82           O
ANISOU 2370  OD1 ASP H  93    10180  11538   3289  -1990    535   4413       O
ATOM   2371  OD2 ASP H  93     201.801 -57.695  20.292  1.00 62.36           O
ANISOU 2371  OD2 ASP H  93     9326  11431   2938  -2008   1328   4906       O
ATOM   2372  N   THR H  94     204.875 -54.047  23.109  1.00 79.29           N
ANISOU 2372  N   THR H  94    11459  12693   5973    -60   -338   4015       N
ATOM   2373  CA  THR H  94     205.077 -52.742  23.718  1.00 81.86           C
ANISOU 2373  CA  THR H  94    10430  13213   7457   -125     71   3344       C
ATOM   2374  C   THR H  94     206.402 -52.151  23.239  1.00 79.47           C
ANISOU 2374  C   THR H  94    10474  13376   6344   -106    -98   3822       C
ATOM   2375  O   THR H  94     207.467 -52.627  23.625  1.00 75.87           O
ANISOU 2375  O   THR H  94     9925  12979   5922     19   1118   3851       O
ATOM   2376  CB  THR H  94     205.033 -52.844  25.249  1.00 84.69           C
ANISOU 2376  CB  THR H  94     9836  14855   7487    145    689   2482       C
ATOM   2377  OG1 THR H  94     203.750 -53.348  25.622  1.00 87.73           O
ANISOU 2377  OG1 THR H  94     8813  14785   9734   1558   1576   1377       O
ATOM   2378  CG2 THR H  94     205.285 -51.522  25.943  1.00 85.96           C
ANISOU 2378  CG2 THR H  94     9054  15512   8091    -16    470   1920       C
ATOM   2379  N   ALA H  95     206.321 -51.110  22.397  1.00 79.71           N
ANISOU 2379  N   ALA H  95    10273  13029   6983    219   -760   3765       N
ATOM   2380  CA  ALA H  95     207.503 -50.469  21.838  1.00 82.18           C
ANISOU 2380  CA  ALA H  95     9977  13230   8015   -251   -831   2581       C
ATOM   2381  C   ALA H  95     207.141 -49.108  21.244  1.00 82.26           C
ANISOU 2381  C   ALA H  95    10064  12731   8459   -802   -682   2382       C
ATOM   2382  O   ALA H  95     205.966 -48.758  21.145  1.00 85.07           O
ANISOU 2382  O   ALA H  95     9696  13546   9078   -796    717   1530       O
ATOM   2383  CB  ALA H  95     208.128 -51.369  20.798  1.00 84.53           C
ANISOU 2383  CB  ALA H  95    10742  13054   8320    171  -1243   2189       C
ATOM   2384  N   ILE H  96     208.176 -48.351  20.852  1.00 77.69           N
ANISOU 2384  N   ILE H  96    10273  11912   7333   -799  -1144   2483       N
ATOM   2385  CA  ILE H  96     208.017 -47.057  20.206  1.00 73.35           C
ANISOU 2385  CA  ILE H  96    10435  11904   5529   -724  -1066   2108       C
ATOM   2386  C   ILE H  96     207.975 -47.279  18.696  1.00 68.65           C
ANISOU 2386  C   ILE H  96     9745  10987   5353   -413  -1156   2610       C
ATOM   2387  O   ILE H  96     208.999 -47.593  18.091  1.00 66.58           O
ANISOU 2387  O   ILE H  96     9908  10458   4929    129  -1323   3017       O
ATOM   2388  CB  ILE H  96     209.156 -46.096  20.608  1.00 76.26           C
ANISOU 2388  CB  ILE H  96    10313  12339   6324   -907   -882   1964       C
ATOM   2389  CG1 ILE H  96     209.278 -45.957  22.129  1.00 80.31           C
ANISOU 2389  CG1 ILE H  96    10759  13183   6570  -1284   -902   1086       C
ATOM   2390  CG2 ILE H  96     208.985 -44.742  19.932  1.00 72.73           C
ANISOU 2390  CG2 ILE H  96     9857  12719   5056   -905   -864   2092       C
ATOM   2391  CD1 ILE H  96     210.514 -45.215  22.587  1.00 83.34           C
ANISOU 2391  CD1 ILE H  96    10025  13765   7873  -1266   -526   1043       C
ATOM   2392  N   TYR H  97     206.789 -47.104  18.098  1.00 64.24           N
ANISOU 2392  N   TYR H  97     9648  10141   4617   -231   -972   2232       N
ATOM   2393  CA  TYR H  97     206.581 -47.396  16.688  1.00 61.89           C
ANISOU 2393  CA  TYR H  97     9192   9649   4671   -170  -1020   2114       C
ATOM   2394  C   TYR H  97     206.880 -46.153  15.853  1.00 60.35           C
ANISOU 2394  C   TYR H  97     9602   9224   4104    432   -658   1767       C
ATOM   2395  O   TYR H  97     206.415 -45.062  16.175  1.00 57.75           O
ANISOU 2395  O   TYR H  97     8561   9716   3663    647    114   1740       O
ATOM   2396  CB  TYR H  97     205.153 -47.888  16.433  1.00 61.86           C
ANISOU 2396  CB  TYR H  97     9517   9354   4632   -350  -1511   1831       C
ATOM   2397  CG  TYR H  97     204.825 -49.261  16.967  1.00 62.87           C
ANISOU 2397  CG  TYR H  97     9599   9406   4879   -331  -2194   2101       C
ATOM   2398  CD1 TYR H  97     205.450 -49.781  18.091  1.00 63.41           C
ANISOU 2398  CD1 TYR H  97     9253  10036   4804   -428  -2591   1658       C
ATOM   2399  CD2 TYR H  97     203.897 -50.064  16.322  1.00 66.64           C
ANISOU 2399  CD2 TYR H  97     9994   9818   5507   -391  -2507   1876       C
ATOM   2400  CE1 TYR H  97     205.145 -51.044  18.573  1.00 61.67           C
ANISOU 2400  CE1 TYR H  97     9291  10018   4121   -209  -2875   1633       C
ATOM   2401  CE2 TYR H  97     203.585 -51.332  16.787  1.00 66.31           C
ANISOU 2401  CE2 TYR H  97    10410   9577   5205     84  -2724   1790       C
ATOM   2402  CZ  TYR H  97     204.210 -51.825  17.918  1.00 62.26           C
ANISOU 2402  CZ  TYR H  97     9882   9150   4622   -232  -2617   1213       C
ATOM   2403  OH  TYR H  97     203.911 -53.079  18.394  1.00 54.55           O
ANISOU 2403  OH  TYR H  97     9379   8804   2543    482  -2561    954       O
ATOM   2404  N   PHE H  98     207.653 -46.345  14.775  1.00 62.35           N
ANISOU 2404  N   PHE H  98    10688   9277   3723    479   -581   1774       N
ATOM   2405  CA  PHE H  98     208.030 -45.277  13.862  1.00 63.48           C
ANISOU 2405  CA  PHE H  98    10994   9259   3865    562   -311   1811       C
ATOM   2406  C   PHE H  98     207.498 -45.579  12.464  1.00 61.77           C
ANISOU 2406  C   PHE H  98    11620   8394   3453    707    -39   2105       C
ATOM   2407  O   PHE H  98     207.668 -46.690  11.967  1.00 57.34           O
ANISOU 2407  O   PHE H  98    11084   8228   2473   1481    240   2736       O
ATOM   2408  CB  PHE H  98     209.552 -45.143  13.776  1.00 64.84           C
ANISOU 2408  CB  PHE H  98    10966   9831   3836    296     94   1624       C
ATOM   2409  CG  PHE H  98     210.243 -44.755  15.058  1.00 68.01           C
ANISOU 2409  CG  PHE H  98    11206  10449   4185   -127     57   1175       C
ATOM   2410  CD1 PHE H  98     210.148 -43.464  15.555  1.00 69.93           C
ANISOU 2410  CD1 PHE H  98    11481  10240   4847   -125    224   1271       C
ATOM   2411  CD2 PHE H  98     210.994 -45.681  15.766  1.00 70.56           C
ANISOU 2411  CD2 PHE H  98    11349  10682   4777    102    -43   1232       C
ATOM   2412  CE1 PHE H  98     210.792 -43.108  16.731  1.00 72.37           C
ANISOU 2412  CE1 PHE H  98    11767  10301   5426   -108   -180    978       C
ATOM   2413  CE2 PHE H  98     211.634 -45.325  16.943  1.00 72.99           C
ANISOU 2413  CE2 PHE H  98    11409  10903   5417     84   -613   1199       C
ATOM   2414  CZ  PHE H  98     211.531 -44.039  17.424  1.00 74.28           C
ANISOU 2414  CZ  PHE H  98    11516  10898   5808    -59   -561   1066       C
ATOM   2415  N   CYS H  99     206.864 -44.579  11.838  1.00 63.67           N
ANISOU 2415  N   CYS H  99    12131   8319   3741    739     78   2319       N
ATOM   2416  CA  CYS H  99     206.570 -44.631  10.415  1.00 64.00           C
ANISOU 2416  CA  CYS H  99    12728   7924   3664    709    308   2198       C
ATOM   2417  C   CYS H  99     207.737 -43.998   9.661  1.00 62.26           C
ANISOU 2417  C   CYS H  99    12426   7125   4105    675    180   1961       C
ATOM   2418  O   CYS H  99     208.251 -42.961  10.075  1.00 65.78           O
ANISOU 2418  O   CYS H  99    12764   7363   4864    315   -343   2120       O
ATOM   2419  CB  CYS H  99     205.250 -43.940  10.091  1.00 68.66           C
ANISOU 2419  CB  CYS H  99    13137   8389   4561   1320    599   2086       C
ATOM   2420  SG  CYS H  99     205.287 -42.137  10.270  1.00 74.87           S
ANISOU 2420  SG  CYS H  99    13708   8623   6115   1927   1033   1318       S
ATOM   2421  N   VAL H 100     208.150 -44.639   8.561  1.00 59.39           N
ANISOU 2421  N   VAL H 100    12087   6265   4210    416    335   2088       N
ATOM   2422  CA  VAL H 100     209.442 -44.367   7.952  1.00 55.74           C
ANISOU 2422  CA  VAL H 100    12288   6052   2838    216    286   2068       C
ATOM   2423  C   VAL H 100     209.324 -44.461   6.432  1.00 55.97           C
ANISOU 2423  C   VAL H 100    12701   5748   2814   -205    811   1562       C
ATOM   2424  O   VAL H 100     208.459 -45.162   5.911  1.00 55.23           O
ANISOU 2424  O   VAL H 100    12755   6007   2222   -340    991   1442       O
ATOM   2425  CB  VAL H 100     210.503 -45.340   8.505  1.00 55.56           C
ANISOU 2425  CB  VAL H 100    11482   6916   2709    -52     65   2366       C
ATOM   2426  CG1 VAL H 100     211.813 -45.275   7.739  1.00 53.66           C
ANISOU 2426  CG1 VAL H 100    11430   6994   1965     63   -130   2502       C
ATOM   2427  CG2 VAL H 100     210.748 -45.117   9.991  1.00 56.87           C
ANISOU 2427  CG2 VAL H 100    11507   7233   2868    136   -302   2242       C
ATOM   2428  N   ARG H 101     210.210 -43.732   5.739  1.00 56.44           N
ANISOU 2428  N   ARG H 101    13242   5522   2681   -313    981   1386       N
ATOM   2429  CA  ARG H 101     210.358 -43.823   4.296  1.00 58.54           C
ANISOU 2429  CA  ARG H 101    14056   5554   2630   -517    793   1392       C
ATOM   2430  C   ARG H 101     211.604 -44.642   3.970  1.00 62.29           C
ANISOU 2430  C   ARG H 101    14247   6695   2725   -221    988   1373       C
ATOM   2431  O   ARG H 101     212.682 -44.358   4.489  1.00 63.40           O
ANISOU 2431  O   ARG H 101    13709   7660   2720   -858   1733   1349       O
ATOM   2432  CB  ARG H 101     210.496 -42.426   3.682  1.00 58.51           C
ANISOU 2432  CB  ARG H 101    14023   5286   2919  -1249    757   1007       C
ATOM   2433  CG  ARG H 101     210.441 -42.413   2.161  1.00 56.65           C
ANISOU 2433  CG  ARG H 101    13746   4866   2909  -2026    954    862       C
ATOM   2434  CD  ARG H 101     210.628 -41.024   1.583  1.00 54.48           C
ANISOU 2434  CD  ARG H 101    12786   4992   2920  -2793   1079    740       C
ATOM   2435  NE  ARG H 101     211.956 -40.486   1.838  1.00 51.43           N
ANISOU 2435  NE  ARG H 101    12805   4060   2674  -3258   1542    825       N
ATOM   2436  CZ  ARG H 101     212.335 -39.254   1.526  1.00 51.37           C
ANISOU 2436  CZ  ARG H 101    12482   4150   2884  -3192   1558   1071       C
ATOM   2437  NH1 ARG H 101     211.478 -38.422   0.962  1.00 48.29           N
ANISOU 2437  NH1 ARG H 101    11844   3596   2907  -3758   1620   1098       N
ATOM   2438  NH2 ARG H 101     213.569 -38.855   1.783  1.00 52.43           N
ANISOU 2438  NH2 ARG H 101    12372   4316   3232  -2725   1414    967       N
ATOM   2439  N   ASN H 102     211.442 -45.642   3.094  1.00 64.72           N
ANISOU 2439  N   ASN H 102    15160   6935   2495    117    873   1295       N
ATOM   2440  CA  ASN H 102     212.549 -46.471   2.643  1.00 66.77           C
ANISOU 2440  CA  ASN H 102    15641   6943   2783    559    794   1146       C
ATOM   2441  C   ASN H 102     212.954 -46.029   1.240  1.00 67.65           C
ANISOU 2441  C   ASN H 102    15576   7200   2927    630    678   1531       C
ATOM   2442  O   ASN H 102     212.137 -46.030   0.322  1.00 65.20           O
ANISOU 2442  O   ASN H 102    14377   7440   2955    606   1201   1514       O
ATOM   2443  CB  ASN H 102     212.188 -47.958   2.669  1.00 68.04           C
ANISOU 2443  CB  ASN H 102    16361   6805   2686    783    757    660       C
ATOM   2444  CG  ASN H 102     213.370 -48.869   2.408  1.00 70.04           C
ANISOU 2444  CG  ASN H 102    17080   6624   2905   1112    497    436       C
ATOM   2445  OD1 ASN H 102     214.048 -48.745   1.391  1.00 73.52           O
ANISOU 2445  OD1 ASN H 102    17937   6678   3316    404   1025     -9       O
ATOM   2446  ND2 ASN H 102     213.622 -49.796   3.319  1.00 68.96           N
ANISOU 2446  ND2 ASN H 102    17694   6527   1978   1590   1035     -9       N
ATOM   2447  N   ASP H 103     214.230 -45.660   1.092  1.00 70.45           N
ANISOU 2447  N   ASP H 103    15641   7607   3520    480    -47   1944       N
ATOM   2448  CA  ASP H 103     214.786 -45.262  -0.190  1.00 76.82           C
ANISOU 2448  CA  ASP H 103    16394   9219   3574    221   -224   2567       C
ATOM   2449  C   ASP H 103     216.294 -45.484  -0.132  1.00 76.55           C
ANISOU 2449  C   ASP H 103    16515   8743   3825    933   -992   2462       C
ATOM   2450  O   ASP H 103     217.046 -44.547   0.136  1.00 77.30           O
ANISOU 2450  O   ASP H 103    15880   9419   4069   1571  -2165   1758       O
ATOM   2451  CB  ASP H 103     214.419 -43.812  -0.521  1.00 87.80           C
ANISOU 2451  CB  ASP H 103    18076   9463   5818    631  -1050   2667       C
ATOM   2452  CG  ASP H 103     214.940 -43.328  -1.865  1.00 97.69           C
ANISOU 2452  CG  ASP H 103    19396  11402   6317    420  -1030   3716       C
ATOM   2453  OD1 ASP H 103     214.623 -43.973  -2.885  1.00104.81           O
ANISOU 2453  OD1 ASP H 103    20129  11883   7811   -302  -2963   3563       O
ATOM   2454  OD2 ASP H 103     215.657 -42.306  -1.882  1.00104.71           O
ANISOU 2454  OD2 ASP H 103    20372  11751   7660   -108  -1051   2974       O
ATOM   2455  N   TYR H 104     216.710 -46.736  -0.369  1.00 73.86           N
ANISOU 2455  N   TYR H 104    16800   7947   3315   -161   -794   2356       N
ATOM   2456  CA  TYR H 104     218.083 -47.161  -0.146  1.00 75.90           C
ANISOU 2456  CA  TYR H 104    17316   7369   4153    492   -738   1863       C
ATOM   2457  C   TYR H 104     218.449 -46.845   1.304  1.00 71.44           C
ANISOU 2457  C   TYR H 104    16588   7833   2720    552    608   3799       C
ATOM   2458  O   TYR H 104     219.180 -45.893   1.568  1.00 87.54           O
ANISOU 2458  O   TYR H 104    17747   9438   6075    155   -783   2793       O
ATOM   2459  CB  TYR H 104     219.026 -46.494  -1.157  1.00 75.55           C
[truncated: 884,518 more chars]
