# Supplementary material for: Structural Basis of a Novel Agonistic Anti-OX40 Antibody
Source: Biomolecules. 2022 Aug 31;12(9):1209. doi: 10.3390/biom12091209 (PMC9496217; doi:10.3390/biom12091209)
Supplement: Supplementary file 1 [file biomolecules-12-01209-s001.zip › biomolecules-1877544-supplementary material and structure files/biomolecules-1877544-structure files/ox40-7888-final.pdb]

REMARK Date 2022-07-21 Time 16:47:12 �й���׼ʱ�� +0800 (1658393232.45 s)
REMARK PHENIX refinement
REMARK 
REMARK ****************** INPUT FILES AND LABELS ******************************
REMARK Reflections:
REMARK   file name      : D:\work\OX40\7888-2\P43212_truncate1.mtz
REMARK   labels         : ['I,SIGI']
REMARK R-free flags:
REMARK   file name      : D:\work\OX40\7888-2\P43212_truncate1.mtz
REMARK   label          : FreeR_flag
REMARK   test_flag_value: 0
REMARK Model file name(s): 
REMARK   D:\work\OX40\7888-3\zhou\new\ox40-7888_refine_11_final_refmac-new-coot-0.pdb
REMARK 
REMARK ******************** REFINEMENT SUMMARY: QUICK FACTS *******************
REMARK Start: r_work = 0.2416 r_free = 0.2916 bonds = 0.007 angles = 1.087
REMARK Final: r_work = 0.2331 r_free = 0.2985 bonds = 0.007 angles = 1.087
REMARK ************************************************************************
REMARK 
REMARK Rigid body refinement target: auto
REMARK ****************** REFINEMENT STATISTICS STEP BY STEP ******************
REMARK leading digit, like 1_, means number of macro-cycle                     
REMARK 0    : statistics at the very beginning when nothing is done yet        
REMARK 1_bss: bulk solvent correction and/or (anisotropic) scaling             
REMARK 1_adp: refinement of ADPs (Atomic Displacement Parameters)              
REMARK 1_rbr: rigid body refinement                                            
REMARK 1_gbr: group B-factor refinement                                        
REMARK 1_occ: refinement of occupancies                                        
REMARK ------------------------------------------------------------------------
REMARK  stage r-work r-free bonds angles b_min b_max b_ave n_water shift
REMARK       0    : 0.5580 0.5638 0.007  1.087  71.4 235.3 117.8   1      0.000
REMARK       1_bss: 0.2416 0.2916 0.007  1.087  70.1 234.1 116.6   1      0.000
REMARK 1_settarget: 0.2416 0.2916 0.007  1.087  70.1 234.1 116.6   1      0.000
REMARK       1_rbr: 0.2419 0.2917 0.007  1.087  70.1 234.1 116.6   1      0.038
REMARK    1_weight: 0.2419 0.2917 0.007  1.087  70.1 234.1 116.6   1      0.038
REMARK       1_adp: 0.2357 0.3052 0.007  1.087  72.0 285.0 120.5   1      0.038
REMARK       2_bss: 0.2374 0.3061 0.007  1.087  68.7 281.8 117.3   1      0.038
REMARK 2_settarget: 0.2374 0.3061 0.007  1.087  68.7 281.8 117.3   1      0.038
REMARK    2_weight: 0.2374 0.3061 0.007  1.087  68.7 281.8 117.3   1      0.038
REMARK       2_adp: 0.2357 0.3003 0.007  1.087  62.1 282.8 120.4   1      0.038
REMARK       3_bss: 0.2334 0.2994 0.007  1.087  59.8 277.4 115.0   1      0.038
REMARK 3_settarget: 0.2334 0.2994 0.007  1.087  59.8 277.4 115.0   1      0.038
REMARK    3_weight: 0.2334 0.2994 0.007  1.087  59.8 277.4 115.0   1      0.038
REMARK       3_adp: 0.2343 0.2996 0.007  1.087  59.8 279.9 118.6   1      0.038
REMARK         end: 0.2331 0.2985 0.007  1.087  58.4 275.4 114.3   1      0.038
REMARK ------------------------------------------------------------------------
REMARK MODEL CONTENT.
REMARK  ELEMENT        ATOM RECORD COUNT   OCCUPANCY SUM
REMARK        C                     4634         4634.00
REMARK        S                       40           40.00
REMARK        O                     1498         1498.00
REMARK        N                     1246         1246.00
REMARK    TOTAL                     7418         7418.00
REMARK -----------------------------------------------------------------------
REMARK r_free_flags.md5.hexdigest 88cb7e5750569f77003319e8fd50588f
REMARK 
REMARK IF THIS FILE IS FOR PDB DEPOSITION: REMOVE ALL FROM THIS LINE UP.
REMARK   3
REMARK   3 REFINEMENT.
REMARK   3   PROGRAM     : PHENIX (1.16_3549: ???)
REMARK   3   AUTHORS     : Adams,Afonine,Bunkoczi,Burnley,Chen,Dar,Davis,
REMARK   3               : Draizen,Echols,Gildea,Gros,Grosse-Kunstleve,Headd,
REMARK   3               : Hintze,Hung,Ioerger,Liebschner,McCoy,McKee,Moriarty,
REMARK   3               : Oeffner,Poon,Read,Richardson,Richardson,Sacchettini,
REMARK   3               : Sauter,Sobolev,Storoni,Terwilliger,Williams,Zwart
REMARK   3
REMARK   3  X-RAY DATA.
REMARK   3  
REMARK   3  REFINEMENT TARGET : ML
REMARK   3  
REMARK   3  DATA USED IN REFINEMENT.
REMARK   3   RESOLUTION RANGE HIGH (ANGSTROMS) : 2.700   
REMARK   3   RESOLUTION RANGE LOW  (ANGSTROMS) : 48.726  
REMARK   3   MIN(FOBS/SIGMA_FOBS)              : 1.38  
REMARK   3   COMPLETENESS FOR RANGE        (%) : 94.03 
REMARK   3   NUMBER OF REFLECTIONS             : 40387     
REMARK   3   NUMBER OF REFLECTIONS (NON-ANOMALOUS) : 40387     
REMARK   3  
REMARK   3  FIT TO DATA USED IN REFINEMENT.
REMARK   3   R VALUE     (WORKING + TEST SET) : 0.2363
REMARK   3   R VALUE            (WORKING SET) : 0.2331
REMARK   3   FREE R VALUE                     : 0.2985
REMARK   3   FREE R VALUE TEST SET SIZE   (%) : 5.09  
REMARK   3   FREE R VALUE TEST SET COUNT      : 2056      
REMARK   3  
REMARK   3  FIT TO DATA USED IN REFINEMENT (IN BINS).
REMARK   3   BIN  RESOLUTION RANGE  COMPL.    NWORK NFREE   RWORK  RFREE  CCWORK CCFREE
REMARK   3     1 48.7334 -  6.6545    1.00     2972   131  0.2322 0.2810   0.890  0.803
REMARK   3     2  6.6545 -  5.2840    1.00     2775   161  0.2096 0.2786   0.897  0.849
REMARK   3     3  5.2840 -  4.6166    1.00     2732   166  0.1816 0.2663   0.927  0.822
REMARK   3     4  4.6166 -  4.1948    1.00     2701   167  0.1818 0.2377   0.940  0.869
REMARK   3     5  4.1948 -  3.8942    1.00     2689   159  0.2159 0.3022   0.916  0.830
REMARK   3     6  3.8942 -  3.6647    0.99     2691   136  0.2441 0.3248   0.882  0.808
REMARK   3     7  3.6647 -  3.4813    0.99     2664   136  0.2412 0.3054   0.891  0.807
REMARK   3     8  3.4813 -  3.3297    0.97     2629   131  0.2466 0.3440   0.895  0.777
REMARK   3     9  3.3297 -  3.2016    0.96     2561   139  0.2751 0.3574   0.871  0.714
REMARK   3    10  3.2016 -  3.0911    0.93     2509   125  0.2993 0.3379   0.850  0.750
REMARK   3    11  3.0911 -  2.9945    0.90     2396   136  0.3380 0.4103   0.813  0.717
REMARK   3    12  2.9945 -  2.9089    0.89     2389   121  0.3684 0.4392   0.786  0.689
REMARK   3    13  2.9089 -  2.8323    0.87     2309   127  0.3914 0.4077   0.777  0.700
REMARK   3    14  2.8323 -  2.7632    0.85     2267   113  0.4191 0.4701   0.724  0.646
REMARK   3    15  2.7632 -  2.7004    0.76     2047   108  0.4720 0.4864   0.607  0.604
REMARK   3  
REMARK   3  BULK SOLVENT MODELLING.
REMARK   3   METHOD USED        : FLAT BULK SOLVENT MODEL
REMARK   3   SOLVENT RADIUS     : 1.11    
REMARK   3   SHRINKAGE RADIUS   : 0.90    
REMARK   3   GRID STEP FACTOR   : 4.00    
REMARK   3  
REMARK   3  ERROR ESTIMATES.
REMARK   3   COORDINATE ERROR (MAXIMUM-LIKELIHOOD BASED)     : 0.45    
REMARK   3   PHASE ERROR (DEGREES, MAXIMUM-LIKELIHOOD BASED) : 36.87   
REMARK   3  
REMARK   3  STRUCTURE FACTORS CALCULATION ALGORITHM : FFT
REMARK   3  
REMARK   3  
REMARK   3  GEOMETRY RESTRAINTS LIBRARY: GEOSTD + MONOMER LIBRARY + CDL V1.2
REMARK   3  DEVIATIONS FROM IDEAL VALUES.
REMARK   3    BOND      :  0.007   0.042   7587
REMARK   3    ANGLE     :  1.087   8.443  10344
REMARK   3    CHIRALITY :  0.074   0.283   1184
REMARK   3    PLANARITY :  0.005   0.056   1330
REMARK   3    DIHEDRAL  : 15.328 179.612   2752
REMARK   3    MIN NONBONDED DISTANCE : 2.548
REMARK   3  
REMARK   3  MOLPROBITY STATISTICS.
REMARK   3    ALL-ATOM CLASHSCORE : 1.03
REMARK   3    RAMACHANDRAN PLOT:
REMARK   3      OUTLIERS :  1.25 %
REMARK   3      ALLOWED  :  6.76 %
REMARK   3      FAVORED  : 92.00 %
REMARK   3    ROTAMER OUTLIERS :  1.78 %
REMARK   3    CBETA DEVIATIONS :  0.00 %
REMARK   3    PEPTIDE PLANE:
REMARK   3      CIS-PROLINE     : 13.64 %
REMARK   3      CIS-GENERAL     : 0.00 %
REMARK   3      TWISTED PROLINE : 0.00 %
REMARK   3      TWISTED GENERAL : 0.00 %
REMARK   3  
REMARK   3                  min    max   mean <Bi,j>   iso aniso
REMARK   3     Overall:   58.45 275.45 114.26   8.82  7418  7418
REMARK   3     Protein:   58.45 275.45 114.19   8.83  7403  7403
REMARK   3     Water:    101.47 101.47 101.47    N/A     1     1
REMARK   3     Other:    139.51 177.19 156.61    N/A    14    14
REMARK   3     Chain  A: 113.27 273.48 171.99    N/A   549   549
REMARK   3     Chain  a: 126.49 275.45 166.53    N/A   380   380
REMARK   3     Chain  F: 101.47 101.47 101.47    N/A     1     1
REMARK   3     Chain  H:  60.65 179.82 102.88    N/A  1625  1625
REMARK   3     Chain  l:  59.57 175.73 106.98    N/A  1616  1616
REMARK   3     Chain  L:  58.45 187.75 104.92    N/A  1638  1638
REMARK   3     Chain  h:  61.23 211.03 110.56    N/A  1609  1609
REMARK   3     Histogram:
REMARK   3         Values      Number of atoms
REMARK   3      58.45 - 80.15       708
REMARK   3      80.15 - 101.85     2313
REMARK   3     101.85 - 123.55     2142
REMARK   3     123.55 - 145.25     1137
REMARK   3     145.25 - 166.95      600
REMARK   3     166.95 - 188.65      295
REMARK   3     188.65 - 210.35       99
REMARK   3     210.35 - 232.05       79
REMARK   3     232.05 - 253.75       28
REMARK   3     253.75 - 275.45       17
REMARK   3  
REMARK   3  
REMARK   3  TLS DETAILS.
REMARK   3   NUMBER OF TLS GROUPS: 1     
REMARK   3   ORIGIN: CENTER OF MASS
REMARK   3   TLS GROUP : 1     
REMARK   3    SELECTION: all
REMARK   3    ORIGIN FOR THE GROUP (A): -33.0256 -31.3829 -47.0764
REMARK   3    T TENSOR                                            
REMARK   3      T11:   0.8328 T22:   0.7328                       
REMARK   3      T33:   0.7932 T12:   0.0654                       
REMARK   3      T13:  -0.0987 T23:  -0.0606                       
REMARK   3    L TENSOR                                            
REMARK   3      L11:   0.9303 L22:   1.0408                       
REMARK   3      L33:   1.9798 L12:   0.3409                       
REMARK   3      L13:   0.6894 L23:   0.9719                       
REMARK   3    S TENSOR                                            
REMARK   3      S11:  -0.0331 S12:  -0.2435 S13:   0.1872         
REMARK   3      S21:  -0.4011 S22:  -0.2780 S23:   0.2058         
REMARK   3      S31:  -0.5724 S32:  -0.3662 S33:   0.1940         
REMARK   3
SSBOND   1 CYS H   22    CYS H   96 
SSBOND   2 CYS H  144    CYS H  200 
SSBOND   3 CYS L   23    CYS L   88 
SSBOND   4 CYS L  134    CYS L  194 
SSBOND   5 CYS A   84    CYS A   99 
SSBOND   6 CYS A   87    CYS A  107 
SSBOND   7 CYS A  109    CYS A  125 
SSBOND   8 CYS A  128    CYS A  141 
SSBOND   9 CYS A  147    CYS A  166 
SSBOND  10 CYS h   22    CYS h   96 
SSBOND  11 CYS h  144    CYS h  200 
SSBOND  12 CYS l   23    CYS l   88 
SSBOND  13 CYS l  134    CYS l  194 
SSBOND  14 CYS a   87    CYS a  107 
SSBOND  15 CYS a  109    CYS a  125 
SSBOND  16 CYS a  128    CYS a  141 
SSBOND  17 CYS a  147    CYS a  166 
CRYST1  124.769  124.769  194.902  90.00  90.00  90.00 P 43 21 2
SCALE1      0.008015  0.000000  0.000000        0.00000
SCALE2      0.000000  0.008015  0.000000        0.00000
SCALE3      0.000000  0.000000  0.005131        0.00000
ATOM      1  N   VAL H   2     -25.587  -6.121 -22.129  1.00126.72           N
ANISOU    1  N   VAL H   2    17212  15056  15881    552  -1805  -3092       N
ATOM      2  CA  VAL H   2     -26.032  -7.337 -21.379  1.00126.64           C
ANISOU    2  CA  VAL H   2    16852  15426  15841    523  -1663  -3105       C
ATOM      3  C   VAL H   2     -25.272  -8.577 -21.853  1.00122.64           C
ANISOU    3  C   VAL H   2    16270  14995  15332    318  -1499  -2836       C
ATOM      4  O   VAL H   2     -25.268  -8.879 -23.048  1.00130.09           O
ANISOU    4  O   VAL H   2    17336  15789  16302    325  -1509  -2701       O
ATOM      5  CB  VAL H   2     -27.544  -7.611 -21.558  1.00128.25           C
ANISOU    5  CB  VAL H   2    16916  15766  16048    761  -1729  -3276       C
ATOM      6  CG1 VAL H   2     -27.995  -8.760 -20.654  1.00119.90           C
ANISOU    6  CG1 VAL H   2    15509  15104  14943    705  -1583  -3306       C
ATOM      7  CG2 VAL H   2     -28.355  -6.348 -21.293  1.00141.07           C
ANISOU    7  CG2 VAL H   2    18634  17281  17684   1002  -1919  -3556       C
ATOM      8  N   GLN H   3     -24.641  -9.286 -20.914  1.00116.07           N
ANISOU    8  N   GLN H   3    15242  14393  14466    145  -1360  -2768       N
ATOM      9  CA  GLN H   3     -23.912 -10.524 -21.207  1.00116.79           C
ANISOU    9  CA  GLN H   3    15238  14583  14555    -40  -1211  -2532       C
ATOM     10  C   GLN H   3     -24.084 -11.531 -20.075  1.00121.87           C
ANISOU   10  C   GLN H   3    15586  15572  15146   -112  -1094  -2545       C
ATOM     11  O   GLN H   3     -23.949 -11.174 -18.905  1.00138.19           O
ANISOU   11  O   GLN H   3    17565  17770  17173   -143  -1088  -2659       O
ATOM     12  CB  GLN H   3     -22.421 -10.241 -21.391  1.00127.03           C
ANISOU   12  CB  GLN H   3    16685  15717  15866   -243  -1166  -2372       C
ATOM     13  CG  GLN H   3     -22.057  -9.502 -22.669  1.00139.60           C
ANISOU   13  CG  GLN H   3    18577  16971  17494   -239  -1246  -2293       C
ATOM     14  CD  GLN H   3     -20.570  -9.208 -22.759  1.00148.19           C
ANISOU   14  CD  GLN H   3    19789  17930  18586   -464  -1189  -2155       C
ATOM     15  OE1 GLN H   3     -19.737 -10.089 -22.536  1.00144.05           O
ANISOU   15  OE1 GLN H   3    19127  17548  18056   -631  -1060  -2017       O
ATOM     16  NE2 GLN H   3     -20.228  -7.963 -23.083  1.00155.29           N
ANISOU   16  NE2 GLN H   3    20952  18560  19492   -470  -1290  -2199       N
ATOM     17  N   LEU H   4     -24.380 -12.781 -20.434  1.00104.08           N
ANISOU   17  N   LEU H   4    13196  13462  12889   -144  -1008  -2427       N
ATOM     18  CA  LEU H   4     -24.413 -13.897 -19.491  1.00 92.02           C
ANISOU   18  CA  LEU H   4    11420  12238  11305   -250   -892  -2389       C
ATOM     19  C   LEU H   4     -23.236 -14.809 -19.807  1.00100.25           C
ANISOU   19  C   LEU H   4    12465  13264  12362   -442   -791  -2142       C
ATOM     20  O   LEU H   4     -23.104 -15.261 -20.946  1.00112.01           O
ANISOU   20  O   LEU H   4    14036  14628  13896   -446   -779  -2005       O
ATOM     21  CB  LEU H   4     -25.715 -14.694 -19.629  1.00 81.71           C
ANISOU   21  CB  LEU H   4     9951  11117   9978   -145   -876  -2452       C
ATOM     22  CG  LEU H   4     -27.059 -14.089 -19.197  1.00 92.74           C
ANISOU   22  CG  LEU H   4    11263  12624  11350     47   -956  -2721       C
ATOM     23  CD1 LEU H   4     -26.985 -13.509 -17.794  1.00 93.36           C
ANISOU   23  CD1 LEU H   4    11250  12856  11367     22   -954  -2882       C
ATOM     24  CD2 LEU H   4     -27.562 -13.039 -20.178  1.00 98.82           C
ANISOU   24  CD2 LEU H   4    12232  13133  12182    246  -1104  -2826       C
ATOM     25  N   VAL H   5     -22.381 -15.065 -18.816  1.00 93.87           N
ANISOU   25  N   VAL H   5    11569  12583  11516   -593   -726  -2094       N
ATOM     26  CA  VAL H   5     -21.291 -16.041 -18.961  1.00 90.51           C
ANISOU   26  CA  VAL H   5    11107  12182  11100   -764   -636  -1880       C
ATOM     27  C   VAL H   5     -21.534 -17.210 -18.012  1.00 90.62           C
ANISOU   27  C   VAL H   5    10905  12481  11046   -837   -561  -1846       C
ATOM     28  O   VAL H   5     -21.877 -17.010 -16.846  1.00106.27           O
ANISOU   28  O   VAL H   5    12780  14638  12959   -839   -561  -1971       O
ATOM     29  CB  VAL H   5     -19.881 -15.428 -18.757  1.00 88.87           C
ANISOU   29  CB  VAL H   5    11001  11854  10911   -897   -632  -1823       C
ATOM     30  CG1 VAL H   5     -19.682 -14.246 -19.696  1.00 91.59           C
ANISOU   30  CG1 VAL H   5    11583  11908  11310   -845   -709  -1854       C
ATOM     31  CG2 VAL H   5     -19.626 -15.021 -17.310  1.00 99.44           C
ANISOU   31  CG2 VAL H   5    12249  13343  12190   -950   -634  -1934       C
ATOM     32  N   GLN H   6     -21.364 -18.424 -18.535  1.00 87.99           N
ANISOU   32  N   GLN H   6    10518  12186  10726   -898   -500  -1678       N
ATOM     33  CA  GLN H   6     -21.673 -19.655 -17.813  1.00 85.05           C
ANISOU   33  CA  GLN H   6     9970  12057  10289   -970   -437  -1623       C
ATOM     34  C   GLN H   6     -20.417 -20.462 -17.502  1.00 89.50           C
ANISOU   34  C   GLN H   6    10502  12655  10849  -1129   -387  -1450       C
ATOM     35  O   GLN H   6     -19.374 -20.270 -18.125  1.00 97.98           O
ANISOU   35  O   GLN H   6    11675  13566  11986  -1177   -388  -1355       O
ATOM     36  CB  GLN H   6     -22.624 -20.523 -18.630  1.00 85.59           C
ANISOU   36  CB  GLN H   6     9996  12153  10370   -904   -420  -1579       C
ATOM     37  CG  GLN H   6     -23.953 -19.886 -19.000  1.00 91.24           C
ANISOU   37  CG  GLN H   6    10720  12856  11091   -734   -475  -1754       C
ATOM     38  CD  GLN H   6     -24.875 -20.851 -19.730  1.00 97.72           C
ANISOU   38  CD  GLN H   6    11476  13733  11919   -686   -453  -1710       C
ATOM     39  OE1 GLN H   6     -25.440 -20.516 -20.769  1.00106.89           O
ANISOU   39  OE1 GLN H   6    12721  14756  13135   -559   -503  -1748       O
ATOM     40  NE2 GLN H   6     -25.018 -22.060 -19.197  1.00106.32           N
ANISOU   40  NE2 GLN H   6    12428  15017  12952   -793   -384  -1628       N
ATOM     41  N   SER H   7     -20.569 -21.394 -16.561  1.00 86.77           N
ANISOU   41  N   SER H   7    10019  12526  10425  -1209   -348  -1414       N
ATOM     42  CA  SER H   7     -19.471 -22.156 -15.951  1.00 89.92           C
ANISOU   42  CA  SER H   7    10371  12996  10798  -1349   -322  -1279       C
ATOM     43  C   SER H   7     -18.428 -22.706 -16.926  1.00107.93           C
ANISOU   43  C   SER H   7    12716  15126  13165  -1394   -310  -1108       C
ATOM     44  O   SER H   7     -17.246 -22.357 -16.852  1.00133.89           O
ANISOU   44  O   SER H   7    16045  18340  16486  -1461   -317  -1071       O
ATOM     45  CB  SER H   7     -20.043 -23.318 -15.124  1.00 87.68           C
ANISOU   45  CB  SER H   7     9958  12941  10416  -1416   -289  -1237       C
ATOM     46  OG  SER H   7     -21.203 -22.915 -14.430  1.00 92.71           O
ANISOU   46  OG  SER H   7    10522  13732  10973  -1369   -286  -1403       O
ATOM     47  N   GLY H   8     -18.873 -23.570 -17.823  1.00 66.91           N
ANISOU   47  N   GLY H   8     7521   9900   8004  -1361   -291  -1017       N
ATOM     48  CA  GLY H   8     -17.998 -24.250 -18.761  1.00 95.53           C
ANISOU   48  CA  GLY H   8    11187  13407  11702  -1397   -275   -863       C
ATOM     49  C   GLY H   8     -18.307 -25.722 -18.677  1.00 89.20           C
ANISOU   49  C   GLY H   8    10303  12719  10871  -1434   -255   -749       C
ATOM     50  O   GLY H   8     -18.672 -26.216 -17.614  1.00102.35           O
ANISOU   50  O   GLY H   8    11881  14559  12448  -1487   -253   -759       O
ATOM     51  N   ALA H   9     -18.151 -26.417 -19.800  1.00 83.95           N
ANISOU   51  N   ALA H   9     9674  11951  10273  -1413   -243   -641       N
ATOM     52  CA  ALA H   9     -18.561 -27.814 -19.924  1.00 83.79           C
ANISOU   52  CA  ALA H   9     9596  12005  10235  -1435   -232   -535       C
ATOM     53  C   ALA H   9     -17.895 -28.715 -18.896  1.00 80.69           C
ANISOU   53  C   ALA H   9     9136  11735   9787  -1540   -245   -448       C
ATOM     54  O   ALA H   9     -16.832 -28.395 -18.362  1.00 81.57           O
ANISOU   54  O   ALA H   9     9245  11845   9901  -1592   -262   -441       O
ATOM     55  CB  ALA H   9     -18.272 -28.323 -21.325  1.00 90.75           C
ANISOU   55  CB  ALA H   9    10537  12738  11206  -1396   -221   -439       C
ATOM     56  N   GLU H  10     -18.539 -29.846 -18.631  1.00 65.37           N
ANISOU   56  N   GLU H  10     7148   9897   7793  -1574   -243   -382       N
ATOM     57  CA  GLU H  10     -18.108 -30.750 -17.580  1.00 78.02           C
ANISOU   57  CA  GLU H  10     8705  11619   9320  -1676   -269   -298       C
ATOM     58  C   GLU H  10     -18.661 -32.154 -17.802  1.00 82.93           C
ANISOU   58  C   GLU H  10     9318  12276   9917  -1708   -274   -186       C
ATOM     59  O   GLU H  10     -19.796 -32.309 -18.251  1.00 83.37           O
ANISOU   59  O   GLU H  10     9361  12353   9961  -1675   -244   -221       O
ATOM     60  CB  GLU H  10     -18.592 -30.211 -16.234  1.00 99.53           C
ANISOU   60  CB  GLU H  10    11379  14512  11926  -1728   -265   -401       C
ATOM     61  CG  GLU H  10     -17.827 -30.743 -15.038  1.00137.34           C
ANISOU   61  CG  GLU H  10    16144  19404  16634  -1833   -305   -333       C
ATOM     62  CD  GLU H  10     -18.274 -30.110 -13.730  1.00167.62           C
ANISOU   62  CD  GLU H  10    19932  23409  20346  -1887   -296   -447       C
ATOM     63  OE1 GLU H  10     -19.496 -29.877 -13.561  1.00178.26           O
ANISOU   63  OE1 GLU H  10    21240  24858  21631  -1875   -256   -545       O
ATOM     64  OE2 GLU H  10     -17.403 -29.856 -12.864  1.00172.15           O
ANISOU   64  OE2 GLU H  10    20501  24026  20883  -1939   -330   -448       O
ATOM     65  N   VAL H  11     -17.850 -33.166 -17.502  1.00 86.03           N
ANISOU   65  N   VAL H  11     9718  12667  10303  -1768   -319    -59       N
ATOM     66  CA  VAL H  11     -18.328 -34.550 -17.431  1.00 86.58           C
ANISOU   66  CA  VAL H  11     9793  12779  10326  -1823   -340     52       C
ATOM     67  C   VAL H  11     -18.772 -34.868 -15.996  1.00 87.58           C
ANISOU   67  C   VAL H  11     9892  13085  10297  -1941   -353     53       C
ATOM     68  O   VAL H  11     -18.126 -34.451 -15.029  1.00 93.63           O
ANISOU   68  O   VAL H  11    10647  13916  11011  -1985   -379     30       O
ATOM     69  CB  VAL H  11     -17.278 -35.575 -17.936  1.00 67.82           C
ANISOU   69  CB  VAL H  11     7455  10290   8024  -1815   -400    189       C
ATOM     70  CG1 VAL H  11     -16.108 -35.740 -16.972  1.00 68.76           C
ANISOU   70  CG1 VAL H  11     7571  10445   8111  -1866   -468    233       C
ATOM     71  CG2 VAL H  11     -17.933 -36.924 -18.211  1.00 67.67           C
ANISOU   71  CG2 VAL H  11     7463  10268   7979  -1849   -420    294       C
ATOM     72  N   LYS H  12     -19.890 -35.584 -15.876  1.00 84.06           N
ANISOU   72  N   LYS H  12     9437  12727   9774  -2001   -330     74       N
ATOM     73  CA  LYS H  12     -20.409 -36.050 -14.588  1.00 71.31           C
ANISOU   73  CA  LYS H  12     7808  11293   7996  -2140   -333     88       C
ATOM     74  C   LYS H  12     -20.938 -37.473 -14.745  1.00 86.31           C
ANISOU   74  C   LYS H  12     9749  13195   9849  -2223   -353    216       C
ATOM     75  O   LYS H  12     -21.472 -37.826 -15.791  1.00100.48           O
ANISOU   75  O   LYS H  12    11548  14912  11717  -2170   -330    229       O
ATOM     76  CB  LYS H  12     -21.509 -35.113 -14.073  1.00 70.67           C
ANISOU   76  CB  LYS H  12     7648  11372   7831  -2151   -260    -81       C
ATOM     77  CG  LYS H  12     -21.004 -33.802 -13.476  1.00 88.70           C
ANISOU   77  CG  LYS H  12     9902  13688  10112  -2110   -256   -204       C
ATOM     78  CD  LYS H  12     -20.388 -34.003 -12.093  1.00110.53           C
ANISOU   78  CD  LYS H  12    12676  16567  12753  -2227   -297   -162       C
ATOM     79  CE  LYS H  12     -19.571 -32.800 -11.638  1.00117.26           C
ANISOU   79  CE  LYS H  12    13514  17409  13632  -2179   -311   -259       C
ATOM     80  NZ  LYS H  12     -20.413 -31.608 -11.339  1.00118.89           N
ANISOU   80  NZ  LYS H  12    13655  17718  13800  -2140   -252   -453       N
ATOM     81  N   LYS H  13     -20.786 -38.283 -13.701  1.00 93.71           N
ANISOU   81  N   LYS H  13    10730  14216  10659  -2358   -401    311       N
ATOM     82  CA  LYS H  13     -21.121 -39.711 -13.770  1.00 95.06           C
ANISOU   82  CA  LYS H  13    10973  14366  10780  -2454   -441    454       C
ATOM     83  C   LYS H  13     -22.636 -39.929 -13.621  1.00110.38           C
ANISOU   83  C   LYS H  13    12869  16458  12612  -2559   -359    397       C
ATOM     84  O   LYS H  13     -23.328 -39.059 -13.086  1.00132.46           O
ANISOU   84  O   LYS H  13    15579  19415  15334  -2582   -286    254       O
ATOM     85  CB  LYS H  13     -20.369 -40.486 -12.684  1.00 93.16           C
ANISOU   85  CB  LYS H  13    10819  14145  10432  -2565   -539    581       C
ATOM     86  CG  LYS H  13     -18.863 -40.266 -12.695  1.00 93.01           C
ANISOU   86  CG  LYS H  13    10824  14008  10509  -2467   -626    617       C
ATOM     87  CD  LYS H  13     -18.113 -41.347 -11.930  1.00107.06           C
ANISOU   87  CD  LYS H  13    12711  15756  12211  -2546   -755    769       C
ATOM     88  CE  LYS H  13     -17.954 -42.619 -12.755  1.00127.80           C
ANISOU   88  CE  LYS H  13    15423  18221  14912  -2518   -831    902       C
ATOM     89  NZ  LYS H  13     -17.188 -43.672 -12.033  1.00140.40           N
ANISOU   89  NZ  LYS H  13    17141  19765  16440  -2575   -981   1045       N
ATOM     90  N   PRO H  14     -23.160 -41.085 -14.095  1.00 96.94           N
ANISOU   90  N   PRO H  14    11221  14712  10902  -2623   -373    499       N
ATOM     91  CA  PRO H  14     -24.569 -41.404 -13.838  1.00105.05           C
ANISOU   91  CA  PRO H  14    12202  15904  11807  -2756   -297    449       C
ATOM     92  C   PRO H  14     -24.871 -41.486 -12.340  1.00117.92           C
ANISOU   92  C   PRO H  14    13836  17740  13229  -2946   -282    446       C
ATOM     93  O   PRO H  14     -24.125 -42.135 -11.603  1.00128.20           O
ANISOU   93  O   PRO H  14    15245  19010  14455  -3035   -367    580       O
ATOM     94  CB  PRO H  14     -24.754 -42.777 -14.498  1.00 95.56           C
ANISOU   94  CB  PRO H  14    11092  14585  10631  -2809   -344    595       C
ATOM     95  CG  PRO H  14     -23.684 -42.858 -15.521  1.00 86.28           C
ANISOU   95  CG  PRO H  14     9966  13180   9638  -2637   -414    660       C
ATOM     96  CD  PRO H  14     -22.521 -42.098 -14.955  1.00 88.51           C
ANISOU   96  CD  PRO H  14    10245  13442   9941  -2570   -455    643       C
ATOM     97  N   GLY H  15     -25.933 -40.807 -11.904  1.00114.16           N
ANISOU   97  N   GLY H  15    13242  17474  12658  -3000   -180    284       N
ATOM     98  CA  GLY H  15     -26.310 -40.735 -10.489  1.00103.93           C
ANISOU   98  CA  GLY H  15    11927  16407  11153  -3181   -144    246       C
ATOM     99  C   GLY H  15     -25.835 -39.485  -9.761  1.00110.59           C
ANISOU   99  C   GLY H  15    12706  17333  11978  -3113   -131    118       C
ATOM    100  O   GLY H  15     -26.416 -39.106  -8.739  1.00119.58           O
ANISOU  100  O   GLY H  15    13780  18697  12957  -3229    -70     15       O
ATOM    101  N   ALA H  16     -24.784 -38.844 -10.277  1.00103.55           N
ANISOU  101  N   ALA H  16    11831  16268  11245  -2934   -185    119       N
ATOM    102  CA  ALA H  16     -24.221 -37.632  -9.671  1.00103.46           C
ANISOU  102  CA  ALA H  16    11770  16304  11235  -2861   -183      2       C
ATOM    103  C   ALA H  16     -25.082 -36.407  -9.982  1.00 97.73           C
ANISOU  103  C   ALA H  16    10911  15671  10550  -2754    -95   -224       C
ATOM    104  O   ALA H  16     -26.127 -36.520 -10.631  1.00113.15           O
ANISOU  104  O   ALA H  16    12802  17664  12525  -2736    -38   -293       O
ATOM    105  CB  ALA H  16     -22.792 -37.418 -10.160  1.00114.73           C
ANISOU  105  CB  ALA H  16    13263  17515  12816  -2725   -270     80       C
ATOM    106  N   SER H  17     -24.645 -35.245  -9.498  1.00 79.99           N
ANISOU  106  N   SER H  17     8624  13457   8313  -2680    -94   -346       N
ATOM    107  CA  SER H  17     -25.306 -33.977  -9.789  1.00 94.90           C
ANISOU  107  CA  SER H  17    10406  15397  10253  -2551    -37   -566       C
ATOM    108  C   SER H  17     -24.318 -32.986 -10.390  1.00108.53           C
ANISOU  108  C   SER H  17    12167  16928  12144  -2378    -84   -597       C
ATOM    109  O   SER H  17     -23.117 -33.043 -10.107  1.00110.36           O
ANISOU  109  O   SER H  17    12467  17065  12399  -2387   -145   -496       O
ATOM    110  CB  SER H  17     -25.935 -33.386  -8.524  1.00100.95           C
ANISOU  110  CB  SER H  17    11081  16424  10850  -2641     18   -727       C
ATOM    111  OG  SER H  17     -24.951 -32.858  -7.649  1.00108.14           O
ANISOU  111  OG  SER H  17    12028  17338  11722  -2655    -26   -724       O
ATOM    112  N   VAL H  18     -24.847 -32.081 -11.211  1.00112.04           N
ANISOU  112  N   VAL H  18    12563  17315  12691  -2227    -58   -742       N
ATOM    113  CA  VAL H  18     -24.067 -31.011 -11.837  1.00107.05           C
ANISOU  113  CA  VAL H  18    11971  16498  12203  -2071    -94   -792       C
ATOM    114  C   VAL H  18     -24.652 -29.684 -11.379  1.00 94.29           C
ANISOU  114  C   VAL H  18    10283  14986  10558  -1997    -69  -1023       C
ATOM    115  O   VAL H  18     -25.869 -29.556 -11.255  1.00 88.73           O
ANISOU  115  O   VAL H  18     9488  14436   9791  -1991    -22  -1162       O
ATOM    116  CB  VAL H  18     -24.055 -31.108 -13.389  1.00106.42           C
ANISOU  116  CB  VAL H  18    11940  16208  12287  -1944   -106   -742       C
ATOM    117  CG1 VAL H  18     -25.451 -30.968 -13.997  1.00106.70           C
ANISOU  117  CG1 VAL H  18    11907  16305  12330  -1875    -64   -868       C
ATOM    118  CG2 VAL H  18     -23.108 -30.074 -13.987  1.00111.37           C
ANISOU  118  CG2 VAL H  18    12630  16639  13044  -1821   -143   -769       C
ATOM    119  N   LYS H  19     -23.781 -28.714 -11.115  1.00 88.63           N
ANISOU  119  N   LYS H  19     9602  14189   9884  -1942   -104  -1072       N
ATOM    120  CA  LYS H  19     -24.200 -27.385 -10.681  1.00 96.69           C
ANISOU  120  CA  LYS H  19    10574  15277  10887  -1860    -98  -1293       C
ATOM    121  C   LYS H  19     -23.641 -26.351 -11.654  1.00 85.87           C
ANISOU  121  C   LYS H  19     9285  13667   9676  -1706   -142  -1334       C
ATOM    122  O   LYS H  19     -22.483 -25.942 -11.555  1.00 98.80           O
ANISOU  122  O   LYS H  19    10990  15187  11361  -1712   -179  -1281       O
ATOM    123  CB  LYS H  19     -23.753 -27.114  -9.237  1.00112.21           C
ANISOU  123  CB  LYS H  19    12512  17398  12723  -1965   -101  -1335       C
ATOM    124  CG  LYS H  19     -24.491 -25.964  -8.555  1.00119.06           C
ANISOU  124  CG  LYS H  19    13298  18411  13527  -1907    -81  -1586       C
ATOM    125  CD  LYS H  19     -24.213 -25.944  -7.057  1.00128.98           C
ANISOU  125  CD  LYS H  19    14516  19867  14622  -2041    -71  -1618       C
ATOM    126  CE  LYS H  19     -24.868 -24.760  -6.360  1.00130.96           C
ANISOU  126  CE  LYS H  19    14685  20262  14813  -1976    -56  -1882       C
ATOM    127  NZ  LYS H  19     -26.352 -24.878  -6.284  1.00129.01           N
ANISOU  127  NZ  LYS H  19    14312  20219  14485  -1968      7  -2039       N
ATOM    128  N   VAL H  20     -24.474 -25.949 -12.607  1.00 72.32           N
ANISOU  128  N   VAL H  20     7566  11878   8035  -1575   -141  -1428       N
ATOM    129  CA  VAL H  20     -24.093 -24.960 -13.604  1.00 87.98           C
ANISOU  129  CA  VAL H  20     9647  13627  10156  -1432   -186  -1469       C
ATOM    130  C   VAL H  20     -24.379 -23.582 -13.018  1.00 81.90           C
ANISOU  130  C   VAL H  20     8863  12893   9364  -1349   -213  -1688       C
ATOM    131  O   VAL H  20     -25.446 -23.360 -12.452  1.00 93.13           O
ANISOU  131  O   VAL H  20    10182  14499  10705  -1322   -193  -1856       O
ATOM    132  CB  VAL H  20     -24.875 -25.134 -14.928  1.00 95.14           C
ANISOU  132  CB  VAL H  20    10576  14426  11148  -1318   -190  -1471       C
ATOM    133  CG1 VAL H  20     -24.321 -24.209 -16.010  1.00 81.97           C
ANISOU  133  CG1 VAL H  20     9041  12491   9611  -1196   -242  -1475       C
ATOM    134  CG2 VAL H  20     -24.832 -26.586 -15.399  1.00 69.10           C
ANISOU  134  CG2 VAL H  20     7271  11132   7853  -1404   -161  -1280       C
ATOM    135  N   SER H  21     -23.417 -22.673 -13.155  1.00 74.59           N
ANISOU  135  N   SER H  21     8038  11795   8508  -1314   -257  -1693       N
ATOM    136  CA  SER H  21     -23.555 -21.286 -12.717  1.00 83.21           C
ANISOU  136  CA  SER H  21     9149  12869   9597  -1227   -299  -1894       C
ATOM    137  C   SER H  21     -23.736 -20.368 -13.926  1.00 93.56           C
ANISOU  137  C   SER H  21    10580  13939  11029  -1067   -356  -1958       C
ATOM    138  O   SER H  21     -23.498 -20.778 -15.061  1.00100.77           O
ANISOU  138  O   SER H  21    11571  14691  12026  -1047   -358  -1825       O
ATOM    139  CB  SER H  21     -22.322 -20.860 -11.920  1.00 82.36           C
ANISOU  139  CB  SER H  21     9082  12739   9472  -1318   -315  -1862       C
ATOM    140  OG  SER H  21     -21.175 -20.774 -12.745  1.00 83.78           O
ANISOU  140  OG  SER H  21     9382  12692   9759  -1332   -337  -1722       O
ATOM    141  N   CYS H  22     -24.152 -19.131 -13.667  1.00 88.71           N
ANISOU  141  N   CYS H  22     9991  13299  10417   -955   -410  -2163       N
ATOM    142  CA  CYS H  22     -24.364 -18.129 -14.715  1.00 97.45           C
ANISOU  142  CA  CYS H  22    11236  14166  11624   -797   -486  -2242       C
ATOM    143  C   CYS H  22     -24.203 -16.709 -14.169  1.00 99.05           C
ANISOU  143  C   CYS H  22    11508  14299  11828   -728   -557  -2423       C
ATOM    144  O   CYS H  22     -25.108 -16.189 -13.510  1.00 97.24           O
ANISOU  144  O   CYS H  22    11194  14209  11544   -639   -581  -2637       O
ATOM    145  CB  CYS H  22     -25.756 -18.290 -15.328  1.00104.82           C
ANISOU  145  CB  CYS H  22    12112  15149  12566   -657   -502  -2347       C
ATOM    146  SG  CYS H  22     -26.109 -17.081 -16.625  1.00125.77           S
ANISOU  146  SG  CYS H  22    14954  17502  15333   -446   -620  -2447       S
ATOM    147  N   LYS H  23     -23.060 -16.084 -14.454  1.00 98.66           N
ANISOU  147  N   LYS H  23    11609  14038  11839   -773   -589  -2348       N
ATOM    148  CA  LYS H  23     -22.764 -14.740 -13.961  1.00 96.19           C
ANISOU  148  CA  LYS H  23    11385  13631  11531   -729   -660  -2502       C
ATOM    149  C   LYS H  23     -23.283 -13.680 -14.929  1.00 86.00           C
ANISOU  149  C   LYS H  23    10259  12099  10318   -553   -763  -2613       C
ATOM    150  O   LYS H  23     -22.746 -13.508 -16.020  1.00 91.74           O
ANISOU  150  O   LYS H  23    11150  12585  11122   -557   -788  -2492       O
ATOM    151  CB  LYS H  23     -21.258 -14.570 -13.731  1.00101.36           C
ANISOU  151  CB  LYS H  23    12120  14188  12206   -882   -645  -2376       C
ATOM    152  CG  LYS H  23     -20.879 -13.268 -13.034  1.00108.45           C
ANISOU  152  CG  LYS H  23    13094  15017  13095   -868   -710  -2532       C
ATOM    153  CD  LYS H  23     -19.696 -13.437 -12.093  1.00122.49           C
ANISOU  153  CD  LYS H  23    14825  16884  14831  -1041   -670  -2460       C
ATOM    154  CE  LYS H  23     -19.433 -12.163 -11.303  1.00124.42           C
ANISOU  154  CE  LYS H  23    15129  17086  15057  -1026   -735  -2636       C
ATOM    155  NZ  LYS H  23     -18.431 -12.353 -10.212  1.00108.48           N
ANISOU  155  NZ  LYS H  23    13037  15201  12981  -1184   -700  -2595       N
ATOM    156  N   ALA H  24     -24.336 -12.978 -14.520  1.00 91.24           N
ANISOU  156  N   ALA H  24    10880  12833  10955   -399   -827  -2851       N
ATOM    157  CA  ALA H  24     -24.923 -11.902 -15.321  1.00103.68           C
ANISOU  157  CA  ALA H  24    12615  14183  12597   -206   -952  -2987       C
ATOM    158  C   ALA H  24     -24.101 -10.619 -15.203  1.00111.33           C
ANISOU  158  C   ALA H  24    13778  14923  13599   -214  -1036  -3039       C
ATOM    159  O   ALA H  24     -23.526 -10.344 -14.148  1.00124.23           O
ANISOU  159  O   ALA H  24    15363  16652  15186   -309  -1013  -3085       O
ATOM    160  CB  ALA H  24     -26.359 -11.647 -14.886  1.00102.44           C
ANISOU  160  CB  ALA H  24    12322  14201  12400    -27   -998  -3244       C
ATOM    161  N   SER H  25     -24.057  -9.843 -16.284  1.00107.78           N
ANISOU  161  N   SER H  25    13557  14171  13223   -121  -1136  -3031       N
ATOM    162  CA  SER H  25     -23.372  -8.545 -16.297  1.00113.10           C
ANISOU  162  CA  SER H  25    14452  14592  13930   -124  -1232  -3086       C
ATOM    163  C   SER H  25     -23.980  -7.600 -17.337  1.00140.41           C
ANISOU  163  C   SER H  25    18138  17764  17446     65  -1383  -3174       C
ATOM    164  O   SER H  25     -24.346  -8.035 -18.433  1.00154.60           O
ANISOU  164  O   SER H  25    19993  19470  19278    121  -1391  -3076       O
ATOM    165  CB  SER H  25     -21.879  -8.732 -16.581  1.00103.75           C
ANISOU  165  CB  SER H  25    13368  13284  12766   -347  -1162  -2861       C
ATOM    166  OG  SER H  25     -21.660  -9.176 -17.907  1.00112.21           O
ANISOU  166  OG  SER H  25    14555  14191  13888   -373  -1144  -2678       O
ATOM    167  N   GLY H  26     -24.086  -6.317 -16.984  1.00139.70           N
ANISOU  167  N   GLY H  26    18186  17531  17365    165  -1512  -3360       N
ATOM    168  CA  GLY H  26     -24.539  -5.268 -17.910  1.00147.25           C
ANISOU  168  CA  GLY H  26    19406  18171  18373    340  -1684  -3446       C
ATOM    169  C   GLY H  26     -26.016  -4.901 -17.877  1.00150.57           C
ANISOU  169  C   GLY H  26    19765  18648  18797    623  -1807  -3699       C
ATOM    170  O   GLY H  26     -26.514  -4.273 -18.816  1.00154.19           O
ANISOU  170  O   GLY H  26    20429  18857  19299    788  -1953  -3747       O
ATOM    171  N   TYR H  27     -26.722  -5.294 -16.814  1.00147.99           N
ANISOU  171  N   TYR H  27    19160  18651  18420    678  -1753  -3867       N
ATOM    172  CA  TYR H  27     -28.102  -4.844 -16.575  1.00149.70           C
ANISOU  172  CA  TYR H  27    19284  18963  18633    945  -1869  -4160       C
ATOM    173  C   TYR H  27     -28.464  -4.947 -15.092  1.00152.19           C
ANISOU  173  C   TYR H  27    19330  19622  18874    938  -1802  -4359       C
ATOM    174  O   TYR H  27     -27.690  -5.478 -14.289  1.00146.94           O
ANISOU  174  O   TYR H  27    18549  19126  18156    726  -1664  -4249       O
ATOM    175  CB  TYR H  27     -29.108  -5.633 -17.434  1.00150.90           C
ANISOU  175  CB  TYR H  27    19339  19194  18803   1067  -1864  -4142       C
ATOM    176  CG  TYR H  27     -29.394  -7.053 -16.965  1.00155.59           C
ANISOU  176  CG  TYR H  27    19623  20156  19340    947  -1680  -4067       C
ATOM    177  CD1 TYR H  27     -28.477  -8.084 -17.185  1.00155.36           C
ANISOU  177  CD1 TYR H  27    19569  20161  19299    709  -1528  -3777       C
ATOM    178  CD2 TYR H  27     -30.591  -7.370 -16.312  1.00154.31           C
ANISOU  178  CD2 TYR H  27    19195  20307  19130   1068  -1662  -4292       C
ATOM    179  CE1 TYR H  27     -28.736  -9.382 -16.761  1.00148.28           C
ANISOU  179  CE1 TYR H  27    18415  19578  18347    598  -1376  -3702       C
ATOM    180  CE2 TYR H  27     -30.859  -8.667 -15.883  1.00146.69           C
ANISOU  180  CE2 TYR H  27    17965  19669  18100    937  -1496  -4217       C
ATOM    181  CZ  TYR H  27     -29.929  -9.670 -16.109  1.00140.57           C
ANISOU  181  CZ  TYR H  27    17194  18898  17316    703  -1359  -3915       C
ATOM    182  OH  TYR H  27     -30.183 -10.956 -15.685  1.00127.43           O
ANISOU  182  OH  TYR H  27    15294  17536  15586    571  -1209  -3834       O
ATOM    183  N   THR H  28     -29.639  -4.427 -14.742  1.00153.65           N
ANISOU  183  N   THR H  28    19418  19912  19052   1174  -1905  -4659       N
ATOM    184  CA  THR H  28     -30.175  -4.555 -13.386  1.00156.27           C
ANISOU  184  CA  THR H  28    19472  20603  19300   1186  -1840  -4879       C
ATOM    185  C   THR H  28     -30.634  -6.006 -13.166  1.00158.70           C
ANISOU  185  C   THR H  28    19492  21265  19543   1074  -1662  -4791       C
ATOM    186  O   THR H  28     -31.744  -6.379 -13.556  1.00165.78           O
ANISOU  186  O   THR H  28    20260  22287  20444   1218  -1679  -4900       O
ATOM    187  CB  THR H  28     -31.337  -3.568 -13.138  1.00150.79           C
ANISOU  187  CB  THR H  28    18749  19925  18619   1485  -2007  -5249       C
ATOM    188  OG1 THR H  28     -32.305  -3.683 -14.188  1.00155.59           O
ANISOU  188  OG1 THR H  28    19377  20458  19282   1686  -2100  -5301       O
ATOM    189  CG2 THR H  28     -30.820  -2.137 -13.093  1.00138.43           C
ANISOU  189  CG2 THR H  28    17461  18035  17102   1571  -2179  -5350       C
ATOM    190  N   PHE H  29     -29.753  -6.807 -12.557  1.00153.89           N
ANISOU  190  N   PHE H  29    18794  20803  18873    815  -1502  -4592       N
ATOM    191  CA  PHE H  29     -29.947  -8.260 -12.367  1.00153.14           C
ANISOU  191  CA  PHE H  29    18474  21001  18713    662  -1331  -4448       C
ATOM    192  C   PHE H  29     -31.322  -8.620 -11.800  1.00164.75           C
ANISOU  192  C   PHE H  29    19669  22817  20110    768  -1298  -4691       C
ATOM    193  O   PHE H  29     -32.018  -9.480 -12.347  1.00177.06           O
ANISOU  193  O   PHE H  29    21116  24490  21669    784  -1248  -4644       O
ATOM    194  CB  PHE H  29     -28.837  -8.822 -11.456  1.00144.30           C
ANISOU  194  CB  PHE H  29    17296  20010  17521    396  -1197  -4274       C
ATOM    195  CG  PHE H  29     -28.918 -10.315 -11.224  1.00136.03           C
ANISOU  195  CG  PHE H  29    16052  19232  16400    223  -1035  -4106       C
ATOM    196  CD1 PHE H  29     -28.766 -11.211 -12.279  1.00135.29           C
ANISOU  196  CD1 PHE H  29    16005  19042  16358    167   -992  -3871       C
ATOM    197  CD2 PHE H  29     -29.120 -10.830  -9.941  1.00129.94           C
ANISOU  197  CD2 PHE H  29    15064  18805  15501    106   -931  -4180       C
ATOM    198  CE1 PHE H  29     -28.832 -12.584 -12.066  1.00126.91           C
ANISOU  198  CE1 PHE H  29    14781  18209  15231      8   -856  -3717       C
ATOM    199  CE2 PHE H  29     -29.186 -12.201  -9.724  1.00122.19           C
ANISOU  199  CE2 PHE H  29    13930  18052  14446    -64   -794  -4017       C
ATOM    200  CZ  PHE H  29     -29.042 -13.078 -10.786  1.00124.13           C
ANISOU  200  CZ  PHE H  29    14228  18185  14751   -110   -760  -3786       C
ATOM    201  N   THR H  30     -31.698  -7.942 -10.718  1.00163.84           N
ANISOU  201  N   THR H  30    19447  22870  19934    837  -1326  -4959       N
ATOM    202  CA  THR H  30     -32.954  -8.224 -10.008  1.00158.81           C
ANISOU  202  CA  THR H  30    18525  22605  19209    916  -1280  -5221       C
ATOM    203  C   THR H  30     -34.250  -7.879 -10.773  1.00153.66           C
ANISOU  203  C   THR H  30    17831  21934  18618   1192  -1399  -5446       C
ATOM    204  O   THR H  30     -35.261  -8.557 -10.575  1.00142.86           O
ANISOU  204  O   THR H  30    16219  20873  17190   1208  -1325  -5566       O
ATOM    205  CB  THR H  30     -32.978  -7.572  -8.596  1.00155.44           C
ANISOU  205  CB  THR H  30    17988  22383  18690    911  -1273  -5463       C
ATOM    206  OG1 THR H  30     -34.124  -8.036  -7.874  1.00157.19           O
ANISOU  206  OG1 THR H  30    17911  23011  18805    933  -1192  -5688       O
ATOM    207  CG2 THR H  30     -33.019  -6.043  -8.655  1.00151.32           C
ANISOU  207  CG2 THR H  30    17637  21613  18245   1142  -1466  -5696       C
ATOM    208  N   ASP H  31     -34.218  -6.870 -11.652  1.00158.22           N
ANISOU  208  N   ASP H  31    18650  22157  19311   1397  -1583  -5498       N
ATOM    209  CA  ASP H  31     -35.429  -6.390 -12.364  1.00158.64           C
ANISOU  209  CA  ASP H  31    18688  22161  19426   1693  -1734  -5738       C
ATOM    210  C   ASP H  31     -35.751  -7.154 -13.668  1.00146.04           C
ANISOU  210  C   ASP H  31    17134  20463  17891   1716  -1732  -5557       C
ATOM    211  O   ASP H  31     -36.161  -6.544 -14.659  1.00138.05           O
ANISOU  211  O   ASP H  31    16286  19198  16970   1937  -1902  -5623       O
ATOM    212  CB  ASP H  31     -35.319  -4.880 -12.667  1.00162.87           C
ANISOU  212  CB  ASP H  31    19483  22352  20049   1924  -1961  -5902       C
ATOM    213  CG  ASP H  31     -35.262  -4.020 -11.411  1.00162.89           C
ANISOU  213  CG  ASP H  31    19425  22469  19998   1963  -1993  -6156       C
ATOM    214  OD1 ASP H  31     -34.252  -4.083 -10.684  1.00153.92           O
ANISOU  214  OD1 ASP H  31    18321  21351  18813   1746  -1897  -6018       O
ATOM    215  OD2 ASP H  31     -36.222  -3.253 -11.167  1.00162.66           O
ANISOU  215  OD2 ASP H  31    19318  22505  19979   2221  -2126  -6504       O
ATOM    216  N   SER H  32     -35.593  -8.478 -13.659  1.00152.29           N
ANISOU  216  N   SER H  32    17785  21448  18630   1494  -1551  -5337       N
ATOM    217  CA  SER H  32     -35.879  -9.324 -14.829  1.00137.46           C
ANISOU  217  CA  SER H  32    15926  19502  16800   1491  -1531  -5158       C
ATOM    218  C   SER H  32     -35.815 -10.809 -14.465  1.00124.26           C
ANISOU  218  C   SER H  32    14047  18122  15043   1235  -1320  -4972       C
ATOM    219  O   SER H  32     -34.871 -11.246 -13.796  1.00120.00           O
ANISOU  219  O   SER H  32    13509  17639  14446   1002  -1201  -4790       O
ATOM    220  CB  SER H  32     -34.888  -9.043 -15.967  1.00127.91           C
ANISOU  220  CB  SER H  32    15048  17866  15686   1472  -1608  -4891       C
ATOM    221  OG  SER H  32     -35.309  -7.953 -16.768  1.00122.25           O
ANISOU  221  OG  SER H  32    14528  16866  15054   1739  -1820  -5039       O
ATOM    222  N   TYR H  33     -36.812 -11.574 -14.916  1.00115.89           N
ANISOU  222  N   TYR H  33    12820  17238  13975   1279  -1285  -5020       N
ATOM    223  CA  TYR H  33     -36.825 -13.038 -14.744  1.00112.96           C
ANISOU  223  CA  TYR H  33    12281  17110  13530   1040  -1101  -4830       C
ATOM    224  C   TYR H  33     -35.641 -13.705 -15.453  1.00105.74           C
ANISOU  224  C   TYR H  33    11560  15956  12661    863  -1046  -4447       C
ATOM    225  O   TYR H  33     -35.078 -13.143 -16.392  1.00118.99           O
ANISOU  225  O   TYR H  33    13486  17289  14437    950  -1153  -4337       O
ATOM    226  CB  TYR H  33     -38.133 -13.647 -15.276  1.00107.13           C
ANISOU  226  CB  TYR H  33    11354  16561  12791   1138  -1096  -4958       C
ATOM    227  CG  TYR H  33     -39.216 -13.840 -14.239  1.00112.29           C
ANISOU  227  CG  TYR H  33    11689  17641  13332   1133  -1020  -5246       C
ATOM    228  CD1 TYR H  33     -39.205 -14.952 -13.397  1.00111.64           C
ANISOU  228  CD1 TYR H  33    11419  17876  13122    862   -830  -5151       C
ATOM    229  CD2 TYR H  33     -40.267 -12.929 -14.113  1.00112.79           C
ANISOU  229  CD2 TYR H  33    11643  17800  13413   1396  -1141  -5620       C
ATOM    230  CE1 TYR H  33     -40.195 -15.145 -12.445  1.00112.41           C
ANISOU  230  CE1 TYR H  33    11229  18382  13102    830   -748  -5413       C
ATOM    231  CE2 TYR H  33     -41.267 -13.116 -13.165  1.00116.11           C
ANISOU  231  CE2 TYR H  33    11753  18639  13724   1382  -1060  -5901       C
ATOM    232  CZ  TYR H  33     -41.226 -14.227 -12.335  1.00116.42           C
ANISOU  232  CZ  TYR H  33    11609  18997  13627   1088   -856  -5793       C
ATOM    233  OH  TYR H  33     -42.209 -14.426 -11.392  1.00116.40           O
ANISOU  233  OH  TYR H  33    11303  19424  13501   1047   -764  -6069       O
ATOM    234  N   MET H  34     -35.274 -14.901 -14.996  1.00 89.75           N
ANISOU  234  N   MET H  34     9425  14117  10558    612   -884  -4252       N
ATOM    235  CA  MET H  34     -34.224 -15.696 -15.640  1.00 96.37           C
ANISOU  235  CA  MET H  34    10409  14772  11435    443   -825  -3904       C
ATOM    236  C   MET H  34     -34.641 -17.154 -15.745  1.00110.80           C
ANISOU  236  C   MET H  34    12079  16810  13209    291   -699  -3773       C
ATOM    237  O   MET H  34     -34.887 -17.797 -14.725  1.00122.18           O
ANISOU  237  O   MET H  34    13336  18550  14535    136   -586  -3804       O
ATOM    238  CB  MET H  34     -32.919 -15.610 -14.853  1.00 90.23           C
ANISOU  238  CB  MET H  34     9716  13947  10622    263   -770  -3752       C
ATOM    239  CG  MET H  34     -31.804 -16.454 -15.454  1.00 89.09           C
ANISOU  239  CG  MET H  34     9699  13637  10515     91   -708  -3412       C
ATOM    240  SD  MET H  34     -30.173 -16.027 -14.844  1.00122.95           S
ANISOU  240  SD  MET H  34    14136  17777  14801    -59   -695  -3258       S
ATOM    241  CE  MET H  34     -29.962 -14.367 -15.486  1.00130.68           C
ANISOU  241  CE  MET H  34    15350  18418  15884    149   -862  -3388       C
ATOM    242  N   SER H  35     -34.684 -17.671 -16.976  1.00106.80           N
ANISOU  242  N   SER H  35    11661  16138  12781    324   -721  -3620       N
ATOM    243  CA  SER H  35     -35.031 -19.069 -17.238  1.00 95.54           C
ANISOU  243  CA  SER H  35    10117  14864  11320    184   -615  -3478       C
ATOM    244  C   SER H  35     -33.794 -19.921 -17.517  1.00 89.27           C
ANISOU  244  C   SER H  35     9449  13927  10541    -10   -546  -3142       C
ATOM    245  O   SER H  35     -32.740 -19.401 -17.887  1.00 85.01           O
ANISOU  245  O   SER H  35     9105  13127  10069     -3   -593  -3015       O
ATOM    246  CB  SER H  35     -35.998 -19.166 -18.423  1.00 97.56           C
ANISOU  246  CB  SER H  35    10363  15057  11646    356   -687  -3550       C
ATOM    247  OG  SER H  35     -37.240 -18.542 -18.143  1.00104.44           O
ANISOU  247  OG  SER H  35    11080  16106  12498    535   -748  -3876       O
ATOM    248  N   TRP H  36     -33.945 -21.230 -17.321  1.00 83.60           N
ANISOU  248  N   TRP H  36     8616  13389   9761   -187   -436  -3011       N
ATOM    249  CA  TRP H  36     -32.939 -22.221 -17.703  1.00 82.90           C
ANISOU  249  CA  TRP H  36     8625  13180   9692   -353   -379  -2705       C
ATOM    250  C   TRP H  36     -33.542 -23.169 -18.735  1.00 89.88           C
ANISOU  250  C   TRP H  36     9484  14051  10615   -344   -364  -2619       C
ATOM    251  O   TRP H  36     -34.599 -23.758 -18.496  1.00101.15           O
ANISOU  251  O   TRP H  36    10737  15715  11979   -375   -317  -2723       O
ATOM    252  CB  TRP H  36     -32.459 -22.998 -16.478  1.00 91.32           C
ANISOU  252  CB  TRP H  36     9604  14451  10642   -586   -274  -2604       C
ATOM    253  CG  TRP H  36     -31.518 -22.204 -15.623  1.00 98.59           C
ANISOU  253  CG  TRP H  36    10593  15326  11540   -619   -289  -2615       C
ATOM    254  CD1 TRP H  36     -31.851 -21.307 -14.649  1.00 91.05           C
ANISOU  254  CD1 TRP H  36     9561  14511  10522   -570   -305  -2839       C
ATOM    255  CD2 TRP H  36     -30.091 -22.223 -15.680  1.00 97.77           C
ANISOU  255  CD2 TRP H  36    10641  15030  11479   -705   -294  -2408       C
ATOM    256  NE1 TRP H  36     -30.718 -20.770 -14.093  1.00 82.64           N
ANISOU  256  NE1 TRP H  36     8598  13344   9457   -625   -320  -2775       N
ATOM    257  CE2 TRP H  36     -29.623 -21.315 -14.706  1.00 95.87           C
ANISOU  257  CE2 TRP H  36    10409  14819  11196   -711   -313  -2513       C
ATOM    258  CE3 TRP H  36     -29.158 -22.922 -16.458  1.00104.66           C
ANISOU  258  CE3 TRP H  36    11631  15716  12419   -777   -284  -2155       C
ATOM    259  CZ2 TRP H  36     -28.260 -21.089 -14.487  1.00113.61           C
ANISOU  259  CZ2 TRP H  36    12778  16920  13469   -792   -322  -2372       C
ATOM    260  CZ3 TRP H  36     -27.800 -22.696 -16.241  1.00101.36           C
ANISOU  260  CZ3 TRP H  36    11326  15160  12027   -853   -292  -2023       C
ATOM    261  CH2 TRP H  36     -27.367 -21.786 -15.263  1.00111.28           C
ANISOU  261  CH2 TRP H  36    12586  16453  13241   -863   -311  -2131       C
ATOM    262  N   VAL H  37     -32.866 -23.297 -19.877  1.00 95.03           N
ANISOU  262  N   VAL H  37    10307  14432  11366   -309   -403  -2438       N
ATOM    263  CA  VAL H  37     -33.333 -24.092 -21.018  1.00 82.69           C
ANISOU  263  CA  VAL H  37     8753  12809   9855   -280   -406  -2351       C
ATOM    264  C   VAL H  37     -32.205 -25.006 -21.469  1.00 73.04           C
ANISOU  264  C   VAL H  37     7643  11444   8666   -423   -359  -2061       C
ATOM    265  O   VAL H  37     -31.050 -24.597 -21.446  1.00 84.62           O
ANISOU  265  O   VAL H  37     9243  12743  10165   -453   -372  -1953       O
ATOM    266  CB  VAL H  37     -33.719 -23.173 -22.194  1.00 81.74           C
ANISOU  266  CB  VAL H  37     8754  12472   9833    -47   -526  -2450       C
ATOM    267  CG1 VAL H  37     -34.256 -23.983 -23.370  1.00 98.08           C
ANISOU  267  CG1 VAL H  37    10827  14491  11949    -10   -533  -2373       C
ATOM    268  CG2 VAL H  37     -34.734 -22.127 -21.738  1.00 88.32           C
ANISOU  268  CG2 VAL H  37     9493  13419  10644    126   -598  -2755       C
ATOM    269  N   ARG H  38     -32.531 -26.236 -21.873  1.00 70.25           N
ANISOU  269  N   ARG H  38     7233  11156   8303   -510   -309  -1948       N
ATOM    270  CA  ARG H  38     -31.526 -27.168 -22.414  1.00 87.24           C
ANISOU  270  CA  ARG H  38     9488  13165  10495   -623   -277  -1686       C
ATOM    271  C   ARG H  38     -31.844 -27.625 -23.834  1.00 94.07           C
ANISOU  271  C   ARG H  38    10416  13887  11439   -541   -308  -1618       C
ATOM    272  O   ARG H  38     -32.968 -27.469 -24.314  1.00 93.98           O
ANISOU  272  O   ARG H  38    10342  13929  11438   -423   -343  -1761       O
ATOM    273  CB  ARG H  38     -31.334 -28.380 -21.494  1.00 82.95           C
ANISOU  273  CB  ARG H  38     8850  12806   9861   -838   -191  -1566       C
ATOM    274  CG  ARG H  38     -32.372 -29.487 -21.618  1.00 71.24           C
ANISOU  274  CG  ARG H  38     7246  11492   8332   -909   -147  -1570       C
ATOM    275  CD  ARG H  38     -32.108 -30.569 -20.589  1.00 89.64           C
ANISOU  275  CD  ARG H  38     9516  13987  10556  -1134    -74  -1449       C
ATOM    276  NE  ARG H  38     -32.947 -31.747 -20.785  1.00 91.11           N
ANISOU  276  NE  ARG H  38     9619  14299  10699  -1233    -32  -1412       N
ATOM    277  CZ  ARG H  38     -32.921 -32.836 -20.016  1.00 94.95           C
ANISOU  277  CZ  ARG H  38    10064  14927  11084  -1440     25  -1304       C
ATOM    278  NH1 ARG H  38     -32.094 -32.928 -18.973  1.00 90.64           N
ANISOU  278  NH1 ARG H  38     9551  14422  10468  -1565     43  -1218       N
ATOM    279  NH2 ARG H  38     -33.735 -33.851 -20.291  1.00102.23           N
ANISOU  279  NH2 ARG H  38    10923  15947  11973  -1529     58  -1280       N
ATOM    280  N   GLN H  39     -30.839 -28.213 -24.482  1.00 92.54           N
ANISOU  280  N   GLN H  39    10340  13524  11298   -603   -295  -1406       N
ATOM    281  CA  GLN H  39     -30.942 -28.677 -25.866  1.00 84.18           C
ANISOU  281  CA  GLN H  39     9361  12311  10313   -538   -321  -1318       C
ATOM    282  C   GLN H  39     -30.090 -29.930 -26.057  1.00 82.11           C
ANISOU  282  C   GLN H  39     9129  12006  10062   -683   -269  -1092       C
ATOM    283  O   GLN H  39     -28.874 -29.835 -26.227  1.00 84.36           O
ANISOU  283  O   GLN H  39     9522  12145  10386   -719   -267   -965       O
ATOM    284  CB  GLN H  39     -30.483 -27.563 -26.812  1.00 76.55           C
ANISOU  284  CB  GLN H  39     8568  11094   9423   -392   -395  -1334       C
ATOM    285  CG  GLN H  39     -30.610 -27.879 -28.297  1.00 83.83           C
ANISOU  285  CG  GLN H  39     9591  11849  10413   -311   -430  -1259       C
ATOM    286  CD  GLN H  39     -30.252 -26.696 -29.181  1.00 87.07           C
ANISOU  286  CD  GLN H  39    10188  12018  10876   -177   -509  -1287       C
ATOM    287  OE1 GLN H  39     -30.983 -26.369 -30.117  1.00 79.32           O
ANISOU  287  OE1 GLN H  39     9262  10950   9923    -34   -580  -1359       O
ATOM    288  NE2 GLN H  39     -29.128 -26.044 -28.884  1.00 83.07           N
ANISOU  288  NE2 GLN H  39     9786  11400  10379   -227   -503  -1230       N
ATOM    289  N   ALA H  40     -30.728 -31.099 -26.014  1.00 82.55           N
ANISOU  289  N   ALA H  40     9090  12193  10084   -767   -232  -1051       N
ATOM    290  CA  ALA H  40     -30.021 -32.376 -26.191  1.00102.96           C
ANISOU  290  CA  ALA H  40    11706  14735  12678   -895   -198   -847       C
ATOM    291  C   ALA H  40     -29.601 -32.543 -27.646  1.00110.98           C
ANISOU  291  C   ALA H  40    12845  15533  13790   -812   -228   -750       C
ATOM    292  O   ALA H  40     -30.360 -32.169 -28.537  1.00130.44           O
ANISOU  292  O   ALA H  40    15326  17944  16289   -684   -266   -837       O
ATOM    293  CB  ALA H  40     -30.892 -33.544 -25.757  1.00112.79           C
ANISOU  293  CB  ALA H  40    12831  16170  13853  -1015   -157   -837       C
ATOM    294  N   PRO H  41     -28.398 -33.108 -27.893  1.00111.92           N
ANISOU  294  N   PRO H  41    13044  15533  13946   -880   -216   -578       N
ATOM    295  CA  PRO H  41     -27.865 -33.161 -29.262  1.00129.62           C
ANISOU  295  CA  PRO H  41    15406  17572  16273   -806   -237   -495       C
ATOM    296  C   PRO H  41     -28.762 -33.994 -30.181  1.00144.44           C
ANISOU  296  C   PRO H  41    17262  19449  18169   -770   -246   -486       C
ATOM    297  O   PRO H  41     -28.968 -35.185 -29.926  1.00164.20           O
ANISOU  297  O   PRO H  41    19703  22037  20647   -871   -223   -412       O
ATOM    298  CB  PRO H  41     -26.481 -33.803 -29.084  1.00124.14           C
ANISOU  298  CB  PRO H  41    14755  16813  15600   -907   -215   -333       C
ATOM    299  CG  PRO H  41     -26.573 -34.578 -27.818  1.00116.88           C
ANISOU  299  CG  PRO H  41    13738  16063  14607  -1041   -192   -299       C
ATOM    300  CD  PRO H  41     -27.539 -33.839 -26.940  1.00113.74           C
ANISOU  300  CD  PRO H  41    13252  15825  14138  -1029   -186   -458       C
ATOM    301  N   GLY H  42     -29.308 -33.346 -31.212  1.00138.87           N
ANISOU  301  N   GLY H  42    16616  18646  17503   -630   -288   -566       N
ATOM    302  CA  GLY H  42     -30.348 -33.927 -32.066  1.00147.66           C
ANISOU  302  CA  GLY H  42    17699  19776  18630   -572   -308   -599       C
ATOM    303  C   GLY H  42     -31.721 -33.335 -31.781  1.00163.19           C
ANISOU  303  C   GLY H  42    19565  21878  20560   -487   -339   -794       C
ATOM    304  O   GLY H  42     -32.426 -32.930 -32.707  1.00163.64           O
ANISOU  304  O   GLY H  42    19656  21872  20646   -349   -394   -879       O
ATOM    305  N   GLN H  43     -32.090 -33.269 -30.499  1.00177.42           N
ANISOU  305  N   GLN H  43    21244  23873  22295   -563   -307   -873       N
ATOM    306  CA  GLN H  43     -33.425 -32.803 -30.070  1.00175.31           C
ANISOU  306  CA  GLN H  43    20844  23782  21982   -499   -325  -1081       C
ATOM    307  C   GLN H  43     -33.539 -31.266 -30.101  1.00175.85           C
ANISOU  307  C   GLN H  43    20967  23782  22068   -334   -390  -1234       C
ATOM    308  O   GLN H  43     -32.569 -30.564 -30.420  1.00179.82           O
ANISOU  308  O   GLN H  43    21618  24096  22610   -291   -416  -1169       O
ATOM    309  CB  GLN H  43     -33.772 -33.336 -28.657  1.00161.72           C
ANISOU  309  CB  GLN H  43    18969  22311  20167   -661   -257  -1113       C
ATOM    310  CG  GLN H  43     -34.101 -34.828 -28.581  1.00146.23           C
ANISOU  310  CG  GLN H  43    16939  20453  18169   -820   -208  -1010       C
ATOM    311  CD  GLN H  43     -32.894 -35.741 -28.748  1.00135.98           C
ANISOU  311  CD  GLN H  43    15749  19017  16899   -927   -190   -779       C
ATOM    312  OE1 GLN H  43     -31.745 -35.331 -28.558  1.00131.32           O
ANISOU  312  OE1 GLN H  43    15251  18311  16333   -927   -194   -695       O
ATOM    313  NE2 GLN H  43     -33.155 -36.991 -29.105  1.00130.13           N
ANISOU  313  NE2 GLN H  43    14996  18292  16157  -1018   -175   -684       N
ATOM    314  N   GLY H  44     -34.737 -30.765 -29.790  1.00167.83           N
ANISOU  314  N   GLY H  44    19831  22918  21021   -244   -422  -1445       N
ATOM    315  CA  GLY H  44     -35.002 -29.331 -29.673  1.00144.58           C
ANISOU  315  CA  GLY H  44    16919  19930  18084    -79   -498  -1622       C
ATOM    316  C   GLY H  44     -34.859 -28.798 -28.257  1.00112.78           C
ANISOU  316  C   GLY H  44    12805  16052  13993   -142   -463  -1713       C
ATOM    317  O   GLY H  44     -34.350 -29.486 -27.365  1.00109.20           O
ANISOU  317  O   GLY H  44    12294  15709  13487   -323   -379  -1611       O
ATOM    318  N   LEU H  45     -35.335 -27.570 -28.062  1.00 88.14           N
ANISOU  318  N   LEU H  45     9683  12932  10875     15   -537  -1912       N
ATOM    319  CA  LEU H  45     -35.186 -26.855 -26.799  1.00 84.26           C
ANISOU  319  CA  LEU H  45     9129  12557  10328    -13   -519  -2023       C
ATOM    320  C   LEU H  45     -36.217 -27.330 -25.773  1.00 89.74           C
ANISOU  320  C   LEU H  45     9583  13582  10934    -92   -456  -2175       C
ATOM    321  O   LEU H  45     -37.353 -27.639 -26.129  1.00 85.32           O
ANISOU  321  O   LEU H  45     8902  13146  10368    -32   -471  -2301       O
ATOM    322  CB  LEU H  45     -35.334 -25.343 -27.013  1.00 82.03           C
ANISOU  322  CB  LEU H  45     8946  12138  10084    196   -636  -2192       C
ATOM    323  CG  LEU H  45     -34.365 -24.552 -27.911  1.00 84.37           C
ANISOU  323  CG  LEU H  45     9499  12106  10450    278   -710  -2083       C
ATOM    324  CD1 LEU H  45     -32.943 -25.082 -27.827  1.00 68.52           C
ANISOU  324  CD1 LEU H  45     7588   9997   8449     97   -629  -1835       C
ATOM    325  CD2 LEU H  45     -34.812 -24.499 -29.362  1.00 90.39           C
ANISOU  325  CD2 LEU H  45    10375  12696  11273    426   -798  -2075       C
ATOM    326  N   GLU H  46     -35.816 -27.361 -24.504  1.00 86.11           N
ANISOU  326  N   GLU H  46     9054  13267  10397   -233   -386  -2171       N
ATOM    327  CA  GLU H  46     -36.658 -27.859 -23.414  1.00 87.69           C
ANISOU  327  CA  GLU H  46     9037  13793  10489   -353   -308  -2294       C
ATOM    328  C   GLU H  46     -36.500 -26.970 -22.170  1.00 94.70           C
ANISOU  328  C   GLU H  46     9871  14799  11311   -359   -298  -2434       C
ATOM    329  O   GLU H  46     -35.407 -26.876 -21.614  1.00 96.59           O
ANISOU  329  O   GLU H  46    10202  14963  11536   -456   -273  -2302       O
ATOM    330  CB  GLU H  46     -36.275 -29.307 -23.105  1.00 84.12           C
ANISOU  330  CB  GLU H  46     8559  13420   9981   -596   -208  -2079       C
ATOM    331  CG  GLU H  46     -37.277 -30.074 -22.255  1.00 99.97           C
ANISOU  331  CG  GLU H  46    10359  15753  11871   -749   -123  -2177       C
ATOM    332  CD  GLU H  46     -36.968 -31.565 -22.163  1.00106.88           C
ANISOU  332  CD  GLU H  46    11246  16663  12699   -978    -48  -1951       C
ATOM    333  OE1 GLU H  46     -35.802 -31.970 -22.402  1.00105.48           O
ANISOU  333  OE1 GLU H  46    11223  16289  12565  -1037    -53  -1722       O
ATOM    334  OE2 GLU H  46     -37.898 -32.339 -21.841  1.00110.75           O
ANISOU  334  OE2 GLU H  46    11592  17381  13108  -1103     13  -2011       O
ATOM    335  N   TRP H  47     -37.588 -26.322 -21.752  1.00 97.48           N
ANISOU  335  N   TRP H  47    10071  15341  11626   -249   -323  -2711       N
ATOM    336  CA  TRP H  47     -37.578 -25.389 -20.613  1.00 94.08           C
ANISOU  336  CA  TRP H  47     9577  15034  11134   -226   -325  -2887       C
ATOM    337  C   TRP H  47     -37.575 -26.148 -19.280  1.00 96.58           C
ANISOU  337  C   TRP H  47     9752  15635  11310   -473   -197  -2859       C
ATOM    338  O   TRP H  47     -38.423 -27.022 -19.060  1.00 94.93           O
ANISOU  338  O   TRP H  47     9382  15661  11026   -590   -124  -2901       O
ATOM    339  CB  TRP H  47     -38.798 -24.464 -20.698  1.00 92.74           C
ANISOU  339  CB  TRP H  47     9285  14974  10977     -4   -406  -3214       C
ATOM    340  CG  TRP H  47     -38.931 -23.437 -19.606  1.00 90.75           C
ANISOU  340  CG  TRP H  47     8956  14855  10669     55   -421  -3437       C
ATOM    341  CD1 TRP H  47     -38.351 -22.203 -19.563  1.00 91.62           C
ANISOU  341  CD1 TRP H  47     9211  14768  10833    202   -518  -3497       C
ATOM    342  CD2 TRP H  47     -39.734 -23.543 -18.423  1.00 97.40           C
ANISOU  342  CD2 TRP H  47     9561  16061  11387    -33   -340  -3645       C
ATOM    343  NE1 TRP H  47     -38.727 -21.540 -18.419  1.00 96.05           N
ANISOU  343  NE1 TRP H  47     9637  15540  11316    222   -507  -3730       N
ATOM    344  CE2 TRP H  47     -39.576 -22.339 -17.702  1.00100.39           C
ANISOU  344  CE2 TRP H  47     9947  16443  11753     80   -395  -3828       C
ATOM    345  CE3 TRP H  47     -40.568 -24.541 -17.899  1.00100.84           C
ANISOU  345  CE3 TRP H  47     9780  16823  11712   -208   -224  -3697       C
ATOM    346  CZ2 TRP H  47     -40.223 -22.106 -16.482  1.00 90.39           C
ANISOU  346  CZ2 TRP H  47     8470  15505  10368     33   -335  -4067       C
ATOM    347  CZ3 TRP H  47     -41.211 -24.310 -16.682  1.00107.68           C
ANISOU  347  CZ3 TRP H  47    10440  18022  12453   -271   -157  -3929       C
ATOM    348  CH2 TRP H  47     -41.033 -23.102 -15.990  1.00 99.40           C
ANISOU  348  CH2 TRP H  47     9395  16976  11395   -146   -212  -4114       C
ATOM    349  N   ILE H  48     -36.627 -25.803 -18.401  1.00 95.35           N
ANISOU  349  N   ILE H  48     9661  15454  11113   -558   -175  -2792       N
ATOM    350  CA  ILE H  48     -36.452 -26.471 -17.099  1.00 95.13           C
ANISOU  350  CA  ILE H  48     9537  15666  10942   -798    -67  -2741       C
ATOM    351  C   ILE H  48     -37.186 -25.742 -15.972  1.00 96.94           C
ANISOU  351  C   ILE H  48     9596  16169  11069   -778    -43  -3022       C
ATOM    352  O   ILE H  48     -37.855 -26.374 -15.154  1.00 97.23           O
ANISOU  352  O   ILE H  48     9465  16505  10972   -941     51  -3092       O
ATOM    353  CB  ILE H  48     -34.952 -26.621 -16.732  1.00 91.64           C
ANISOU  353  CB  ILE H  48     9258  15058  10504   -917    -57  -2498       C
ATOM    354  CG1 ILE H  48     -34.244 -27.509 -17.764  1.00 83.71           C
ANISOU  354  CG1 ILE H  48     8396  13825   9586   -961    -66  -2227       C
ATOM    355  CG2 ILE H  48     -34.781 -27.217 -15.332  1.00 94.41           C
ANISOU  355  CG2 ILE H  48     9524  15651  10697  -1151     36  -2458       C
ATOM    356  CD1 ILE H  48     -32.735 -27.542 -17.638  1.00 92.04           C
ANISOU  356  CD1 ILE H  48     9612  14685  10673  -1032    -77  -2011       C
ATOM    357  N   GLY H  49     -37.040 -24.422 -15.925  1.00 96.46           N
ANISOU  357  N   GLY H  49     9583  16003  11063   -586   -130  -3183       N
ATOM    358  CA  GLY H  49     -37.616 -23.614 -14.853  1.00 88.82           C
ANISOU  358  CA  GLY H  49     8469  15271  10008   -544   -121  -3461       C
ATOM    359  C   GLY H  49     -37.176 -22.166 -14.955  1.00 98.07           C
ANISOU  359  C   GLY H  49     9761  16235  11265   -329   -239  -3583       C
ATOM    360  O   GLY H  49     -36.413 -21.815 -15.854  1.00102.23           O
ANISOU  360  O   GLY H  49    10491  16440  11913   -234   -320  -3440       O
ATOM    361  N   ASP H  50     -37.664 -21.327 -14.043  1.00100.14           N
ANISOU  361  N   ASP H  50     9903  16683  11462   -260   -249  -3852       N
ATOM    362  CA  ASP H  50     -37.190 -19.943 -13.923  1.00101.56           C
ANISOU  362  CA  ASP H  50    10202  16679  11705    -83   -359  -3973       C
ATOM    363  C   ASP H  50     -37.384 -19.390 -12.516  1.00116.08           C
ANISOU  363  C   ASP H  50    11905  18775  13425   -122   -320  -4190       C
ATOM    364  O   ASP H  50     -38.004 -20.042 -11.676  1.00122.60           O
ANISOU  364  O   ASP H  50    12531  19937  14113   -277   -207  -4269       O
ATOM    365  CB  ASP H  50     -37.844 -19.033 -14.983  1.00104.67           C
ANISOU  365  CB  ASP H  50    10652  16892  12226    216   -508  -4153       C
ATOM    366  CG  ASP H  50     -39.344 -18.823 -14.776  1.00124.14           C
ANISOU  366  CG  ASP H  50    12876  19640  14650    350   -521  -4491       C
ATOM    367  OD1 ASP H  50     -39.951 -19.407 -13.852  1.00127.49           O
ANISOU  367  OD1 ASP H  50    13078  20422  14943    199   -402  -4595       O
ATOM    368  OD2 ASP H  50     -39.924 -18.051 -15.574  1.00132.15           O
ANISOU  368  OD2 ASP H  50    13930  20517  15762    611   -660  -4661       O
ATOM    369  N   MET H  51     -36.851 -18.195 -12.275  1.00121.80           N
ANISOU  369  N   MET H  51    12744  19337  14195      7   -413  -4285       N
ATOM    370  CA  MET H  51     -36.992 -17.521 -10.981  1.00120.18           C
ANISOU  370  CA  MET H  51    12427  19348  13888     -2   -393  -4511       C
ATOM    371  C   MET H  51     -36.861 -16.007 -11.101  1.00120.84           C
ANISOU  371  C   MET H  51    12628  19223  14062    247   -546  -4708       C
ATOM    372  O   MET H  51     -36.252 -15.503 -12.050  1.00107.79           O
ANISOU  372  O   MET H  51    11198  17216  12540    362   -654  -4589       O
ATOM    373  CB  MET H  51     -35.934 -18.031 -10.000  1.00121.10           C
ANISOU  373  CB  MET H  51    12582  19527  13902   -260   -294  -4305       C
ATOM    374  CG  MET H  51     -34.507 -18.002 -10.539  1.00119.57           C
ANISOU  374  CG  MET H  51    12641  18985  13806   -305   -337  -4011       C
ATOM    375  SD  MET H  51     -33.265 -17.529  -9.319  1.00112.80           S
ANISOU  375  SD  MET H  51    11861  18119  12877   -440   -321  -3952       S
ATOM    376  CE  MET H  51     -33.623 -18.671  -7.989  1.00114.13           C
ANISOU  376  CE  MET H  51    11823  18708  12832   -711   -160  -3934       C
ATOM    377  N   TYR H  52     -37.441 -15.300 -10.131  1.00134.12           N
ANISOU  377  N   TYR H  52    14163  21129  15667    319   -554  -5011       N
ATOM    378  CA  TYR H  52     -37.223 -13.867  -9.951  1.00132.72           C
ANISOU  378  CA  TYR H  52    14095  20783  15551    522   -692  -5206       C
ATOM    379  C   TYR H  52     -36.141 -13.725  -8.873  1.00130.84           C
ANISOU  379  C   TYR H  52    13917  20564  15234    341   -633  -5105       C
ATOM    380  O   TYR H  52     -36.373 -14.118  -7.730  1.00132.89           O
ANISOU  380  O   TYR H  52    13996  21152  15345    187   -519  -5186       O
ATOM    381  CB  TYR H  52     -38.523 -13.170  -9.535  1.00130.49           C
ANISOU  381  CB  TYR H  52    13606  20740  15236    727   -746  -5624       C
ATOM    382  CG  TYR H  52     -38.562 -11.689  -9.863  1.00137.32           C
ANISOU  382  CG  TYR H  52    14616  21347  16213   1023   -944  -5839       C
ATOM    383  CD1 TYR H  52     -38.601 -11.253 -11.189  1.00144.88           C
ANISOU  383  CD1 TYR H  52    15767  21961  17320   1227  -1096  -5790       C
ATOM    384  CD2 TYR H  52     -38.576 -10.723  -8.852  1.00133.64           C
ANISOU  384  CD2 TYR H  52    14105  20975  15697   1099   -987  -6094       C
ATOM    385  CE1 TYR H  52     -38.639  -9.899 -11.500  1.00146.12           C
ANISOU  385  CE1 TYR H  52    16086  21861  17573   1494  -1292  -5979       C
ATOM    386  CE2 TYR H  52     -38.618  -9.366  -9.155  1.00136.25           C
ANISOU  386  CE2 TYR H  52    14587  21051  16131   1373  -1182  -6293       C
ATOM    387  CZ  TYR H  52     -38.646  -8.959 -10.480  1.00140.96           C
ANISOU  387  CZ  TYR H  52    15391  21294  16875   1568  -1338  -6230       C
ATOM    388  OH  TYR H  52     -38.692  -7.619 -10.792  1.00130.66           O
ANISOU  388  OH  TYR H  52    14262  19717  15665   1835  -1545  -6419       O
ATOM    389  N   PRO H  53     -34.947 -13.200  -9.237  1.00129.66           N
ANISOU  389  N   PRO H  53    14018  20071  15175    344   -707  -4922       N
ATOM    390  CA  PRO H  53     -33.778 -13.141  -8.343  1.00147.11           C
ANISOU  390  CA  PRO H  53    16303  22268  17325    161   -657  -4787       C
ATOM    391  C   PRO H  53     -33.989 -12.712  -6.876  1.00157.46           C
ANISOU  391  C   PRO H  53    17462  23867  18500    117   -615  -5020       C
ATOM    392  O   PRO H  53     -33.642 -13.486  -5.983  1.00167.90           O
ANISOU  392  O   PRO H  53    18695  25408  19691   -115   -490  -4907       O
ATOM    393  CB  PRO H  53     -32.854 -12.162  -9.065  1.00147.36           C
ANISOU  393  CB  PRO H  53    16610  21885  17496    274   -792  -4704       C
ATOM    394  CG  PRO H  53     -33.110 -12.444 -10.504  1.00134.78           C
ANISOU  394  CG  PRO H  53    15117  20074  16018    375   -846  -4584       C
ATOM    395  CD  PRO H  53     -34.575 -12.785 -10.608  1.00132.91           C
ANISOU  395  CD  PRO H  53    14666  20088  15747    488   -831  -4796       C
ATOM    396  N   ASP H  54     -34.531 -11.520  -6.621  1.00151.69           N
ANISOU  396  N   ASP H  54    16709  23133  17792    332   -722  -5337       N
ATOM    397  CA  ASP H  54     -34.676 -11.042  -5.226  1.00147.62           C
ANISOU  397  CA  ASP H  54    16058  22884  17148    296   -686  -5570       C
ATOM    398  C   ASP H  54     -35.638 -11.893  -4.396  1.00142.25           C
ANISOU  398  C   ASP H  54    15088  22663  16298    168   -539  -5698       C
ATOM    399  O   ASP H  54     -35.391 -12.138  -3.215  1.00153.10           O
ANISOU  399  O   ASP H  54    16367  24281  17522    -13   -440  -5712       O
ATOM    400  CB  ASP H  54     -35.050  -9.546  -5.136  1.00142.29           C
ANISOU  400  CB  ASP H  54    15427  22097  16539    571   -846  -5901       C
ATOM    401  CG  ASP H  54     -36.420  -9.223  -5.723  1.00147.36           C
ANISOU  401  CG  ASP H  54    15949  22809  17234    828   -928  -6183       C
ATOM    402  OD1 ASP H  54     -37.441  -9.500  -5.058  1.00147.69           O
ANISOU  402  OD1 ASP H  54    15723  23229  17164    828   -850  -6422       O
ATOM    403  OD2 ASP H  54     -36.474  -8.655  -6.832  1.00152.77           O
ANISOU  403  OD2 ASP H  54    16806  23172  18067   1031  -1075  -6177       O
ATOM    404  N   ASN H  55     -36.720 -12.345  -5.025  1.00137.74           N
ANISOU  404  N   ASN H  55    14383  22208  15745    251   -524  -5787       N
ATOM    405  CA  ASN H  55     -37.685 -13.246  -4.393  1.00145.63           C
ANISOU  405  CA  ASN H  55    15108  23638  16585    109   -376  -5893       C
ATOM    406  C   ASN H  55     -37.065 -14.631  -4.169  1.00137.84           C
ANISOU  406  C   ASN H  55    14138  22733  15502   -214   -229  -5543       C
ATOM    407  O   ASN H  55     -37.201 -15.213  -3.091  1.00138.61           O
ANISOU  407  O   ASN H  55    14094  23154  15419   -428    -99  -5559       O
ATOM    408  CB  ASN H  55     -38.944 -13.358  -5.275  1.00156.41           C
ANISOU  408  CB  ASN H  55    16344  25069  18017    289   -414  -6066       C
ATOM    409  CG  ASN H  55     -40.119 -14.032  -4.576  1.00170.57           C
ANISOU  409  CG  ASN H  55    17823  27339  19647    177   -274  -6272       C
ATOM    410  OD1 ASN H  55     -40.071 -14.356  -3.387  1.00178.51           O
ANISOU  410  OD1 ASN H  55    18707  28642  20477    -30   -149  -6308       O
ATOM    411  ND2 ASN H  55     -41.196 -14.236  -5.328  1.00167.53           N
ANISOU  411  ND2 ASN H  55    17307  27033  19313    310   -297  -6413       N
ATOM    412  N   GLY H  56     -36.385 -15.143  -5.194  1.00140.48           N
ANISOU  412  N   GLY H  56    14655  22769  15953   -244   -256  -5232       N
ATOM    413  CA  GLY H  56     -35.851 -16.502  -5.179  1.00132.47           C
ANISOU  413  CA  GLY H  56    13668  21795  14872   -514   -140  -4899       C
ATOM    414  C   GLY H  56     -36.916 -17.572  -5.359  1.00120.43           C
ANISOU  414  C   GLY H  56    11958  20531  13269   -612    -37  -4915       C
ATOM    415  O   GLY H  56     -36.659 -18.749  -5.099  1.00108.65           O
ANISOU  415  O   GLY H  56    10456  19147  11680   -861     71  -4685       O
ATOM    416  N   ASP H  57     -38.101 -17.171  -5.823  1.00123.01           N
ANISOU  416  N   ASP H  57    12145  20952  13640   -415    -79  -5186       N
ATOM    417  CA  ASP H  57     -39.228 -18.080  -5.993  1.00128.12           C
ANISOU  417  CA  ASP H  57    12590  21872  14216   -494     15  -5252       C
ATOM    418  C   ASP H  57     -39.047 -18.821  -7.310  1.00129.01           C
ANISOU  418  C   ASP H  57    12828  21735  14456   -487    -12  -4989       C
ATOM    419  O   ASP H  57     -39.291 -18.262  -8.383  1.00124.49           O
ANISOU  419  O   ASP H  57    12328  20933  14040   -246   -133  -5051       O
ATOM    420  CB  ASP H  57     -40.554 -17.306  -5.983  1.00128.15           C
ANISOU  420  CB  ASP H  57    12383  22082  14226   -267    -32  -5672       C
ATOM    421  CG  ASP H  57     -41.762 -18.202  -6.203  1.00136.45           C
ANISOU  421  CG  ASP H  57    13208  23428  15209   -344     64  -5765       C
ATOM    422  OD1 ASP H  57     -41.925 -19.182  -5.447  1.00138.30           O
ANISOU  422  OD1 ASP H  57    13325  23952  15270   -632    220  -5686       O
ATOM    423  OD2 ASP H  57     -42.550 -17.922  -7.129  1.00145.24           O
ANISOU  423  OD2 ASP H  57    14265  24481  16436   -123    -23  -5919       O
ATOM    424  N   SER H  58     -38.601 -20.071  -7.221  1.00124.78           N
ANISOU  424  N   SER H  58    12330  21234  13848   -750     92  -4695       N
ATOM    425  CA  SER H  58     -38.424 -20.909  -8.400  1.00111.02           C
ANISOU  425  CA  SER H  58    10694  19280  12208   -771     80  -4440       C
ATOM    426  C   SER H  58     -39.721 -21.638  -8.749  1.00119.40           C
ANISOU  426  C   SER H  58    11557  20583  13227   -800    145  -4556       C
ATOM    427  O   SER H  58     -40.462 -22.071  -7.861  1.00118.46           O
ANISOU  427  O   SER H  58    11236  20831  12942   -960    258  -4694       O
ATOM    428  CB  SER H  58     -37.295 -21.919  -8.190  1.00 94.39           C
ANISOU  428  CB  SER H  58     8733  17075  10057  -1022    143  -4072       C
ATOM    429  OG  SER H  58     -36.060 -21.266  -7.955  1.00100.97           O
ANISOU  429  OG  SER H  58     9744  17679  10940   -993     80  -3963       O
ATOM    430  N   SER H  59     -39.986 -21.743 -10.048  1.00119.03           N
ANISOU  430  N   SER H  59    11569  20331  13324   -650     71  -4505       N
ATOM    431  CA  SER H  59     -41.093 -22.532 -10.583  1.00126.28           C
ANISOU  431  CA  SER H  59    12330  21425  14227   -680    120  -4568       C
ATOM    432  C   SER H  59     -40.526 -23.457 -11.659  1.00114.46           C
ANISOU  432  C   SER H  59    11002  19663  12824   -745    110  -4234       C
ATOM    433  O   SER H  59     -39.834 -22.995 -12.568  1.00105.99           O
ANISOU  433  O   SER H  59    10127  18242  11903   -585      1  -4111       O
ATOM    434  CB  SER H  59     -42.174 -21.613 -11.160  1.00135.63           C
ANISOU  434  CB  SER H  59    13390  22642  15500   -380     17  -4907       C
ATOM    435  OG  SER H  59     -41.607 -20.575 -11.944  1.00138.95           O
ANISOU  435  OG  SER H  59    14013  22695  16087   -118   -145  -4898       O
ATOM    436  N   TYR H  60     -40.811 -24.755 -11.545  1.00112.96           N
ANISOU  436  N   TYR H  60    10741  19640  12539   -988    223  -4092       N
ATOM    437  CA  TYR H  60     -40.192 -25.779 -12.395  1.00109.46           C
ANISOU  437  CA  TYR H  60    10458  18969  12163  -1089    226  -3760       C
ATOM    438  C   TYR H  60     -41.136 -26.350 -13.447  1.00111.02           C
ANISOU  438  C   TYR H  60    10575  19184  12423  -1032    217  -3796       C
ATOM    439  O   TYR H  60     -42.356 -26.194 -13.378  1.00123.19           O
ANISOU  439  O   TYR H  60    11903  20979  13924   -974    237  -4068       O
ATOM    440  CB  TYR H  60     -39.664 -26.946 -11.546  1.00112.71           C
ANISOU  440  CB  TYR H  60    10897  19501  12426  -1419    341  -3522       C
ATOM    441  CG  TYR H  60     -38.830 -26.548 -10.346  1.00108.84           C
ANISOU  441  CG  TYR H  60    10459  19056  11838  -1517    364  -3492       C
ATOM    442  CD1 TYR H  60     -37.849 -25.564 -10.444  1.00108.25           C
ANISOU  442  CD1 TYR H  60    10538  18724  11867  -1358    269  -3462       C
ATOM    443  CD2 TYR H  60     -39.010 -27.173  -9.110  1.00113.31           C
ANISOU  443  CD2 TYR H  60    10930  19922  12200  -1784    480  -3489       C
ATOM    444  CE1 TYR H  60     -37.086 -25.206  -9.344  1.00118.65           C
ANISOU  444  CE1 TYR H  60    11898  20087  13095  -1450    287  -3440       C
ATOM    445  CE2 TYR H  60     -38.247 -26.820  -8.007  1.00123.15           C
ANISOU  445  CE2 TYR H  60    12229  21214  13350  -1874    495  -3461       C
ATOM    446  CZ  TYR H  60     -37.285 -25.835  -8.133  1.00125.20           C
ANISOU  446  CZ  TYR H  60    12629  21218  13725  -1701    396  -3440       C
ATOM    447  OH  TYR H  60     -36.522 -25.473  -7.050  1.00136.12           O
ANISOU  447  OH  TYR H  60    14060  22645  15016  -1787    406  -3420       O
ATOM    448  N   ASN H  61     -40.534 -27.018 -14.424  1.00110.69           N
ANISOU  448  N   ASN H  61    10701  18876  12480  -1049    186  -3525       N
ATOM    449  CA  ASN H  61     -41.245 -27.904 -15.331  1.00112.60           C
ANISOU  449  CA  ASN H  61    10892  19136  12757  -1074    201  -3480       C
ATOM    450  C   ASN H  61     -41.604 -29.161 -14.542  1.00114.84           C
ANISOU  450  C   ASN H  61    11066  19698  12872  -1397    341  -3398       C
ATOM    451  O   ASN H  61     -40.832 -29.597 -13.682  1.00105.10           O
ANISOU  451  O   ASN H  61     9909  18485  11539  -1600    399  -3225       O
ATOM    452  CB  ASN H  61     -40.344 -28.259 -16.521  1.00114.16           C
ANISOU  452  CB  ASN H  61    11319  18960  13098  -1015    131  -3199       C
ATOM    453  CG  ASN H  61     -41.076 -29.004 -17.622  1.00111.07           C
ANISOU  453  CG  ASN H  61    10889  18546  12767   -989    121  -3174       C
ATOM    454  OD1 ASN H  61     -41.505 -30.143 -17.442  1.00117.89           O
ANISOU  454  OD1 ASN H  61    11671  19578  13546  -1202    210  -3099       O
ATOM    455  ND2 ASN H  61     -41.195 -28.371 -18.780  1.00 95.87           N
ANISOU  455  ND2 ASN H  61     9038  16402  10986   -736      6  -3229       N
ATOM    456  N   GLN H  62     -42.764 -29.738 -14.845  1.00124.16           N
ANISOU  456  N   GLN H  62    12075  21083  14016  -1446    388  -3521       N
ATOM    457  CA  GLN H  62     -43.228 -30.972 -14.190  1.00128.46           C
ANISOU  457  CA  GLN H  62    12520  21894  14396  -1769    521  -3451       C
ATOM    458  C   GLN H  62     -42.229 -32.134 -14.342  1.00128.55           C
ANISOU  458  C   GLN H  62    12742  21701  14401  -1972    539  -3069       C
ATOM    459  O   GLN H  62     -42.100 -32.967 -13.442  1.00127.39           O
ANISOU  459  O   GLN H  62    12597  21709  14096  -2256    631  -2950       O
ATOM    460  CB  GLN H  62     -44.605 -31.381 -14.741  1.00136.12           C
ANISOU  460  CB  GLN H  62    13287  23072  15361  -1766    551  -3639       C
ATOM    461  CG  GLN H  62     -45.316 -32.493 -13.978  1.00141.10           C
ANISOU  461  CG  GLN H  62    13773  24040  15800  -2106    698  -3641       C
ATOM    462  CD  GLN H  62     -45.780 -32.057 -12.602  1.00157.72           C
ANISOU  462  CD  GLN H  62    15695  26505  17724  -2225    793  -3870       C
ATOM    463  OE1 GLN H  62     -45.214 -32.463 -11.587  1.00167.63           O
ANISOU  463  OE1 GLN H  62    17021  27836  18835  -2463    868  -3726       O
ATOM    464  NE2 GLN H  62     -46.808 -31.214 -12.561  1.00157.74           N
ANISOU  464  NE2 GLN H  62    15464  26736  17733  -2053    785  -4236       N
ATOM    465  N   LYS H  63     -41.531 -32.176 -15.478  1.00124.70           N
ANISOU  465  N   LYS H  63    12434  20867  14080  -1824    445  -2887       N
ATOM    466  CA  LYS H  63     -40.531 -33.213 -15.762  1.00118.43           C
ANISOU  466  CA  LYS H  63    11841  19850  13306  -1969    442  -2543       C
ATOM    467  C   LYS H  63     -39.325 -33.178 -14.816  1.00116.46           C
ANISOU  467  C   LYS H  63    11727  19531  12992  -2083    450  -2372       C
ATOM    468  O   LYS H  63     -38.772 -34.228 -14.490  1.00121.45           O
ANISOU  468  O   LYS H  63    12462  20129  13554  -2297    481  -2136       O
ATOM    469  CB  LYS H  63     -40.048 -33.095 -17.215  1.00122.29           C
ANISOU  469  CB  LYS H  63    12478  19995  13990  -1757    338  -2425       C
ATOM    470  CG  LYS H  63     -39.301 -34.314 -17.740  1.00123.65           C
ANISOU  470  CG  LYS H  63    12818  19967  14196  -1891    335  -2111       C
ATOM    471  CD  LYS H  63     -39.032 -34.202 -19.236  1.00124.72           C
ANISOU  471  CD  LYS H  63    13067  19809  14511  -1683    244  -2036       C
ATOM    472  CE  LYS H  63     -38.598 -35.530 -19.842  1.00132.90           C
ANISOU  472  CE  LYS H  63    14225  20697  15576  -1815    247  -1774       C
ATOM    473  NZ  LYS H  63     -37.274 -35.989 -19.338  1.00136.74           N
ANISOU  473  NZ  LYS H  63    14875  21040  16040  -1936    243  -1526       N
ATOM    474  N   PHE H  64     -38.934 -31.980 -14.376  1.00118.65           N
ANISOU  474  N   PHE H  64    12006  19784  13290  -1937    412  -2498       N
ATOM    475  CA  PHE H  64     -37.709 -31.779 -13.593  1.00119.20           C
ANISOU  475  CA  PHE H  64    12210  19756  13324  -2002    400  -2351       C
ATOM    476  C   PHE H  64     -37.960 -31.338 -12.136  1.00133.06           C
ANISOU  476  C   PHE H  64    13847  21801  14908  -2118    468  -2513       C
ATOM    477  O   PHE H  64     -37.134 -30.631 -11.554  1.00139.34           O
ANISOU  477  O   PHE H  64    14715  22528  15702  -2074    436  -2505       O
ATOM    478  CB  PHE H  64     -36.836 -30.730 -14.297  1.00120.33           C
ANISOU  478  CB  PHE H  64    12487  19595  13637  -1751    295  -2335       C
ATOM    479  CG  PHE H  64     -36.515 -31.058 -15.731  1.00122.79           C
ANISOU  479  CG  PHE H  64    12924  19620  14110  -1633    229  -2184       C
ATOM    480  CD1 PHE H  64     -35.705 -32.146 -16.044  1.00118.79           C
ANISOU  480  CD1 PHE H  64    12555  18958  13623  -1762    230  -1899       C
ATOM    481  CD2 PHE H  64     -36.996 -30.265 -16.770  1.00112.87           C
ANISOU  481  CD2 PHE H  64    11657  18245  12983  -1386    158  -2329       C
ATOM    482  CE1 PHE H  64     -35.398 -32.445 -17.363  1.00 99.46           C
ANISOU  482  CE1 PHE H  64    10217  16257  11317  -1654    174  -1771       C
ATOM    483  CE2 PHE H  64     -36.692 -30.558 -18.090  1.00 94.37           C
ANISOU  483  CE2 PHE H  64     9436  15644  10775  -1285    100  -2190       C
ATOM    484  CZ  PHE H  64     -35.891 -31.649 -18.387  1.00 91.98           C
ANISOU  484  CZ  PHE H  64     9256  15204  10489  -1422    114  -1913       C
ATOM    485  N   ARG H  65     -39.075 -31.768 -11.539  1.00135.40           N
ANISOU  485  N   ARG H  65    13963  22427  15055  -2276    563  -2661       N
ATOM    486  CA  ARG H  65     -39.466 -31.307 -10.186  1.00135.18           C
ANISOU  486  CA  ARG H  65    13797  22712  14853  -2383    638  -2855       C
ATOM    487  C   ARG H  65     -38.528 -31.805  -9.090  1.00122.90           C
ANISOU  487  C   ARG H  65    12362  21177  13158  -2612    670  -2651       C
ATOM    488  O   ARG H  65     -37.852 -31.013  -8.429  1.00128.93           O
ANISOU  488  O   ARG H  65    13168  21912  13907  -2555    642  -2688       O
ATOM    489  CB  ARG H  65     -40.899 -31.738  -9.843  1.00146.51           C
ANISOU  489  CB  ARG H  65    15001  24517  16149  -2526    744  -3062       C
ATOM    490  CG  ARG H  65     -41.979 -30.886 -10.480  1.00151.90           C
ANISOU  490  CG  ARG H  65    15497  25292  16926  -2280    715  -3382       C
ATOM    491  CD  ARG H  65     -42.300 -29.650  -9.652  1.00144.10           C
ANISOU  491  CD  ARG H  65    14367  24499  15885  -2158    718  -3689       C
ATOM    492  NE  ARG H  65     -43.305 -28.831 -10.324  1.00143.53           N
ANISOU  492  NE  ARG H  65    14129  24489  15916  -1893    664  -3998       N
ATOM    493  CZ  ARG H  65     -44.610 -29.110 -10.393  1.00147.06           C
ANISOU  493  CZ  ARG H  65    14344  25229  16302  -1934    728  -4222       C
ATOM    494  NH1 ARG H  65     -45.420 -28.283 -11.050  1.00142.79           N
ANISOU  494  NH1 ARG H  65    13670  24710  15874  -1654    651  -4505       N
ATOM    495  NH2 ARG H  65     -45.122 -30.201  -9.817  1.00153.92           N
ANISOU  495  NH2 ARG H  65    15116  26371  16996  -2252    863  -4173       N
ATOM    496  N   GLU H  66     -38.490 -33.126  -8.918  1.00113.32           N
ANISOU  496  N   GLU H  66    11213  20000  11842  -2869    720  -2437       N
ATOM    497  CA  GLU H  66     -37.738 -33.756  -7.831  1.00130.67           C
ANISOU  497  CA  GLU H  66    13528  22242  13879  -3115    746  -2242       C
ATOM    498  C   GLU H  66     -36.230 -33.828  -8.103  1.00134.51           C
ANISOU  498  C   GLU H  66    14243  22385  14480  -3043    643  -1979       C
ATOM    499  O   GLU H  66     -35.459 -34.145  -7.195  1.00145.84           O
ANISOU  499  O   GLU H  66    15782  23829  15802  -3195    639  -1834       O
ATOM    500  CB  GLU H  66     -38.281 -35.165  -7.536  1.00146.52           C
ANISOU  500  CB  GLU H  66    15540  24406  15725  -3426    825  -2110       C
ATOM    501  CG  GLU H  66     -39.654 -35.200  -6.862  1.00165.10           C
ANISOU  501  CG  GLU H  66    17666  27169  17895  -3591    953  -2358       C
ATOM    502  CD  GLU H  66     -40.838 -35.012  -7.809  1.00173.12           C
ANISOU  502  CD  GLU H  66    18498  28272  19009  -3456    976  -2574       C
ATOM    503  OE1 GLU H  66     -40.664 -35.088  -9.047  1.00171.62           O
ANISOU  503  OE1 GLU H  66    18375  27818  19015  -3274    897  -2492       O
ATOM    504  OE2 GLU H  66     -41.961 -34.791  -7.304  1.00175.98           O
ANISOU  504  OE2 GLU H  66    18638  28980  19247  -3535   1073  -2837       O
ATOM    505  N   ARG H  67     -35.816 -33.534  -9.337  1.00133.27           N
ANISOU  505  N   ARG H  67    14159  21939  14539  -2816    560  -1924       N
ATOM    506  CA  ARG H  67     -34.420 -33.652  -9.763  1.00113.88           C
ANISOU  506  CA  ARG H  67    11903  19161  12205  -2744    468  -1685       C
ATOM    507  C   ARG H  67     -33.660 -32.318  -9.811  1.00104.32           C
ANISOU  507  C   ARG H  67    10726  17802  11107  -2524    402  -1775       C
ATOM    508  O   ARG H  67     -32.430 -32.331  -9.810  1.00 96.56           O
ANISOU  508  O   ARG H  67     9889  16615  10183  -2507    340  -1601       O
ATOM    509  CB  ARG H  67     -34.358 -34.320 -11.145  1.00122.77           C
ANISOU  509  CB  ARG H  67    13109  20052  13487  -2665    423  -1540       C
ATOM    510  CG  ARG H  67     -35.207 -35.583 -11.272  1.00132.50           C
ANISOU  510  CG  ARG H  67    14306  21409  14630  -2861    481  -1472       C
ATOM    511  CD  ARG H  67     -35.150 -36.176 -12.669  1.00138.30           C
ANISOU  511  CD  ARG H  67    15115  21908  15524  -2765    431  -1346       C
ATOM    512  NE  ARG H  67     -33.815 -36.701 -12.969  1.00137.28           N
ANISOU  512  NE  ARG H  67    15182  21502  15475  -2759    353  -1083       N
ATOM    513  CZ  ARG H  67     -33.068 -36.416 -14.041  1.00130.35           C
ANISOU  513  CZ  ARG H  67    14399  20345  14783  -2564    279  -1006       C
ATOM    514  NH1 ARG H  67     -33.485 -35.596 -15.011  1.00115.59           N
ANISOU  514  NH1 ARG H  67    12473  18399  13046  -2347    261  -1151       N
ATOM    515  NH2 ARG H  67     -31.871 -36.983 -14.147  1.00133.89           N
ANISOU  515  NH2 ARG H  67    15005  20588  15277  -2589    216   -781       N
ATOM    516  N   VAL H  68     -34.371 -31.186  -9.856  1.00100.64           N
ANISOU  516  N   VAL H  68    10129  17436  10672  -2360    410  -2048       N
ATOM    517  CA  VAL H  68     -33.747 -29.875 -10.103  1.00107.33           C
ANISOU  517  CA  VAL H  68    11026  18108  11649  -2133    335  -2142       C
ATOM    518  C   VAL H  68     -34.113 -28.835  -9.048  1.00111.24           C
ANISOU  518  C   VAL H  68    11403  18818  12045  -2104    360  -2396       C
ATOM    519  O   VAL H  68     -35.228 -28.836  -8.523  1.00131.27           O
ANISOU  519  O   VAL H  68    13769  21644  14462  -2166    432  -2593       O
ATOM    520  CB  VAL H  68     -34.116 -29.337 -11.508  1.00111.75           C
ANISOU  520  CB  VAL H  68    11591  18475  12393  -1889    275  -2222       C
ATOM    521  CG1 VAL H  68     -33.506 -27.961 -11.768  1.00109.59           C
ANISOU  521  CG1 VAL H  68    11389  18010  12241  -1670    192  -2319       C
ATOM    522  CG2 VAL H  68     -33.652 -30.318 -12.572  1.00117.92           C
ANISOU  522  CG2 VAL H  68    12497  19032  13276  -1910    247  -1972       C
ATOM    523  N   THR H  69     -33.154 -27.957  -8.749  1.00 97.40           N
ANISOU  523  N   THR H  69     9738  16928  10341  -2014    301  -2395       N
ATOM    524  CA  THR H  69     -33.383 -26.758  -7.946  1.00102.50           C
ANISOU  524  CA  THR H  69    10297  17711  10937  -1929    298  -2649       C
ATOM    525  C   THR H  69     -32.601 -25.578  -8.538  1.00103.05           C
ANISOU  525  C   THR H  69    10483  17495  11176  -1704    195  -2681       C
ATOM    526  O   THR H  69     -31.375 -25.631  -8.626  1.00102.86           O
ANISOU  526  O   THR H  69    10609  17263  11211  -1727    151  -2486       O
ATOM    527  CB  THR H  69     -32.969 -26.966  -6.470  1.00111.83           C
ANISOU  527  CB  THR H  69    11466  19094  11930  -2136    349  -2620       C
ATOM    528  OG1 THR H  69     -31.615 -27.428  -6.398  1.00110.84           O
ANISOU  528  OG1 THR H  69    11514  18769  11832  -2218    304  -2349       O
ATOM    529  CG2 THR H  69     -33.879 -27.977  -5.785  1.00115.13           C
ANISOU  529  CG2 THR H  69    11765  19826  12152  -2370    457  -2631       C
ATOM    530  N   ILE H  70     -33.315 -24.529  -8.951  1.00 99.40           N
ANISOU  530  N   ILE H  70     9955  17023  10789  -1490    153  -2929       N
ATOM    531  CA  ILE H  70     -32.700 -23.289  -9.430  1.00102.74           C
ANISOU  531  CA  ILE H  70    10494  17188  11354  -1282     50  -2992       C
ATOM    532  C   ILE H  70     -32.571 -22.334  -8.246  1.00106.82           C
ANISOU  532  C   ILE H  70    10962  17840  11784  -1274     45  -3182       C
ATOM    533  O   ILE H  70     -33.529 -22.136  -7.500  1.00115.65           O
ANISOU  533  O   ILE H  70    11911  19242  12787  -1286     94  -3412       O
ATOM    534  CB  ILE H  70     -33.529 -22.609 -10.552  1.00107.67           C
ANISOU  534  CB  ILE H  70    11103  17696  12109  -1037    -21  -3161       C
ATOM    535  CG1 ILE H  70     -33.699 -23.549 -11.757  1.00111.74           C
ANISOU  535  CG1 ILE H  70    11665  18084  12709  -1041    -18  -2983       C
ATOM    536  CG2 ILE H  70     -32.861 -21.316 -11.021  1.00 98.49           C
ANISOU  536  CG2 ILE H  70    10093  16249  11080   -841   -135  -3214       C
ATOM    537  CD1 ILE H  70     -34.977 -24.357 -11.768  1.00109.56           C
ANISOU  537  CD1 ILE H  70    11210  18065  12352  -1106     55  -3074       C
ATOM    538  N   THR H  71     -31.391 -21.737  -8.093  1.00107.60           N
ANISOU  538  N   THR H  71    11203  17742  11938  -1254    -12  -3096       N
ATOM    539  CA  THR H  71     -31.097 -20.826  -6.981  1.00102.09           C
ANISOU  539  CA  THR H  71    10483  17141  11166  -1253    -25  -3254       C
ATOM    540  C   THR H  71     -30.230 -19.651  -7.472  1.00107.62           C
ANISOU  540  C   THR H  71    11346  17532  12012  -1092   -134  -3267       C
ATOM    541  O   THR H  71     -30.017 -19.505  -8.678  1.00122.95           O
ANISOU  541  O   THR H  71    13404  19210  14101   -976   -194  -3180       O
ATOM    542  CB  THR H  71     -30.458 -21.593  -5.799  1.00119.68           C
ANISOU  542  CB  THR H  71    12699  19539  13235  -1500     44  -3109       C
ATOM    543  OG1 THR H  71     -30.283 -20.710  -4.685  1.00150.93           O
ANISOU  543  OG1 THR H  71    16619  23619  17107  -1499     35  -3285       O
ATOM    544  CG2 THR H  71     -29.115 -22.215  -6.175  1.00113.94           C
ANISOU  544  CG2 THR H  71    12137  18580  12576  -1592     17  -2796       C
ATOM    545  N   ARG H  72     -29.769 -18.796  -6.557  1.00108.75           N
ANISOU  545  N   ARG H  72    11502  17710  12109  -1090   -160  -3384       N
ATOM    546  CA  ARG H  72     -28.936 -17.637  -6.924  1.00115.20           C
ANISOU  546  CA  ARG H  72    12479  18242  13052   -961   -262  -3407       C
ATOM    547  C   ARG H  72     -28.084 -17.097  -5.760  1.00133.87           C
ANISOU  547  C   ARG H  72    14867  20657  15341  -1048   -269  -3440       C
ATOM    548  O   ARG H  72     -28.167 -17.589  -4.631  1.00144.69           O
ANISOU  548  O   ARG H  72    16128  22291  16554  -1199   -198  -3454       O
ATOM    549  CB  ARG H  72     -29.807 -16.519  -7.536  1.00100.18           C
ANISOU  549  CB  ARG H  72    10579  16244  11240   -709   -350  -3662       C
ATOM    550  CG  ARG H  72     -30.468 -15.538  -6.566  1.00111.14           C
ANISOU  550  CG  ARG H  72    11858  17820  12552   -615   -374  -3986       C
ATOM    551  CD  ARG H  72     -31.320 -16.206  -5.495  1.00120.23           C
ANISOU  551  CD  ARG H  72    12785  19376  13521   -741   -262  -4103       C
ATOM    552  NE  ARG H  72     -32.041 -15.218  -4.688  1.00134.50           N
ANISOU  552  NE  ARG H  72    14475  21365  15265   -623   -289  -4445       N
ATOM    553  CZ  ARG H  72     -32.789 -15.490  -3.613  1.00152.34           C
ANISOU  553  CZ  ARG H  72    16533  23995  17354   -715   -198  -4616       C
ATOM    554  NH1 ARG H  72     -32.939 -16.740  -3.177  1.00166.02           N
ANISOU  554  NH1 ARG H  72    18169  25959  18953   -943    -75  -4469       N
ATOM    555  NH2 ARG H  72     -33.396 -14.496  -2.964  1.00150.25           N
ANISOU  555  NH2 ARG H  72    16167  23872  17047   -583   -235  -4945       N
ATOM    556  N   ASP H  73     -27.270 -16.085  -6.065  1.00129.67           N
ANISOU  556  N   ASP H  73    14485  19867  14917   -958   -357  -3450       N
ATOM    557  CA  ASP H  73     -26.429 -15.396  -5.083  1.00111.00           C
ANISOU  557  CA  ASP H  73    12159  17510  12505  -1016   -383  -3501       C
ATOM    558  C   ASP H  73     -26.407 -13.900  -5.415  1.00108.62           C
ANISOU  558  C   ASP H  73    11967  16993  12309   -825   -494  -3694       C
ATOM    559  O   ASP H  73     -25.754 -13.482  -6.370  1.00110.20           O
ANISOU  559  O   ASP H  73    12336  16890  12644   -768   -560  -3590       O
ATOM    560  CB  ASP H  73     -25.014 -15.989  -5.101  1.00128.12           C
ANISOU  560  CB  ASP H  73    14431  19555  14696  -1178   -371  -3221       C
ATOM    561  CG  ASP H  73     -24.149 -15.503  -3.948  1.00135.79           C
ANISOU  561  CG  ASP H  73    15414  20587  15593  -1272   -385  -3258       C
ATOM    562  OD1 ASP H  73     -23.854 -14.291  -3.883  1.00137.85           O
ANISOU  562  OD1 ASP H  73    15754  20711  15912  -1176   -459  -3401       O
ATOM    563  OD2 ASP H  73     -23.739 -16.341  -3.119  1.00130.32           O
ANISOU  563  OD2 ASP H  73    14664  20069  14782  -1444   -330  -3139       O
ATOM    564  N   THR H  74     -27.124 -13.108  -4.620  1.00112.49           N
ANISOU  564  N   THR H  74    12366  17645  12732   -734   -517  -3978       N
ATOM    565  CA  THR H  74     -27.299 -11.669  -4.863  1.00120.63           C
ANISOU  565  CA  THR H  74    13494  18489  13851   -531   -638  -4201       C
ATOM    566  C   THR H  74     -25.986 -10.868  -4.901  1.00120.89           C
ANISOU  566  C   THR H  74    13721  18251  13962   -563   -710  -4119       C
ATOM    567  O   THR H  74     -25.811 -10.019  -5.777  1.00139.29           O
ANISOU  567  O   THR H  74    16222  20284  16420   -433   -812  -4143       O
ATOM    568  CB  THR H  74     -28.223 -11.041  -3.795  1.00140.63           C
ANISOU  568  CB  THR H  74    15871  21286  16276   -446   -642  -4533       C
ATOM    569  OG1 THR H  74     -29.397 -11.848  -3.640  1.00147.42           O
ANISOU  569  OG1 THR H  74    16528  22440  17043   -455   -556  -4613       O
ATOM    570  CG2 THR H  74     -28.630  -9.613  -4.172  1.00146.10           C
ANISOU  570  CG2 THR H  74    16661  21781  17071   -197   -786  -4788       C
ATOM    571  N   SER H  75     -25.073 -11.152  -3.968  1.00108.19           N
ANISOU  571  N   SER H  75    12091  16744  12270   -744   -661  -4021       N
ATOM    572  CA  SER H  75     -23.830 -10.373  -3.814  1.00123.06           C
ANISOU  572  CA  SER H  75    14129  18420  14208   -794   -724  -3974       C
ATOM    573  C   SER H  75     -22.861 -10.517  -4.998  1.00128.91           C
ANISOU  573  C   SER H  75    15046  18850  15086   -835   -748  -3727       C
ATOM    574  O   SER H  75     -22.387  -9.516  -5.542  1.00133.50           O
ANISOU  574  O   SER H  75    15799  19156  15769   -766   -837  -3760       O
ATOM    575  CB  SER H  75     -23.121 -10.738  -2.501  1.00135.39           C
ANISOU  575  CB  SER H  75    15608  20195  15639   -979   -666  -3932       C
ATOM    576  OG  SER H  75     -22.880 -12.131  -2.411  1.00139.97           O
ANISOU  576  OG  SER H  75    16110  20919  16152  -1141   -573  -3701       O
ATOM    577  N   THR H  76     -22.569 -11.759  -5.380  1.00141.54           N
ANISOU  577  N   THR H  76    16605  20495  16679   -953   -670  -3486       N
ATOM    578  CA  THR H  76     -21.800 -12.046  -6.598  1.00130.38           C
ANISOU  578  CA  THR H  76    15330  18819  15388   -984   -679  -3260       C
ATOM    579  C   THR H  76     -22.651 -11.901  -7.872  1.00124.37           C
ANISOU  579  C   THR H  76    14636  17896  14722   -820   -718  -3284       C
ATOM    580  O   THR H  76     -22.105 -11.825  -8.975  1.00123.34           O
ANISOU  580  O   THR H  76    14653  17512  14699   -815   -745  -3143       O
ATOM    581  CB  THR H  76     -21.184 -13.458  -6.558  1.00126.89           C
ANISOU  581  CB  THR H  76    14820  18484  14909  -1155   -592  -3004       C
ATOM    582  OG1 THR H  76     -22.202 -14.419  -6.255  1.00133.04           O
ANISOU  582  OG1 THR H  76    15444  19511  15592  -1164   -524  -3013       O
ATOM    583  CG2 THR H  76     -20.090 -13.537  -5.506  1.00120.83           C
ANISOU  583  CG2 THR H  76    14031  17807  14073  -1312   -580  -2947       C
ATOM    584  N   SER H  77     -23.978 -11.898  -7.712  1.00120.48           N
ANISOU  584  N   SER H  77    14029  17565  14183   -695   -718  -3466       N
ATOM    585  CA  SER H  77     -24.940 -11.604  -8.788  1.00126.89           C
ANISOU  585  CA  SER H  77    14891  18247  15076   -507   -777  -3549       C
ATOM    586  C   SER H  77     -24.986 -12.696  -9.873  1.00119.84           C
ANISOU  586  C   SER H  77    14006  17294  14233   -543   -725  -3325       C
ATOM    587  O   SER H  77     -25.170 -12.398 -11.057  1.00113.33           O
ANISOU  587  O   SER H  77    13310  16240  13509   -430   -786  -3296       O
ATOM    588  CB  SER H  77     -24.674 -10.213  -9.392  1.00136.86           C
ANISOU  588  CB  SER H  77    16367  19191  16443   -372   -907  -3648       C
ATOM    589  OG  SER H  77     -25.832  -9.701 -10.031  1.00143.90           O
ANISOU  589  OG  SER H  77    17280  20016  17381   -153   -991  -3823       O
ATOM    590  N   THR H  78     -24.853 -13.955  -9.443  1.00116.99           N
ANISOU  590  N   THR H  78    13514  17141  13795   -699   -620  -3174       N
ATOM    591  CA  THR H  78     -24.839 -15.122 -10.337  1.00112.92           C
ANISOU  591  CA  THR H  78    12993  16595  13316   -755   -565  -2955       C
ATOM    592  C   THR H  78     -26.048 -16.026 -10.061  1.00111.05           C
ANISOU  592  C   THR H  78    12571  16631  12991   -755   -498  -3012       C
ATOM    593  O   THR H  78     -26.565 -16.051  -8.941  1.00111.16           O
ANISOU  593  O   THR H  78    12442  16906  12886   -792   -460  -3156       O
ATOM    594  CB  THR H  78     -23.538 -15.953 -10.174  1.00111.23           C
ANISOU  594  CB  THR H  78    12805  16363  13094   -950   -509  -2701       C
ATOM    595  OG1 THR H  78     -23.597 -16.746  -8.983  1.00114.46           O
ANISOU  595  OG1 THR H  78    13065  17056  13369  -1086   -439  -2684       O
ATOM    596  CG2 THR H  78     -22.305 -15.047 -10.105  1.00107.77           C
ANISOU  596  CG2 THR H  78    12508  15728  12712   -987   -561  -2678       C
ATOM    597  N   ALA H  79     -26.485 -16.761 -11.085  1.00104.15           N
ANISOU  597  N   ALA H  79    11700  15702  12170   -724   -480  -2904       N
ATOM    598  CA  ALA H  79     -27.589 -17.725 -10.970  1.00 96.49           C
ANISOU  598  CA  ALA H  79    10563  14974  11126   -745   -412  -2933       C
ATOM    599  C   ALA H  79     -27.065 -19.151 -11.091  1.00 86.04           C
ANISOU  599  C   ALA H  79     9222  13695   9775   -923   -333  -2666       C
ATOM    600  O   ALA H  79     -26.088 -19.394 -11.794  1.00101.68           O
ANISOU  600  O   ALA H  79    11328  15466  11840   -963   -346  -2467       O
ATOM    601  CB  ALA H  79     -28.627 -17.459 -12.040  1.00 88.40           C
ANISOU  601  CB  ALA H  79     9547  13862  10179   -557   -465  -3041       C
ATOM    602  N   TYR H  80     -27.734 -20.087 -10.419  1.00 81.35           N
ANISOU  602  N   TYR H  80     8474  13374   9060  -1032   -254  -2669       N
ATOM    603  CA  TYR H  80     -27.284 -21.477 -10.332  1.00 80.66           C
ANISOU  603  CA  TYR H  80     8373  13349   8924  -1214   -189  -2428       C
ATOM    604  C   TYR H  80     -28.384 -22.464 -10.721  1.00 87.10           C
ANISOU  604  C   TYR H  80     9084  14306   9703  -1236   -134  -2416       C
ATOM    605  O   TYR H  80     -29.558 -22.232 -10.442  1.00 95.39           O
ANISOU  605  O   TYR H  80    10006  15545  10694  -1179   -114  -2623       O
ATOM    606  CB  TYR H  80     -26.815 -21.779  -8.911  1.00 96.44           C
ANISOU  606  CB  TYR H  80    10313  15550  10780  -1385   -146  -2404       C
ATOM    607  CG  TYR H  80     -25.564 -21.040  -8.497  1.00 95.30           C
ANISOU  607  CG  TYR H  80    10270  15274  10667  -1401   -194  -2373       C
ATOM    608  CD1 TYR H  80     -24.312 -21.448  -8.951  1.00101.98           C
ANISOU  608  CD1 TYR H  80    11229  15930  11589  -1464   -215  -2149       C
ATOM    609  CD2 TYR H  80     -25.624 -19.938  -7.637  1.00 96.50           C
ANISOU  609  CD2 TYR H  80    10395  15501  10771  -1354   -221  -2580       C
ATOM    610  CE1 TYR H  80     -23.156 -20.779  -8.574  1.00 96.93           C
ANISOU  610  CE1 TYR H  80    10667  15183  10977  -1489   -257  -2131       C
ATOM    611  CE2 TYR H  80     -24.472 -19.262  -7.254  1.00102.25           C
ANISOU  611  CE2 TYR H  80    11214  16108  11527  -1378   -266  -2556       C
ATOM    612  CZ  TYR H  80     -23.240 -19.687  -7.725  1.00101.01           C
ANISOU  612  CZ  TYR H  80    11163  15769  11446  -1450   -282  -2330       C
ATOM    613  OH  TYR H  80     -22.089 -19.029  -7.356  1.00101.54           O
ANISOU  613  OH  TYR H  80    11309  15731  11542  -1484   -325  -2314       O
ATOM    614  N   LEU H  81     -27.980 -23.562 -11.361  1.00 75.36           N
ANISOU  614  N   LEU H  81     7649  12730   8253  -1320   -113  -2184       N
ATOM    615  CA  LEU H  81     -28.869 -24.661 -11.754  1.00 89.63           C
ANISOU  615  CA  LEU H  81     9376  14651  10026  -1373    -62  -2131       C
ATOM    616  C   LEU H  81     -28.244 -25.952 -11.250  1.00 94.78           C
ANISOU  616  C   LEU H  81    10044  15370  10597  -1582    -17  -1902       C
ATOM    617  O   LEU H  81     -27.103 -26.246 -11.592  1.00 96.11           O
ANISOU  617  O   LEU H  81    10328  15355  10835  -1613    -48  -1713       O
ATOM    618  CB  LEU H  81     -29.002 -24.702 -13.282  1.00103.25           C
ANISOU  618  CB  LEU H  81    11182  16147  11900  -1237   -103  -2071       C
ATOM    619  CG  LEU H  81     -29.880 -25.722 -14.038  1.00100.18           C
ANISOU  619  CG  LEU H  81    10737  15808  11519  -1252    -70  -2017       C
ATOM    620  CD1 LEU H  81     -29.258 -27.112 -14.141  1.00 91.50           C
ANISOU  620  CD1 LEU H  81     9683  14681  10400  -1418    -35  -1754       C
ATOM    621  CD2 LEU H  81     -31.281 -25.804 -13.449  1.00 99.83           C
ANISOU  621  CD2 LEU H  81    10512  16055  11364  -1267    -20  -2222       C
ATOM    622  N   GLU H  82     -28.979 -26.710 -10.438  1.00 91.96           N
ANISOU  622  N   GLU H  82     9575  15275  10091  -1728     50  -1926       N
ATOM    623  CA  GLU H  82     -28.498 -27.986  -9.901  1.00 93.83           C
ANISOU  623  CA  GLU H  82     9841  15579  10231  -1935     80  -1711       C
ATOM    624  C   GLU H  82     -29.422 -29.124 -10.341  1.00 93.44           C
ANISOU  624  C   GLU H  82     9738  15621  10144  -2017    129  -1651       C
ATOM    625  O   GLU H  82     -30.539 -29.240  -9.840  1.00 98.81           O
ANISOU  625  O   GLU H  82    10287  16546  10708  -2080    192  -1795       O
ATOM    626  CB  GLU H  82     -28.404 -27.923  -8.370  1.00106.20           C
ANISOU  626  CB  GLU H  82    11355  17377  11621  -2083    113  -1766       C
ATOM    627  CG  GLU H  82     -27.804 -29.168  -7.719  1.00115.13           C
ANISOU  627  CG  GLU H  82    12545  18558  12639  -2296    122  -1539       C
ATOM    628  CD  GLU H  82     -27.484 -28.985  -6.241  1.00132.71           C
ANISOU  628  CD  GLU H  82    14752  20972  14698  -2428    136  -1578       C
ATOM    629  OE1 GLU H  82     -28.045 -28.064  -5.605  1.00138.63           O
ANISOU  629  OE1 GLU H  82    15403  21887  15381  -2390    166  -1804       O
ATOM    630  OE2 GLU H  82     -26.671 -29.771  -5.708  1.00139.01           O
ANISOU  630  OE2 GLU H  82    15636  21753  15427  -2567    108  -1387       O
ATOM    631  N   LEU H  83     -28.956 -29.944 -11.285  1.00 92.09           N
ANISOU  631  N   LEU H  83     9662  15258  10069  -2017    102  -1450       N
ATOM    632  CA  LEU H  83     -29.683 -31.139 -11.732  1.00101.49           C
ANISOU  632  CA  LEU H  83    10826  16505  11231  -2110    139  -1361       C
ATOM    633  C   LEU H  83     -29.081 -32.340 -11.013  1.00 94.80           C
ANISOU  633  C   LEU H  83    10048  15699  10274  -2322    142  -1147       C
ATOM    634  O   LEU H  83     -27.870 -32.530 -11.049  1.00 97.77           O
ANISOU  634  O   LEU H  83    10538  15906  10703  -2324     85   -985       O
ATOM    635  CB  LEU H  83     -29.564 -31.307 -13.255  1.00 96.82           C
ANISOU  635  CB  LEU H  83    10305  15669  10812  -1970     98  -1279       C
ATOM    636  CG  LEU H  83     -30.745 -31.914 -14.031  1.00103.31           C
ANISOU  636  CG  LEU H  83    11057  16549  11647  -1961    130  -1319       C
ATOM    637  CD1 LEU H  83     -30.344 -32.201 -15.473  1.00111.08           C
ANISOU  637  CD1 LEU H  83    12143  17269  12795  -1845     82  -1193       C
ATOM    638  CD2 LEU H  83     -31.295 -33.171 -13.370  1.00 93.11           C
ANISOU  638  CD2 LEU H  83     9718  15453  10205  -2189    189  -1237       C
ATOM    639  N   SER H  84     -29.930 -33.140 -10.369  1.00 82.78           N
ANISOU  639  N   SER H  84     8458  14400   8594  -2502    204  -1152       N
ATOM    640  CA  SER H  84     -29.503 -34.281  -9.558  1.00103.48           C
ANISOU  640  CA  SER H  84    11158  17080  11079  -2724    202   -959       C
ATOM    641  C   SER H  84     -29.816 -35.598 -10.251  1.00114.87           C
ANISOU  641  C   SER H  84    12653  18455  12536  -2813    201   -796       C
ATOM    642  O   SER H  84     -30.681 -35.654 -11.127  1.00112.93           O
ANISOU  642  O   SER H  84    12341  18209  12358  -2745    231   -873       O
ATOM    643  CB  SER H  84     -30.219 -34.253  -8.209  1.00104.34           C
ANISOU  643  CB  SER H  84    11173  17504  10969  -2903    275  -1076       C
ATOM    644  OG  SER H  84     -30.023 -33.014  -7.553  1.00102.33           O
ANISOU  644  OG  SER H  84    10858  17326  10696  -2817    278  -1250       O
ATOM    645  N   SER H  85     -29.114 -36.654  -9.834  1.00125.13           N
ANISOU  645  N   SER H  85    14079  19696  13768  -2963    156   -578       N
ATOM    646  CA  SER H  85     -29.343 -38.029 -10.309  1.00130.98           C
ANISOU  646  CA  SER H  85    14896  20372  14497  -3079    143   -405       C
ATOM    647  C   SER H  85     -29.315 -38.140 -11.835  1.00103.10           C
ANISOU  647  C   SER H  85    11384  16621  11167  -2907    113   -372       C
ATOM    648  O   SER H  85     -30.310 -38.519 -12.460  1.00 96.44           O
ANISOU  648  O   SER H  85    10482  15826  10336  -2921    157   -419       O
ATOM    649  CB  SER H  85     -30.653 -38.592  -9.735  1.00148.96           C
ANISOU  649  CB  SER H  85    17089  22914  16593  -3288    234   -473       C
ATOM    650  OG  SER H  85     -31.792 -37.947 -10.278  1.00161.48           O
ANISOU  650  OG  SER H  85    18512  24619  18223  -3192    307   -692       O
ATOM    651  N   LEU H  86     -28.161 -37.806 -12.412  1.00102.23           N
ANISOU  651  N   LEU H  86    11356  16280  11208  -2752     40   -295       N
ATOM    652  CA  LEU H  86     -28.009 -37.683 -13.867  1.00 98.62           C
ANISOU  652  CA  LEU H  86    10918  15611  10942  -2571     14   -283       C
ATOM    653  C   LEU H  86     -27.996 -39.031 -14.588  1.00102.96           C
ANISOU  653  C   LEU H  86    11553  16036  11529  -2628    -21   -107       C
ATOM    654  O   LEU H  86     -27.625 -40.056 -14.016  1.00102.69           O
ANISOU  654  O   LEU H  86    11610  15998  11408  -2779    -60     51       O
ATOM    655  CB  LEU H  86     -26.733 -36.905 -14.213  1.00 92.54           C
ANISOU  655  CB  LEU H  86    10206  14649  10304  -2414    -45   -259       C
ATOM    656  CG  LEU H  86     -26.685 -35.426 -13.817  1.00 96.53           C
ANISOU  656  CG  LEU H  86    10644  15215  10818  -2312    -24   -442       C
ATOM    657  CD1 LEU H  86     -25.272 -34.877 -13.965  1.00 92.83           C
ANISOU  657  CD1 LEU H  86    10252  14567  10453  -2218    -85   -383       C
ATOM    658  CD2 LEU H  86     -27.668 -34.602 -14.635  1.00 92.68           C
ANISOU  658  CD2 LEU H  86    10071  14737  10404  -2168     15   -623       C
ATOM    659  N   ARG H  87     -28.407 -38.998 -15.853  1.00105.77           N
ANISOU  659  N   ARG H  87    11889  16284  12014  -2502    -14   -141       N
ATOM    660  CA  ARG H  87     -28.451 -40.175 -16.728  1.00108.41           C
ANISOU  660  CA  ARG H  87    12298  16486  12408  -2526    -47      0       C
ATOM    661  C   ARG H  87     -28.118 -39.739 -18.156  1.00112.22           C
ANISOU  661  C   ARG H  87    12797  16763  13077  -2315    -71    -16       C
ATOM    662  O   ARG H  87     -28.088 -38.543 -18.450  1.00111.25           O
ANISOU  662  O   ARG H  87    12626  16622  13022  -2171    -56   -148       O
ATOM    663  CB  ARG H  87     -29.826 -40.859 -16.654  1.00104.56           C
ANISOU  663  CB  ARG H  87    11743  16166  11819  -2667     13    -44       C
ATOM    664  CG  ARG H  87     -31.011 -39.901 -16.585  1.00114.98           C
ANISOU  664  CG  ARG H  87    12900  17684  13105  -2621     94   -281       C
ATOM    665  CD  ARG H  87     -32.330 -40.628 -16.378  1.00134.74           C
ANISOU  665  CD  ARG H  87    15320  20386  15489  -2792    159   -333       C
ATOM    666  NE  ARG H  87     -33.416 -39.704 -16.037  1.00146.88           N
ANISOU  666  NE  ARG H  87    16682  22159  16967  -2764    235   -581       N
ATOM    667  CZ  ARG H  87     -34.674 -40.063 -15.761  1.00161.98           C
ANISOU  667  CZ  ARG H  87    18473  24304  18767  -2903    310   -691       C
ATOM    668  NH1 ARG H  87     -35.046 -41.345 -15.782  1.00171.68           N
ANISOU  668  NH1 ARG H  87    19750  25557  19924  -3099    322   -565       N
ATOM    669  NH2 ARG H  87     -35.574 -39.128 -15.461  1.00162.21           N
ANISOU  669  NH2 ARG H  87    18330  24547  18755  -2848    369   -940       N
ATOM    670  N   SER H  88     -27.873 -40.705 -19.039  1.00107.96           N
ANISOU  670  N   SER H  88    12337  16067  12617  -2303   -113    115       N
ATOM    671  CA  SER H  88     -27.373 -40.420 -20.395  1.00110.50           C
ANISOU  671  CA  SER H  88    12696  16183  13107  -2120   -141    125       C
ATOM    672  C   SER H  88     -28.264 -39.478 -21.223  1.00107.44           C
ANISOU  672  C   SER H  88    12227  15814  12782  -1981    -98    -44       C
ATOM    673  O   SER H  88     -27.752 -38.720 -22.048  1.00121.87           O
ANISOU  673  O   SER H  88    14084  17498  14723  -1824   -114    -76       O
ATOM    674  CB  SER H  88     -27.118 -41.721 -21.166  1.00124.34           C
ANISOU  674  CB  SER H  88    14537  17789  14916  -2143   -190    281       C
ATOM    675  OG  SER H  88     -28.286 -42.517 -21.227  1.00135.03           O
ANISOU  675  OG  SER H  88    15862  19241  16204  -2254   -161    275       O
ATOM    676  N   GLU H  89     -29.575 -39.511 -20.991  1.00 97.61           N
ANISOU  676  N   GLU H  89    10884  14747  11457  -2042    -47   -158       N
ATOM    677  CA  GLU H  89     -30.503 -38.602 -21.684  1.00101.74           C
ANISOU  677  CA  GLU H  89    11320  15306  12031  -1900    -21   -341       C
ATOM    678  C   GLU H  89     -30.518 -37.161 -21.139  1.00 84.96           C
ANISOU  678  C   GLU H  89     9136  13256   9891  -1808     -7   -507       C
ATOM    679  O   GLU H  89     -31.208 -36.310 -21.698  1.00 98.60           O
ANISOU  679  O   GLU H  89    10807  14992  11665  -1669     -5   -665       O
ATOM    680  CB  GLU H  89     -31.934 -39.174 -21.743  1.00120.38           C
ANISOU  680  CB  GLU H  89    13579  17837  14323  -1984     22   -424       C
ATOM    681  CG  GLU H  89     -32.581 -39.527 -20.405  1.00144.34           C
ANISOU  681  CG  GLU H  89    16529  21127  17185  -2189     79   -466       C
ATOM    682  CD  GLU H  89     -32.565 -41.021 -20.105  1.00162.73           C
ANISOU  682  CD  GLU H  89    18926  23467  19437  -2399     76   -291       C
ATOM    683  OE1 GLU H  89     -31.511 -41.665 -20.315  1.00168.91           O
ANISOU  683  OE1 GLU H  89    19845  24063  20272  -2406     16   -105       O
ATOM    684  OE2 GLU H  89     -33.603 -41.548 -19.651  1.00170.03           O
ANISOU  684  OE2 GLU H  89    19771  24588  20246  -2559    130   -345       O
ATOM    685  N   ASP H  90     -29.778 -36.889 -20.062  1.00 78.86           N
ANISOU  685  N   ASP H  90     8381  12531   9054  -1880     -7   -477       N
ATOM    686  CA  ASP H  90     -29.548 -35.511 -19.595  1.00 92.23           C
ANISOU  686  CA  ASP H  90    10044  14251  10749  -1785     -7   -616       C
ATOM    687  C   ASP H  90     -28.349 -34.840 -20.265  1.00 93.83           C
ANISOU  687  C   ASP H  90    10353  14222  11077  -1653    -55   -560       C
ATOM    688  O   ASP H  90     -28.135 -33.640 -20.071  1.00 85.55           O
ANISOU  688  O   ASP H  90     9301  13156  10048  -1561    -64   -674       O
ATOM    689  CB  ASP H  90     -29.353 -35.468 -18.078  1.00 93.77           C
ANISOU  689  CB  ASP H  90    10202  14623  10805  -1930     17   -627       C
ATOM    690  CG  ASP H  90     -30.569 -35.949 -17.318  1.00102.98           C
ANISOU  690  CG  ASP H  90    11254  16049  11826  -2077     79   -712       C
ATOM    691  OD1 ASP H  90     -31.692 -35.484 -17.615  1.00101.67           O
ANISOU  691  OD1 ASP H  90    10978  15993  11659  -2007    110   -891       O
ATOM    692  OD2 ASP H  90     -30.400 -36.783 -16.406  1.00112.83           O
ANISOU  692  OD2 ASP H  90    12522  17397  12953  -2266     93   -606       O
ATOM    693  N   THR H  91     -27.563 -35.606 -21.029  1.00 96.76           N
ANISOU  693  N   THR H  91    10818  14420  11528  -1651    -86   -393       N
ATOM    694  CA  THR H  91     -26.453 -35.050 -21.798  1.00 87.64           C
ANISOU  694  CA  THR H  91     9756  13054  10490  -1539   -121   -344       C
ATOM    695  C   THR H  91     -27.002 -33.995 -22.758  1.00 83.19           C
ANISOU  695  C   THR H  91     9198  12409  10000  -1374   -126   -479       C
ATOM    696  O   THR H  91     -27.666 -34.329 -23.736  1.00 87.69           O
ANISOU  696  O   THR H  91     9771  12932  10617  -1312   -129   -486       O
ATOM    697  CB  THR H  91     -25.696 -36.142 -22.587  1.00 81.07           C
ANISOU  697  CB  THR H  91     9003  12069   9729  -1555   -149   -166       C
ATOM    698  OG1 THR H  91     -25.107 -37.078 -21.677  1.00 90.01           O
ANISOU  698  OG1 THR H  91    10150  13255  10794  -1693   -167    -41       O
ATOM    699  CG2 THR H  91     -24.591 -35.537 -23.460  1.00 84.65           C
ANISOU  699  CG2 THR H  91     9540  12325  10297  -1448   -172   -133       C
ATOM    700  N   ALA H  92     -26.738 -32.727 -22.450  1.00 68.71           N
ANISOU  700  N   ALA H  92     7374  10558   8174  -1303   -135   -587       N
ATOM    701  CA  ALA H  92     -27.247 -31.608 -23.243  1.00 72.93           C
ANISOU  701  CA  ALA H  92     7936  11005   8768  -1142   -159   -725       C
ATOM    702  C   ALA H  92     -26.509 -30.303 -22.941  1.00 71.87           C
ANISOU  702  C   ALA H  92     7861  10790   8655  -1087   -182   -792       C
ATOM    703  O   ALA H  92     -25.785 -30.199 -21.950  1.00 91.54           O
ANISOU  703  O   ALA H  92    10340  13339  11101  -1174   -172   -765       O
ATOM    704  CB  ALA H  92     -28.737 -31.431 -22.985  1.00 83.10           C
ANISOU  704  CB  ALA H  92     9110  12467   9997  -1106   -148   -895       C
ATOM    705  N   VAL H  93     -26.706 -29.316 -23.813  1.00 78.19           N
ANISOU  705  N   VAL H  93     8737  11451   9521   -945   -219   -879       N
ATOM    706  CA  VAL H  93     -26.193 -27.963 -23.600  1.00 67.62           C
ANISOU  706  CA  VAL H  93     7469  10022   8200   -884   -251   -966       C
ATOM    707  C   VAL H  93     -27.213 -27.231 -22.749  1.00 84.39           C
ANISOU  707  C   VAL H  93     9500  12306  10258   -831   -264  -1169       C
ATOM    708  O   VAL H  93     -28.354 -27.067 -23.177  1.00 83.19           O
ANISOU  708  O   VAL H  93     9306  12193  10108   -726   -287  -1289       O
ATOM    709  CB  VAL H  93     -25.992 -27.206 -24.930  1.00 74.27           C
ANISOU  709  CB  VAL H  93     8459  10630   9130   -760   -297   -969       C
ATOM    710  CG1 VAL H  93     -25.550 -25.769 -24.682  1.00 72.67           C
ANISOU  710  CG1 VAL H  93     8346  10327   8937   -706   -338  -1068       C
ATOM    711  CG2 VAL H  93     -24.974 -27.929 -25.800  1.00 77.25           C
ANISOU  711  CG2 VAL H  93     8917  10867   9566   -816   -276   -784       C
ATOM    712  N   TYR H  94     -26.800 -26.800 -21.556  1.00 85.35           N
ANISOU  712  N   TYR H  94     9582  12526  10320   -899   -251  -1216       N
ATOM    713  CA  TYR H  94     -27.681 -26.092 -20.621  1.00 78.32           C
ANISOU  713  CA  TYR H  94     8592  11808   9357   -858   -258  -1421       C
ATOM    714  C   TYR H  94     -27.483 -24.581 -20.726  1.00 79.07           C
ANISOU  714  C   TYR H  94     8783  11766   9495   -731   -323  -1554       C
ATOM    715  O   TYR H  94     -26.413 -24.063 -20.409  1.00 80.46           O
ANISOU  715  O   TYR H  94     9039  11848   9685   -777   -331  -1507       O
ATOM    716  CB  TYR H  94     -27.464 -26.595 -19.190  1.00 68.09           C
ANISOU  716  CB  TYR H  94     7193  10726   7953  -1017   -206  -1402       C
ATOM    717  CG  TYR H  94     -28.009 -27.990 -18.996  1.00 67.95           C
ANISOU  717  CG  TYR H  94     7079  10868   7870  -1135   -152  -1314       C
ATOM    718  CD1 TYR H  94     -27.245 -29.108 -19.326  1.00 66.88           C
ANISOU  718  CD1 TYR H  94     6996  10658   7759  -1236   -137  -1099       C
ATOM    719  CD2 TYR H  94     -29.305 -28.196 -18.522  1.00 69.01           C
ANISOU  719  CD2 TYR H  94     7074  11227   7921  -1148   -121  -1456       C
ATOM    720  CE1 TYR H  94     -27.748 -30.392 -19.172  1.00 66.87           C
ANISOU  720  CE1 TYR H  94     6930  10781   7698  -1349    -99  -1014       C
ATOM    721  CE2 TYR H  94     -29.817 -29.478 -18.361  1.00 78.17           C
ANISOU  721  CE2 TYR H  94     8158  12529   9014  -1278    -70  -1372       C
ATOM    722  CZ  TYR H  94     -29.037 -30.574 -18.689  1.00 80.88           C
ANISOU  722  CZ  TYR H  94     8575  12773   9381  -1379    -63  -1146       C
ATOM    723  OH  TYR H  94     -29.538 -31.850 -18.531  1.00 78.93           O
ANISOU  723  OH  TYR H  94     8275  12647   9068  -1514    -24  -1059       O
ATOM    724  N   TYR H  95     -28.525 -23.895 -21.196  1.00 81.30           N
ANISOU  724  N   TYR H  95     9061  12030   9798   -571   -378  -1725       N
ATOM    725  CA  TYR H  95     -28.503 -22.450 -21.402  1.00 88.31           C
ANISOU  725  CA  TYR H  95    10061  12766  10728   -427   -463  -1865       C
ATOM    726  C   TYR H  95     -29.092 -21.698 -20.214  1.00 84.90           C
ANISOU  726  C   TYR H  95     9522  12510  10225   -388   -477  -2084       C
ATOM    727  O   TYR H  95     -30.057 -22.142 -19.589  1.00 92.58           O
ANISOU  727  O   TYR H  95    10323  13727  11126   -402   -440  -2195       O
ATOM    728  CB  TYR H  95     -29.267 -22.062 -22.680  1.00 92.24           C
ANISOU  728  CB  TYR H  95    10643  13112  11293   -249   -541  -1930       C
ATOM    729  CG  TYR H  95     -28.561 -22.450 -23.958  1.00 78.55           C
ANISOU  729  CG  TYR H  95     9059  11154   9632   -266   -543  -1735       C
ATOM    730  CD1 TYR H  95     -27.455 -21.732 -24.410  1.00 80.32           C
ANISOU  730  CD1 TYR H  95     9469  11146   9904   -279   -572  -1652       C
ATOM    731  CD2 TYR H  95     -28.997 -23.532 -24.719  1.00 75.12           C
ANISOU  731  CD2 TYR H  95     8581  10747   9213   -277   -512  -1642       C
ATOM    732  CE1 TYR H  95     -26.799 -22.084 -25.580  1.00 80.30           C
ANISOU  732  CE1 TYR H  95     9596  10958   9957   -306   -564  -1484       C
ATOM    733  CE2 TYR H  95     -28.349 -23.890 -25.895  1.00 85.41           C
ANISOU  733  CE2 TYR H  95    10018  11856  10579   -291   -512  -1474       C
ATOM    734  CZ  TYR H  95     -27.250 -23.165 -26.322  1.00 89.45           C
ANISOU  734  CZ  TYR H  95    10706  12151  11131   -306   -535  -1398       C
ATOM    735  OH  TYR H  95     -26.607 -23.515 -27.489  1.00107.13           O
ANISOU  735  OH  TYR H  95    13069  14215  13421   -329   -526  -1243       O
ATOM    736  N   CYS H  96     -28.481 -20.551 -19.928  1.00 79.94           N
ANISOU  736  N   CYS H  96     9000  11756   9615   -348   -531  -2149       N
ATOM    737  CA  CYS H  96     -28.950 -19.587 -18.946  1.00 83.76           C
ANISOU  737  CA  CYS H  96     9422  12352  10050   -277   -568  -2377       C
ATOM    738  C   CYS H  96     -29.441 -18.403 -19.766  1.00 96.39           C
ANISOU  738  C   CYS H  96    11155  13747  11720    -63   -693  -2525       C
ATOM    739  O   CYS H  96     -28.655 -17.814 -20.508  1.00103.44           O
ANISOU  739  O   CYS H  96    12250  14373  12681    -41   -746  -2435       O
ATOM    740  CB  CYS H  96     -27.790 -19.174 -18.034  1.00 84.04           C
ANISOU  740  CB  CYS H  96     9501  12371  10057   -397   -548  -2329       C
ATOM    741  SG  CYS H  96     -27.973 -17.554 -17.256  1.00117.93           S
ANISOU  741  SG  CYS H  96    13831  16643  14335   -275   -637  -2590       S
ATOM    742  N   VAL H  97     -30.723 -18.057 -19.647  1.00 75.80           N
ANISOU  742  N   VAL H  97     8442  11264   9094     91   -744  -2754       N
ATOM    743  CA  VAL H  97     -31.335 -17.047 -20.529  1.00 98.64           C
ANISOU  743  CA  VAL H  97    11463  13962  12056    320   -883  -2898       C
ATOM    744  C   VAL H  97     -32.168 -15.998 -19.776  1.00 92.77           C
ANISOU  744  C   VAL H  97    10646  13320  11284    482   -966  -3204       C
ATOM    745  O   VAL H  97     -32.935 -16.325 -18.870  1.00 91.32           O
ANISOU  745  O   VAL H  97    10238  13434  11025    466   -911  -3357       O
ATOM    746  CB  VAL H  97     -32.168 -17.717 -21.658  1.00 96.67           C
ANISOU  746  CB  VAL H  97    11190  13696  11843    407   -901  -2869       C
ATOM    747  CG1 VAL H  97     -33.261 -18.624 -21.101  1.00105.71           C
ANISOU  747  CG1 VAL H  97    12070  15175  12921    378   -824  -2973       C
ATOM    748  CG2 VAL H  97     -32.763 -16.679 -22.604  1.00 99.87           C
ANISOU  748  CG2 VAL H  97    11748  13882  12315    651  -1062  -3009       C
ATOM    749  N   LEU H  98     -31.996 -14.735 -20.172  1.00103.04           N
ANISOU  749  N   LEU H  98    12143  14366  12641    632  -1102  -3295       N
ATOM    750  CA  LEU H  98     -32.790 -13.622 -19.659  1.00 93.48           C
ANISOU  750  CA  LEU H  98    10902  13194  11423    829  -1217  -3597       C
ATOM    751  C   LEU H  98     -34.167 -13.681 -20.314  1.00104.74           C
ANISOU  751  C   LEU H  98    12241  14682  12872   1038  -1298  -3771       C
ATOM    752  O   LEU H  98     -34.311 -13.373 -21.503  1.00119.15           O
ANISOU  752  O   LEU H  98    14243  16262  14768   1170  -1407  -3732       O
ATOM    753  CB  LEU H  98     -32.103 -12.295 -19.987  1.00 93.56           C
ANISOU  753  CB  LEU H  98    11189  12870  11489    915  -1351  -3613       C
ATOM    754  CG  LEU H  98     -32.699 -11.016 -19.403  1.00105.47           C
ANISOU  754  CG  LEU H  98    12711  14367  12997   1115  -1488  -3917       C
ATOM    755  CD1 LEU H  98     -32.575 -11.036 -17.890  1.00118.89           C
ANISOU  755  CD1 LEU H  98    14218  16342  14614   1008  -1396  -4029       C
ATOM    756  CD2 LEU H  98     -32.015  -9.789 -19.995  1.00110.61           C
ANISOU  756  CD2 LEU H  98    13685  14631  13710   1191  -1635  -3891       C
ATOM    757  N   ALA H  99     -35.170 -14.076 -19.534  1.00 92.06           N
ANISOU  757  N   ALA H  99    10364  13414  11202   1059  -1244  -3966       N
ATOM    758  CA  ALA H  99     -36.485 -14.440 -20.059  1.00 97.38           C
ANISOU  758  CA  ALA H  99    10890  14225  11885   1207  -1281  -4117       C
ATOM    759  C   ALA H  99     -37.603 -13.639 -19.387  1.00100.25           C
ANISOU  759  C   ALA H  99    11093  14775  12224   1412  -1368  -4492       C
ATOM    760  O   ALA H  99     -38.336 -14.197 -18.564  1.00102.24           O
ANISOU  760  O   ALA H  99    11069  15383  12395   1351  -1268  -4635       O
ATOM    761  CB  ALA H  99     -36.706 -15.932 -19.863  1.00 99.34           C
ANISOU  761  CB  ALA H  99    10931  14741  12072   1006  -1111  -3985       C
ATOM    762  N   PRO H 100     -37.742 -12.334 -19.738  1.00 98.31           N
ANISOU  762  N   PRO H 100    11021  14289  12042   1651  -1558  -4658       N
ATOM    763  CA  PRO H 100     -38.760 -11.434 -19.194  1.00112.26           C
ANISOU  763  CA  PRO H 100    12665  16188  13801   1887  -1675  -5035       C
ATOM    764  C   PRO H 100     -40.047 -12.100 -18.692  1.00130.59           C
ANISOU  764  C   PRO H 100    14634  18927  16059   1913  -1599  -5263       C
ATOM    765  O   PRO H 100     -40.432 -11.857 -17.543  1.00159.66           O
ANISOU  765  O   PRO H 100    18117  22879  19667   1909  -1554  -5490       O
ATOM    766  CB  PRO H 100     -39.005 -10.480 -20.362  1.00 98.69           C
ANISOU  766  CB  PRO H 100    11199  14116  12182   2157  -1903  -5099       C
ATOM    767  CG  PRO H 100     -37.638 -10.321 -20.954  1.00102.52           C
ANISOU  767  CG  PRO H 100    12000  14247  12706   2020  -1903  -4780       C
ATOM    768  CD  PRO H 100     -36.840 -11.567 -20.621  1.00103.94           C
ANISOU  768  CD  PRO H 100    12084  14577  12834   1702  -1678  -4497       C
ATOM    769  N   ARG H 101     -40.694 -12.898 -19.542  1.00 91.79           N
ANISOU  769  N   ARG H 101     9644  14065  11167   1936  -1584  -5213       N
ATOM    770  CA  ARG H 101     -41.618 -13.965 -19.116  1.00111.03           C
ANISOU  770  CA  ARG H 101    11752  16907  13526   1832  -1443  -5306       C
ATOM    771  C   ARG H 101     -42.136 -14.692 -20.353  1.00130.14           C
ANISOU  771  C   ARG H 101    14180  19267  16001   1880  -1468  -5207       C
ATOM    772  O   ARG H 101     -43.107 -14.259 -20.984  1.00137.79           O
ANISOU  772  O   ARG H 101    15113  20217  17023   2134  -1613  -5426       O
ATOM    773  CB  ARG H 101     -42.799 -13.477 -18.267  1.00126.28           C
ANISOU  773  CB  ARG H 101    13410  19164  15406   1986  -1475  -5718       C
ATOM    774  CG  ARG H 101     -43.566 -14.604 -17.580  1.00132.32           C
ANISOU  774  CG  ARG H 101    13833  20381  16060   1800  -1288  -5793       C
ATOM    775  CD  ARG H 101     -42.756 -15.305 -16.487  1.00126.97           C
ANISOU  775  CD  ARG H 101    13101  19875  15269   1469  -1087  -5601       C
ATOM    776  NE  ARG H 101     -43.628 -16.020 -15.548  1.00124.26           N
ANISOU  776  NE  ARG H 101    12424  19996  14795   1325   -935  -5774       N
ATOM    777  CZ  ARG H 101     -43.218 -16.755 -14.512  1.00118.77           C
ANISOU  777  CZ  ARG H 101    11628  19529  13970   1030   -753  -5655       C
ATOM    778  NH1 ARG H 101     -44.119 -17.348 -13.731  1.00 95.67           N
ANISOU  778  NH1 ARG H 101     8405  17027  10918    906   -625  -5834       N
ATOM    779  NH2 ARG H 101     -41.923 -16.918 -14.254  1.00102.76           N
ANISOU  779  NH2 ARG H 101     9793  17317  11932    854   -701  -5361       N
ATOM    780  N   TRP H 102     -41.470 -15.804 -20.673  1.00126.44           N
ANISOU  780  N   TRP H 102    13756  18768  15517   1637  -1331  -4884       N
ATOM    781  CA  TRP H 102     -41.699 -16.593 -21.887  1.00103.23           C
ANISOU  781  CA  TRP H 102    10864  15730  12629   1639  -1337  -4724       C
ATOM    782  C   TRP H 102     -41.254 -15.862 -23.170  1.00115.09           C
ANISOU  782  C   TRP H 102    12688  16804  14238   1819  -1512  -4617       C
ATOM    783  O   TRP H 102     -41.734 -16.171 -24.263  1.00130.94           O
ANISOU  783  O   TRP H 102    14736  18719  16295   1920  -1579  -4586       O
ATOM    784  CB  TRP H 102     -43.159 -17.080 -21.997  1.00 94.15           C
ANISOU  784  CB  TRP H 102     9434  14880  11457   1730  -1335  -4964       C
ATOM    785  CG  TRP H 102     -43.851 -17.406 -20.688  1.00109.88           C
ANISOU  785  CG  TRP H 102    11103  17310  13337   1619  -1206  -5182       C
ATOM    786  CD1 TRP H 102     -45.138 -17.096 -20.350  1.00121.70           C
ANISOU  786  CD1 TRP H 102    12346  19087  14809   1780  -1251  -5548       C
ATOM    787  CD2 TRP H 102     -43.293 -18.080 -19.553  1.00102.98           C
ANISOU  787  CD2 TRP H 102    10129  16645  12354   1322  -1016  -5057       C
ATOM    788  NE1 TRP H 102     -45.419 -17.539 -19.082  1.00114.63           N
ANISOU  788  NE1 TRP H 102    11195  18571  13788   1588  -1089  -5657       N
ATOM    789  CE2 TRP H 102     -44.306 -18.146 -18.567  1.00105.74           C
ANISOU  789  CE2 TRP H 102    10168  17402  12605   1305   -946  -5354       C
ATOM    790  CE3 TRP H 102     -42.038 -18.631 -19.269  1.00 96.69           C
ANISOU  790  CE3 TRP H 102     9474  15737  11529   1073   -904  -4730       C
ATOM    791  CZ2 TRP H 102     -44.105 -18.748 -17.325  1.00111.30           C
ANISOU  791  CZ2 TRP H 102    10719  18396  13175   1035   -767  -5319       C
ATOM    792  CZ3 TRP H 102     -41.836 -19.233 -18.030  1.00112.13           C
ANISOU  792  CZ3 TRP H 102    11277  17970  13359    822   -739  -4698       C
ATOM    793  CH2 TRP H 102     -42.868 -19.283 -17.073  1.00113.98           C
ANISOU  793  CH2 TRP H 102    11220  18600  13487    799   -672  -4985       C
ATOM    794  N   TYR H 103     -40.317 -14.919 -23.031  1.00107.65           N
ANISOU  794  N   TYR H 103    11979  15603  13322   1842  -1580  -4555       N
ATOM    795  CA  TYR H 103     -39.700 -14.213 -24.159  1.00109.99           C
ANISOU  795  CA  TYR H 103    12613  15479  13698   1957  -1727  -4417       C
ATOM    796  C   TYR H 103     -38.182 -14.308 -23.990  1.00111.76           C
ANISOU  796  C   TYR H 103    13025  15524  13915   1726  -1630  -4121       C
ATOM    797  O   TYR H 103     -37.554 -13.432 -23.392  1.00123.05           O
ANISOU  797  O   TYR H 103    14566  16847  15340   1724  -1667  -4156       O
ATOM    798  CB  TYR H 103     -40.150 -12.745 -24.205  1.00107.10           C
ANISOU  798  CB  TYR H 103    12371  14948  13375   2249  -1947  -4685       C
ATOM    799  CG  TYR H 103     -41.645 -12.555 -24.319  1.00101.39           C
ANISOU  799  CG  TYR H 103    11451  14409  12663   2505  -2062  -5015       C
ATOM    800  CD1 TYR H 103     -42.287 -12.647 -25.551  1.00 92.35           C
ANISOU  800  CD1 TYR H 103    10381  13135  11574   2678  -2188  -5026       C
ATOM    801  CD2 TYR H 103     -42.418 -12.271 -23.196  1.00112.09           C
ANISOU  801  CD2 TYR H 103    12540  16077  13972   2578  -2048  -5329       C
ATOM    802  CE1 TYR H 103     -43.661 -12.470 -25.658  1.00101.66           C
ANISOU  802  CE1 TYR H 103    11366  14492  12767   2922  -2302  -5345       C
ATOM    803  CE2 TYR H 103     -43.790 -12.093 -23.291  1.00112.33           C
ANISOU  803  CE2 TYR H 103    12367  16298  14013   2815  -2153  -5655       C
ATOM    804  CZ  TYR H 103     -44.407 -12.192 -24.523  1.00103.48           C
ANISOU  804  CZ  TYR H 103    11319  15045  12955   2991  -2283  -5664       C
ATOM    805  OH  TYR H 103     -45.766 -12.013 -24.620  1.00113.44           O
ANISOU  805  OH  TYR H 103    12368  16503  14231   3236  -2395  -6002       O
ATOM    806  N   PHE H 104     -37.602 -15.383 -24.517  1.00102.82           N
ANISOU  806  N   PHE H 104    11919  14365  12782   1535  -1510  -3840       N
ATOM    807  CA  PHE H 104     -36.203 -15.730 -24.239  1.00 93.95           C
ANISOU  807  CA  PHE H 104    10903  13149  11643   1290  -1390  -3567       C
ATOM    808  C   PHE H 104     -35.252 -14.766 -24.963  1.00102.91           C
ANISOU  808  C   PHE H 104    12372  13896  12833   1334  -1498  -3449       C
ATOM    809  O   PHE H 104     -34.766 -15.048 -26.063  1.00103.02           O
ANISOU  809  O   PHE H 104    12562  13695  12884   1299  -1507  -3245       O
ATOM    810  CB  PHE H 104     -35.937 -17.204 -24.587  1.00 93.03           C
ANISOU  810  CB  PHE H 104    10703  13134  11512   1089  -1240  -3326       C
ATOM    811  CG  PHE H 104     -36.825 -18.161 -23.835  1.00 91.34           C
ANISOU  811  CG  PHE H 104    10179  13294  11230   1011  -1129  -3429       C
ATOM    812  CD1 PHE H 104     -36.617 -18.401 -22.485  1.00 85.93           C
ANISOU  812  CD1 PHE H 104     9333  12851  10464    853  -1015  -3463       C
ATOM    813  CD2 PHE H 104     -37.891 -18.798 -24.465  1.00101.18           C
ANISOU  813  CD2 PHE H 104    11300  14658  12487   1088  -1141  -3499       C
ATOM    814  CE1 PHE H 104     -37.441 -19.268 -21.780  1.00 86.90           C
ANISOU  814  CE1 PHE H 104     9186  13323  10510    759   -909  -3556       C
ATOM    815  CE2 PHE H 104     -38.718 -19.666 -23.764  1.00 93.95           C
ANISOU  815  CE2 PHE H 104    10103  14094  11501    993  -1033  -3599       C
ATOM    816  CZ  PHE H 104     -38.491 -19.901 -22.419  1.00 87.35           C
ANISOU  816  CZ  PHE H 104     9119  13494  10576    822   -915  -3624       C
ATOM    817  N   SER H 105     -34.990 -13.633 -24.309  1.00 97.90           N
ANISOU  817  N   SER H 105    11822  13179  12195   1399  -1576  -3583       N
ATOM    818  CA  SER H 105     -34.394 -12.460 -24.956  1.00100.30           C
ANISOU  818  CA  SER H 105    12449  13114  12547   1492  -1723  -3551       C
ATOM    819  C   SER H 105     -32.897 -12.589 -25.261  1.00108.95           C
ANISOU  819  C   SER H 105    13742  14005  13649   1270  -1641  -3258       C
ATOM    820  O   SER H 105     -32.522 -12.631 -26.434  1.00122.75           O
ANISOU  820  O   SER H 105    15695  15514  15429   1264  -1678  -3093       O
ATOM    821  CB  SER H 105     -34.661 -11.204 -24.125  1.00111.90           C
ANISOU  821  CB  SER H 105    13941  14565  14010   1639  -1842  -3810       C
ATOM    822  OG  SER H 105     -34.207 -10.051 -24.809  1.00128.42           O
ANISOU  822  OG  SER H 105    16364  16284  16145   1740  -2005  -3792       O
ATOM    823  N   VAL H 106     -32.056 -12.639 -24.226  1.00105.33           N
ANISOU  823  N   VAL H 106    13219  13646  13155   1091  -1534  -3205       N
ATOM    824  CA  VAL H 106     -30.595 -12.755 -24.405  1.00111.09           C
ANISOU  824  CA  VAL H 106    14106  14214  13891    876  -1452  -2951       C
ATOM    825  C   VAL H 106     -30.069 -13.992 -23.682  1.00100.03           C
ANISOU  825  C   VAL H 106    12492  13067  12449    651  -1264  -2805       C
ATOM    826  O   VAL H 106     -30.311 -14.177 -22.489  1.00 96.71           O
ANISOU  826  O   VAL H 106    11870  12898  11976    608  -1203  -2915       O
ATOM    827  CB  VAL H 106     -29.809 -11.485 -23.975  1.00110.59           C
ANISOU  827  CB  VAL H 106    14236  13952  13832    862  -1527  -2998       C
ATOM    828  CG1 VAL H 106     -30.028 -10.363 -24.981  1.00124.63           C
ANISOU  828  CG1 VAL H 106    16309  15395  15652   1038  -1715  -3055       C
ATOM    829  CG2 VAL H 106     -30.181 -11.016 -22.579  1.00115.06           C
ANISOU  829  CG2 VAL H 106    14636  14722  14358    905  -1534  -3224       C
ATOM    830  N   TRP H 107     -29.343 -14.824 -24.427  1.00 92.66           N
ANISOU  830  N   TRP H 107    11614  12058  11533    510  -1180  -2560       N
ATOM    831  CA  TRP H 107     -28.962 -16.163 -23.988  1.00 83.51           C
ANISOU  831  CA  TRP H 107    10271  11116  10343    323  -1023  -2407       C
ATOM    832  C   TRP H 107     -27.520 -16.209 -23.510  1.00 88.38           C
ANISOU  832  C   TRP H 107    10941  11688  10952    121   -943  -2248       C
ATOM    833  O   TRP H 107     -26.698 -15.384 -23.900  1.00102.15           O
ANISOU  833  O   TRP H 107    12891  13197  12725     98   -990  -2197       O
ATOM    834  CB  TRP H 107     -29.132 -17.148 -25.145  1.00 79.86           C
ANISOU  834  CB  TRP H 107     9821  10612   9911    312   -990  -2252       C
ATOM    835  CG  TRP H 107     -30.536 -17.297 -25.622  1.00 74.06           C
ANISOU  835  CG  TRP H 107     9005   9951   9182    491  -1056  -2396       C
ATOM    836  CD1 TRP H 107     -31.311 -16.340 -26.211  1.00 88.61           C
ANISOU  836  CD1 TRP H 107    10964  11649  11054    709  -1207  -2558       C
ATOM    837  CD2 TRP H 107     -31.333 -18.483 -25.568  1.00 73.50           C
ANISOU  837  CD2 TRP H 107     8721  10115   9089    468   -983  -2394       C
ATOM    838  NE1 TRP H 107     -32.546 -16.854 -26.518  1.00 81.65           N
ANISOU  838  NE1 TRP H 107     9938  10913  10172    831  -1231  -2668       N
ATOM    839  CE2 TRP H 107     -32.587 -18.170 -26.135  1.00 81.62           C
ANISOU  839  CE2 TRP H 107     9730  11147  10137    677  -1089  -2570       C
ATOM    840  CE3 TRP H 107     -31.113 -19.781 -25.089  1.00 77.86           C
ANISOU  840  CE3 TRP H 107     9107  10873   9605    289   -845  -2265       C
ATOM    841  CZ2 TRP H 107     -33.621 -19.110 -26.239  1.00 84.79           C
ANISOU  841  CZ2 TRP H 107     9934  11761  10520    700  -1050  -2624       C
ATOM    842  CZ3 TRP H 107     -32.142 -20.720 -25.195  1.00 72.22           C
ANISOU  842  CZ3 TRP H 107     8217  10355   8870    305   -809  -2307       C
ATOM    843  CH2 TRP H 107     -33.379 -20.376 -25.767  1.00 73.32           C
ANISOU  843  CH2 TRP H 107     8325  10504   9028    504   -906  -2488       C
ATOM    844  N   GLY H 108     -27.215 -17.192 -22.671  1.00 82.85           N
ANISOU  844  N   GLY H 108    10058  11215  10208    -32   -825  -2170       N
ATOM    845  CA  GLY H 108     -25.839 -17.476 -22.286  1.00 81.88           C
ANISOU  845  CA  GLY H 108     9959  11072  10079   -225   -746  -2003       C
ATOM    846  C   GLY H 108     -25.116 -18.214 -23.397  1.00 92.56           C
ANISOU  846  C   GLY H 108    11401  12289  11478   -308   -699  -1782       C
ATOM    847  O   GLY H 108     -25.733 -18.668 -24.360  1.00 99.61           O
ANISOU  847  O   GLY H 108    12312  13138  12397   -231   -714  -1748       O
ATOM    848  N   GLN H 109     -23.796 -18.310 -23.267  1.00 94.91           N
ANISOU  848  N   GLN H 109    11749  12528  11785   -463   -646  -1643       N
ATOM    849  CA  GLN H 109     -22.961 -19.125 -24.170  1.00 89.58           C
ANISOU  849  CA  GLN H 109    11124  11765  11148   -564   -585  -1438       C
ATOM    850  C   GLN H 109     -23.431 -20.584 -24.300  1.00 84.09           C
ANISOU  850  C   GLN H 109    10275  11232  10443   -588   -521  -1348       C
ATOM    851  O   GLN H 109     -23.354 -21.163 -25.383  1.00101.24           O
ANISOU  851  O   GLN H 109    12502  13313  12653   -585   -506  -1235       O
ATOM    852  CB  GLN H 109     -21.489 -19.095 -23.715  1.00108.11           C
ANISOU  852  CB  GLN H 109    13488  14091  13496   -733   -532  -1335       C
ATOM    853  CG  GLN H 109     -21.234 -19.643 -22.308  1.00115.92           C
ANISOU  853  CG  GLN H 109    14298  15314  14434   -829   -480  -1344       C
ATOM    854  CD  GLN H 109     -19.795 -19.490 -21.859  1.00121.72           C
ANISOU  854  CD  GLN H 109    15052  16022  15173   -978   -447  -1266       C
ATOM    855  OE1 GLN H 109     -19.458 -18.544 -21.144  1.00129.85           O
ANISOU  855  OE1 GLN H 109    16117  17036  16185   -998   -477  -1361       O
ATOM    856  NE2 GLN H 109     -18.938 -20.424 -22.270  1.00125.64           N
ANISOU  856  NE2 GLN H 109    15521  16520  15696  -1078   -389  -1105       N
ATOM    857  N   GLY H 110     -23.915 -21.151 -23.190  1.00 93.28           N
ANISOU  857  N   GLY H 110    11259  12635  11550   -621   -486  -1401       N
ATOM    858  CA  GLY H 110     -24.322 -22.559 -23.094  1.00 83.07           C
ANISOU  858  CA  GLY H 110     9820  11511  10231   -675   -424  -1316       C
ATOM    859  C   GLY H 110     -23.208 -23.392 -22.482  1.00 87.87           C
ANISOU  859  C   GLY H 110    10370  12195  10822   -841   -359  -1167       C
ATOM    860  O   GLY H 110     -22.033 -23.111 -22.718  1.00100.25           O
ANISOU  860  O   GLY H 110    12028  13636  12428   -906   -353  -1083       O
ATOM    861  N   THR H 111     -23.563 -24.400 -21.680  1.00 71.65           N
ANISOU  861  N   THR H 111     8169  10348   8706   -915   -316  -1139       N
ATOM    862  CA  THR H 111     -22.570 -25.329 -21.110  1.00 72.99           C
ANISOU  862  CA  THR H 111     8289  10588   8855  -1062   -273   -991       C
ATOM    863  C   THR H 111     -22.989 -26.779 -21.342  1.00 76.27           C
ANISOU  863  C   THR H 111     8631  11092   9256  -1108   -240   -879       C
ATOM    864  O   THR H 111     -24.079 -27.185 -20.938  1.00 83.44           O
ANISOU  864  O   THR H 111     9443  12156  10103  -1102   -227   -945       O
ATOM    865  CB  THR H 111     -22.319 -25.097 -19.598  1.00 81.02           C
ANISOU  865  CB  THR H 111     9225  11770   9788  -1145   -265  -1052       C
ATOM    866  OG1 THR H 111     -23.463 -25.482 -18.832  1.00 87.97           O
ANISOU  866  OG1 THR H 111     9983  12863  10580  -1151   -247  -1141       O
ATOM    867  CG2 THR H 111     -22.001 -23.651 -19.320  1.00 72.89           C
ANISOU  867  CG2 THR H 111     8266  10657   8770  -1097   -303  -1179       C
ATOM    868  N   LEU H 112     -22.111 -27.544 -21.989  1.00 77.10           N
ANISOU  868  N   LEU H 112     8780  11101   9415  -1157   -227   -720       N
ATOM    869  CA  LEU H 112     -22.391 -28.932 -22.351  1.00 79.28           C
ANISOU  869  CA  LEU H 112     9011  11421   9690  -1195   -207   -603       C
ATOM    870  C   LEU H 112     -22.060 -29.873 -21.201  1.00 79.80           C
ANISOU  870  C   LEU H 112     8997  11642   9682  -1325   -195   -526       C
ATOM    871  O   LEU H 112     -20.894 -30.219 -20.982  1.00 85.65           O
ANISOU  871  O   LEU H 112     9756  12345  10440  -1391   -203   -424       O
ATOM    872  CB  LEU H 112     -21.594 -29.335 -23.603  1.00 76.29           C
ANISOU  872  CB  LEU H 112     8719  10866   9403  -1179   -207   -480       C
ATOM    873  CG  LEU H 112     -21.676 -30.800 -24.058  1.00 65.99           C
ANISOU  873  CG  LEU H 112     7385   9576   8112  -1215   -196   -350       C
ATOM    874  CD1 LEU H 112     -23.111 -31.216 -24.360  1.00 69.61           C
ANISOU  874  CD1 LEU H 112     7799  10106   8544  -1168   -192   -400       C
ATOM    875  CD2 LEU H 112     -20.790 -31.025 -25.268  1.00 66.05           C
ANISOU  875  CD2 LEU H 112     7474   9413   8208  -1192   -193   -255       C
ATOM    876  N   VAL H 113     -23.092 -30.297 -20.479  1.00 80.85           N
ANISOU  876  N   VAL H 113     9042  11952   9726  -1363   -179   -577       N
ATOM    877  CA  VAL H 113     -22.943 -31.349 -19.487  1.00 75.21           C
ANISOU  877  CA  VAL H 113     8272  11379   8924  -1498   -172   -486       C
ATOM    878  C   VAL H 113     -23.007 -32.670 -20.240  1.00 69.43           C
ANISOU  878  C   VAL H 113     7559  10594   8226  -1523   -174   -345       C
ATOM    879  O   VAL H 113     -23.932 -32.894 -21.012  1.00 72.30           O
ANISOU  879  O   VAL H 113     7913  10945   8613  -1469   -161   -374       O
ATOM    880  CB  VAL H 113     -24.045 -31.303 -18.411  1.00 72.94           C
ANISOU  880  CB  VAL H 113     7887  11316   8512  -1554   -145   -599       C
ATOM    881  CG1 VAL H 113     -23.837 -32.419 -17.388  1.00 77.22           C
ANISOU  881  CG1 VAL H 113     8400  11992   8948  -1714   -142   -487       C
ATOM    882  CG2 VAL H 113     -24.070 -29.940 -17.732  1.00 74.38           C
ANISOU  882  CG2 VAL H 113     8048  11546   8665  -1508   -148   -763       C
ATOM    883  N   THR H 114     -22.012 -33.523 -20.023  1.00 80.38           N
ANISOU  883  N   THR H 114     8975  11946   9620  -1597   -200   -202       N
ATOM    884  CA  THR H 114     -21.945 -34.844 -20.643  1.00 81.99           C
ANISOU  884  CA  THR H 114     9206  12091   9855  -1624   -216    -64       C
ATOM    885  C   THR H 114     -22.026 -35.877 -19.528  1.00 84.87           C
ANISOU  885  C   THR H 114     9550  12588  10109  -1763   -235     19       C
ATOM    886  O   THR H 114     -21.172 -35.899 -18.650  1.00 84.87           O
ANISOU  886  O   THR H 114     9559  12619  10068  -1823   -267     61       O
ATOM    887  CB  THR H 114     -20.626 -35.023 -21.427  1.00 80.53           C
ANISOU  887  CB  THR H 114     9084  11735   9778  -1580   -245     30       C
ATOM    888  OG1 THR H 114     -20.435 -33.917 -22.325  1.00 84.48           O
ANISOU  888  OG1 THR H 114     9620  12117  10360  -1477   -225    -48       O
ATOM    889  CG2 THR H 114     -20.628 -36.330 -22.216  1.00 72.58           C
ANISOU  889  CG2 THR H 114     8107  10654   8816  -1582   -266    151       C
ATOM    890  N   VAL H 115     -23.062 -36.713 -19.546  1.00 79.04           N
ANISOU  890  N   VAL H 115     8791  11929   9313  -1822   -219     41       N
ATOM    891  CA  VAL H 115     -23.260 -37.714 -18.496  1.00 89.33           C
ANISOU  891  CA  VAL H 115    10093  13356  10490  -1977   -236    124       C
ATOM    892  C   VAL H 115     -22.585 -39.017 -18.918  1.00 90.85           C
ANISOU  892  C   VAL H 115    10367  13425  10728  -2005   -299    296       C
ATOM    893  O   VAL H 115     -23.089 -39.731 -19.787  1.00 79.21           O
ANISOU  893  O   VAL H 115     8912  11887   9298  -1988   -298    339       O
ATOM    894  CB  VAL H 115     -24.756 -37.938 -18.189  1.00103.35           C
ANISOU  894  CB  VAL H 115    11801  15302  12163  -2056   -181     47       C
ATOM    895  CG1 VAL H 115     -24.937 -38.997 -17.104  1.00 96.29           C
ANISOU  895  CG1 VAL H 115    10929  14534  11123  -2245   -196    145       C
ATOM    896  CG2 VAL H 115     -25.404 -36.622 -17.769  1.00114.19           C
ANISOU  896  CG2 VAL H 115    13087  16803  13499  -2008   -129   -146       C
ATOM    897  N   SER H 116     -21.444 -39.319 -18.303  1.00 94.85           N
ANISOU  897  N   SER H 116    10918  13897  11224  -2039   -364    385       N
ATOM    898  CA  SER H 116     -20.640 -40.476 -18.691  1.00101.33           C
ANISOU  898  CA  SER H 116    11815  14586  12099  -2037   -443    532       C
ATOM    899  C   SER H 116     -19.743 -40.952 -17.553  1.00102.05           C
ANISOU  899  C   SER H 116    11951  14708  12116  -2118   -527    620       C
ATOM    900  O   SER H 116     -19.169 -40.146 -16.812  1.00 92.46           O
ANISOU  900  O   SER H 116    10707  13551  10873  -2119   -529    566       O
ATOM    901  CB  SER H 116     -19.779 -40.127 -19.914  1.00101.04           C
ANISOU  901  CB  SER H 116    11785  14382  12223  -1891   -449    524       C
ATOM    902  OG  SER H 116     -18.994 -41.231 -20.341  1.00102.14           O
ANISOU  902  OG  SER H 116    11984  14402  12424  -1872   -528    644       O
ATOM    903  N   SER H 117     -19.617 -42.272 -17.440  1.00 95.22           N
ANISOU  903  N   SER H 117    11167  13792  11221  -2182   -606    755       N
ATOM    904  CA  SER H 117     -18.681 -42.895 -16.502  1.00108.13           C
ANISOU  904  CA  SER H 117    12871  15418  12797  -2238   -716    856       C
ATOM    905  C   SER H 117     -17.217 -42.699 -16.917  1.00108.82           C
ANISOU  905  C   SER H 117    12950  15383  13013  -2109   -781    862       C
ATOM    906  O   SER H 117     -16.319 -42.832 -16.082  1.00109.04           O
ANISOU  906  O   SER H 117    13003  15423  13003  -2128   -868    901       O
ATOM    907  CB  SER H 117     -18.980 -44.389 -16.377  1.00120.17           C
ANISOU  907  CB  SER H 117    14505  16894  14260  -2332   -797    999       C
ATOM    908  OG  SER H 117     -18.918 -45.020 -17.644  1.00125.87           O
ANISOU  908  OG  SER H 117    15252  17463  15111  -2238   -816   1038       O
ATOM    909  N   ALA H 118     -16.990 -42.408 -18.203  1.00110.62           N
ANISOU  909  N   ALA H 118    13143  15501  13386  -1985   -742    818       N
ATOM    910  CA  ALA H 118     -15.653 -42.161 -18.744  1.00 96.75           C
ANISOU  910  CA  ALA H 118    11362  13644  11756  -1870   -781    802       C
ATOM    911  C   ALA H 118     -15.022 -40.890 -18.175  1.00 93.97           C
ANISOU  911  C   ALA H 118    10944  13362  11399  -1860   -749    705       C
ATOM    912  O   ALA H 118     -15.677 -39.852 -18.079  1.00 97.39           O
ANISOU  912  O   ALA H 118    11335  13867  11802  -1874   -657    609       O
ATOM    913  CB  ALA H 118     -15.708 -42.077 -20.262  1.00 87.57           C
ANISOU  913  CB  ALA H 118    10181  12367  10726  -1763   -727    771       C
ATOM    914  N   SER H 119     -13.742 -40.991 -17.820  1.00 86.74           N
ANISOU  914  N   SER H 119    10019  12421  10517  -1829   -831    722       N
ATOM    915  CA  SER H 119     -13.012 -39.904 -17.172  1.00 88.96           C
ANISOU  915  CA  SER H 119    10242  12770  10789  -1832   -819    636       C
ATOM    916  C   SER H 119     -12.570 -38.848 -18.180  1.00 90.75           C
ANISOU  916  C   SER H 119    10410  12935  11135  -1751   -735    536       C
ATOM    917  O   SER H 119     -12.289 -39.167 -19.336  1.00103.08           O
ANISOU  917  O   SER H 119    11971  14393  12803  -1677   -724    548       O
ATOM    918  CB  SER H 119     -11.790 -40.462 -16.439  1.00102.64           C
ANISOU  918  CB  SER H 119    11982  14503  12515  -1828   -949    686       C
ATOM    919  OG  SER H 119     -11.103 -39.443 -15.737  1.00116.63           O
ANISOU  919  OG  SER H 119    13695  16350  14270  -1842   -942    602       O
ATOM    920  N   THR H 120     -12.501 -37.597 -17.729  1.00 91.15           N
ANISOU  920  N   THR H 120    10420  13050  11161  -1773   -680    437       N
ATOM    921  CA  THR H 120     -12.089 -36.477 -18.591  1.00 81.30           C
ANISOU  921  CA  THR H 120     9140  11741  10010  -1720   -603    341       C
ATOM    922  C   THR H 120     -10.614 -36.554 -18.990  1.00 88.43           C
ANISOU  922  C   THR H 120    10002  12589  11010  -1678   -644    335       C
ATOM    923  O   THR H 120      -9.794 -37.092 -18.255  1.00 98.83           O
ANISOU  923  O   THR H 120    11297  13946  12310  -1690   -737    369       O
ATOM    924  CB  THR H 120     -12.390 -35.089 -17.961  1.00 78.77           C
ANISOU  924  CB  THR H 120     8801  11493   9636  -1756   -546    230       C
ATOM    925  OG1 THR H 120     -11.927 -34.047 -18.831  1.00 98.32           O
ANISOU  925  OG1 THR H 120    11269  13885  12201  -1715   -484    150       O
ATOM    926  CG2 THR H 120     -11.736 -34.918 -16.586  1.00102.22           C
ANISOU  926  CG2 THR H 120    11742  14568  12529  -1819   -608    217       C
ATOM    927  N   LYS H 121     -10.304 -36.002 -20.162  1.00 91.98           N
ANISOU  927  N   LYS H 121    10440  12951  11555  -1632   -575    286       N
ATOM    928  CA  LYS H 121      -8.941 -35.971 -20.701  1.00 91.95           C
ANISOU  928  CA  LYS H 121    10382  12908  11645  -1603   -589    257       C
ATOM    929  C   LYS H 121      -8.759 -34.821 -21.690  1.00 88.70           C
ANISOU  929  C   LYS H 121     9975  12431  11295  -1601   -485    174       C
ATOM    930  O   LYS H 121      -9.613 -34.592 -22.539  1.00 82.27           O
ANISOU  930  O   LYS H 121     9217  11549  10492  -1576   -421    175       O
ATOM    931  CB  LYS H 121      -8.610 -37.301 -21.386  1.00 97.61           C
ANISOU  931  CB  LYS H 121    11096  13565  12424  -1538   -647    330       C
ATOM    932  CG  LYS H 121      -7.299 -37.308 -22.164  1.00103.74           C
ANISOU  932  CG  LYS H 121    11803  14309  13305  -1498   -645    281       C
ATOM    933  CD  LYS H 121      -6.731 -38.706 -22.339  1.00107.28           C
ANISOU  933  CD  LYS H 121    12228  14732  13799  -1428   -750    338       C
ATOM    934  CE  LYS H 121      -5.299 -38.654 -22.840  1.00109.38           C
ANISOU  934  CE  LYS H 121    12393  15010  14158  -1392   -760    260       C
ATOM    935  NZ  LYS H 121      -5.181 -37.911 -24.130  1.00105.78           N
ANISOU  935  NZ  LYS H 121    11925  14504  13762  -1400   -630    196       N
ATOM    936  N   GLY H 122      -7.628 -34.125 -21.585  1.00 88.56           N
ANISOU  936  N   GLY H 122     9903  12433  11312  -1633   -475    103       N
ATOM    937  CA  GLY H 122      -7.316 -32.996 -22.455  1.00 88.26           C
ANISOU  937  CA  GLY H 122     9882  12331  11320  -1659   -382     27       C
ATOM    938  C   GLY H 122      -6.790 -33.439 -23.810  1.00 85.84           C
ANISOU  938  C   GLY H 122     9564  11953  11098  -1623   -344     37       C
ATOM    939  O   GLY H 122      -6.445 -34.607 -23.989  1.00 90.08           O
ANISOU  939  O   GLY H 122    10057  12499  11672  -1571   -401     86       O
ATOM    940  N   PRO H 123      -6.710 -32.502 -24.774  1.00 86.04           N
ANISOU  940  N   PRO H 123     9636  11903  11151  -1654   -253    -13       N
ATOM    941  CA  PRO H 123      -6.285 -32.831 -26.128  1.00 76.72           C
ANISOU  941  CA  PRO H 123     8455  10659  10035  -1633   -202    -10       C
ATOM    942  C   PRO H 123      -4.771 -32.803 -26.331  1.00 73.88           C
ANISOU  942  C   PRO H 123     7990  10351   9729  -1678   -190    -74       C
ATOM    943  O   PRO H 123      -4.071 -32.047 -25.659  1.00 71.93           O
ANISOU  943  O   PRO H 123     7699  10160   9469  -1751   -189   -139       O
ATOM    944  CB  PRO H 123      -6.912 -31.707 -26.952  1.00 71.84           C
ANISOU  944  CB  PRO H 123     7955   9940   9401  -1664   -114    -37       C
ATOM    945  CG  PRO H 123      -6.859 -30.530 -26.042  1.00 78.81           C
ANISOU  945  CG  PRO H 123     8859  10847  10239  -1732   -112    -99       C
ATOM    946  CD  PRO H 123      -6.990 -31.060 -24.637  1.00 86.15           C
ANISOU  946  CD  PRO H 123     9720  11884  11130  -1715   -197    -79       C
ATOM    947  N   SER H 124      -4.292 -33.631 -27.257  1.00 82.54           N
ANISOU  947  N   SER H 124     9040  11437  10883  -1634   -182    -66       N
ATOM    948  CA  SER H 124      -2.990 -33.437 -27.888  1.00 84.11           C
ANISOU  948  CA  SER H 124     9149  11675  11132  -1685   -131   -148       C
ATOM    949  C   SER H 124      -3.238 -32.560 -29.103  1.00 79.66           C
ANISOU  949  C   SER H 124     8688  11020  10559  -1749    -11   -165       C
ATOM    950  O   SER H 124      -4.277 -32.694 -29.750  1.00 75.52           O
ANISOU  950  O   SER H 124     8272  10404  10020  -1700      9   -105       O
ATOM    951  CB  SER H 124      -2.372 -34.769 -28.326  1.00 83.31           C
ANISOU  951  CB  SER H 124     8946  11613  11096  -1598   -183   -146       C
ATOM    952  OG  SER H 124      -2.027 -35.584 -27.217  1.00 80.39           O
ANISOU  952  OG  SER H 124     8494  11316  10733  -1538   -312   -132       O
ATOM    953  N   VAL H 125      -2.293 -31.667 -29.403  1.00 68.20           N
ANISOU  953  N   VAL H 125     7209   9594   9111  -1865     64   -248       N
ATOM    954  CA  VAL H 125      -2.422 -30.716 -30.513  1.00 79.08           C
ANISOU  954  CA  VAL H 125     8706  10878  10462  -1953    175   -264       C
ATOM    955  C   VAL H 125      -1.204 -30.820 -31.431  1.00 86.49           C
ANISOU  955  C   VAL H 125     9553  11877  11434  -2028    252   -338       C
ATOM    956  O   VAL H 125      -0.084 -30.488 -31.031  1.00 81.31           O
ANISOU  956  O   VAL H 125     8782  11320  10791  -2116    267   -424       O
ATOM    957  CB  VAL H 125      -2.574 -29.263 -30.010  1.00 79.08           C
ANISOU  957  CB  VAL H 125     8807  10830  10410  -2060    202   -295       C
ATOM    958  CG1 VAL H 125      -2.885 -28.321 -31.170  1.00 82.37           C
ANISOU  958  CG1 VAL H 125     9390  11117  10789  -2139    295   -293       C
ATOM    959  CG2 VAL H 125      -3.662 -29.179 -28.948  1.00 71.85           C
ANISOU  959  CG2 VAL H 125     7946   9892   9461  -1986    123   -250       C
ATOM    960  N   PHE H 126      -1.433 -31.279 -32.660  1.00 86.56           N
ANISOU  960  N   PHE H 126     9604  11834  11450  -1996    304   -312       N
ATOM    961  CA  PHE H 126      -0.374 -31.442 -33.654  1.00 82.98           C
ANISOU  961  CA  PHE H 126     9064  11446  11018  -2066    389   -388       C
ATOM    962  C   PHE H 126      -0.553 -30.443 -34.794  1.00 78.14           C
ANISOU  962  C   PHE H 126     8613  10734  10344  -2191    507   -385       C
ATOM    963  O   PHE H 126      -1.688 -30.116 -35.153  1.00 83.31           O
ANISOU  963  O   PHE H 126     9442  11251  10959  -2155    505   -306       O
ATOM    964  CB  PHE H 126      -0.397 -32.860 -34.206  1.00 68.23           C
ANISOU  964  CB  PHE H 126     7112   9608   9204  -1929    350   -372       C
ATOM    965  CG  PHE H 126      -0.244 -33.913 -33.153  1.00 74.96           C
ANISOU  965  CG  PHE H 126     7835  10535  10110  -1802    218   -365       C
ATOM    966  CD1 PHE H 126       0.959 -34.062 -32.478  1.00 87.78           C
ANISOU  966  CD1 PHE H 126     9285  12296  11772  -1822    180   -459       C
ATOM    967  CD2 PHE H 126      -1.297 -34.754 -32.831  1.00 73.88           C
ANISOU  967  CD2 PHE H 126     7758  10333   9980  -1669    125   -265       C
ATOM    968  CE1 PHE H 126       1.113 -35.033 -31.502  1.00 78.79           C
ANISOU  968  CE1 PHE H 126     8048  11214  10676  -1702     40   -448       C
ATOM    969  CE2 PHE H 126      -1.150 -35.730 -31.859  1.00 80.38           C
ANISOU  969  CE2 PHE H 126     8488  11213  10840  -1567     -4   -249       C
ATOM    970  CZ  PHE H 126       0.058 -35.869 -31.193  1.00 77.60           C
ANISOU  970  CZ  PHE H 126     7977  10984  10523  -1578    -52   -337       C
ATOM    971  N   PRO H 127       0.562 -29.955 -35.374  1.00 68.39           N
ANISOU  971  N   PRO H 127     7322   9570   9095  -2343    608   -474       N
ATOM    972  CA  PRO H 127       0.455 -28.985 -36.455  1.00 83.83           C
ANISOU  972  CA  PRO H 127     9450  11425  10975  -2487    719   -465       C
ATOM    973  C   PRO H 127       0.095 -29.641 -37.781  1.00 83.75           C
ANISOU  973  C   PRO H 127     9493  11374  10955  -2433    766   -431       C
ATOM    974  O   PRO H 127       0.636 -30.695 -38.114  1.00 85.25           O
ANISOU  974  O   PRO H 127     9523  11672  11196  -2365    768   -477       O
ATOM    975  CB  PRO H 127       1.865 -28.395 -36.526  1.00 90.44           C
ANISOU  975  CB  PRO H 127    10178  12386  11799  -2680    811   -582       C
ATOM    976  CG  PRO H 127       2.750 -29.516 -36.114  1.00 91.99           C
ANISOU  976  CG  PRO H 127    10112  12763  12077  -2593    768   -665       C
ATOM    977  CD  PRO H 127       1.970 -30.290 -35.085  1.00 90.21           C
ANISOU  977  CD  PRO H 127     9861  12513  11904  -2395    622   -593       C
ATOM    978  N   LEU H 128      -0.839 -29.029 -38.503  1.00 76.82           N
ANISOU  978  N   LEU H 128     8841  10336  10013  -2452    792   -355       N
ATOM    979  CA  LEU H 128      -1.050 -29.317 -39.915  1.00 87.11           C
ANISOU  979  CA  LEU H 128    10230  11590  11278  -2457    861   -333       C
ATOM    980  C   LEU H 128      -0.253 -28.261 -40.685  1.00 83.44           C
ANISOU  980  C   LEU H 128     9854  11122  10729  -2691    989   -382       C
ATOM    981  O   LEU H 128      -0.721 -27.140 -40.912  1.00 79.39           O
ANISOU  981  O   LEU H 128     9563  10463  10139  -2788   1005   -335       O
ATOM    982  CB  LEU H 128      -2.538 -29.287 -40.275  1.00 79.07           C
ANISOU  982  CB  LEU H 128     9410  10401  10232  -2338    803   -225       C
ATOM    983  CG  LEU H 128      -3.440 -30.301 -39.565  1.00 78.39           C
ANISOU  983  CG  LEU H 128     9256  10315  10215  -2131    685   -172       C
ATOM    984  CD1 LEU H 128      -4.882 -30.111 -40.016  1.00 72.37           C
ANISOU  984  CD1 LEU H 128     8688   9394   9415  -2039    643    -86       C
ATOM    985  CD2 LEU H 128      -2.987 -31.735 -39.815  1.00 73.05           C
ANISOU  985  CD2 LEU H 128     8396   9752   9606  -2031    672   -200       C
ATOM    986  N   ALA H 129       0.967 -28.640 -41.065  1.00 76.63           N
ANISOU  986  N   ALA H 129     8814  10424   9878  -2784   1074   -484       N
ATOM    987  CA  ALA H 129       1.963 -27.704 -41.572  1.00 84.27           C
ANISOU  987  CA  ALA H 129     9808  11441  10769  -3037   1203   -556       C
ATOM    988  C   ALA H 129       1.692 -27.308 -43.020  1.00 94.91           C
ANISOU  988  C   ALA H 129    11360  12691  12010  -3146   1299   -514       C
ATOM    989  O   ALA H 129       1.388 -28.173 -43.838  1.00 85.84           O
ANISOU  989  O   ALA H 129    10195  11553  10869  -3043   1309   -498       O
ATOM    990  CB  ALA H 129       3.350 -28.318 -41.458  1.00 90.70           C
ANISOU  990  CB  ALA H 129    10335  12493  11635  -3088   1258   -700       C
ATOM    991  N   PRO H 130       1.810 -26.003 -43.345  1.00 96.62           N
ANISOU  991  N   PRO H 130    11782  12806  12123  -3360   1366   -496       N
ATOM    992  CA  PRO H 130       1.727 -25.600 -44.748  1.00102.70           C
ANISOU  992  CA  PRO H 130    12751  13497  12774  -3498   1465   -462       C
ATOM    993  C   PRO H 130       3.003 -25.964 -45.510  1.00108.36           C
ANISOU  993  C   PRO H 130    13294  14421  13459  -3661   1612   -582       C
ATOM    994  O   PRO H 130       4.089 -25.992 -44.923  1.00100.82           O
ANISOU  994  O   PRO H 130    12118  13645  12545  -3752   1655   -697       O
ATOM    995  CB  PRO H 130       1.544 -24.082 -44.675  1.00108.25           C
ANISOU  995  CB  PRO H 130    13725  14026  13379  -3681   1471   -412       C
ATOM    996  CG  PRO H 130       2.176 -23.681 -43.393  1.00119.97           C
ANISOU  996  CG  PRO H 130    15068  15592  14924  -3734   1444   -479       C
ATOM    997  CD  PRO H 130       2.097 -24.859 -42.461  1.00110.61           C
ANISOU  997  CD  PRO H 130    13617  14535  13876  -3496   1352   -511       C
ATOM    998  N   SER H 131       2.851 -26.254 -46.801  1.00117.58           N
ANISOU  998  N   SER H 131    14552  15574  14550  -3692   1686   -562       N
ATOM    999  CA  SER H 131       3.972 -26.634 -47.667  1.00125.67           C
ANISOU  999  CA  SER H 131    15419  16802  15529  -3844   1836   -683       C
ATOM   1000  C   SER H 131       3.626 -26.373 -49.138  1.00128.34           C
ANISOU 1000  C   SER H 131    15993  17047  15724  -3957   1924   -624       C
ATOM   1001  O   SER H 131       2.570 -25.807 -49.438  1.00130.56           O
ANISOU 1001  O   SER H 131    16567  17098  15943  -3924   1861   -490       O
ATOM   1002  CB  SER H 131       4.333 -28.114 -47.446  1.00119.71           C
ANISOU 1002  CB  SER H 131    14345  16236  14903  -3634   1801   -778       C
ATOM   1003  OG  SER H 131       3.334 -28.982 -47.957  1.00118.22           O
ANISOU 1003  OG  SER H 131    14221  15954  14743  -3414   1728   -699       O
ATOM   1004  N   SER H 132       4.520 -26.776 -50.045  1.00136.19           N
ANISOU 1004  N   SER H 132    16858  18227  16662  -4087   2065   -732       N
ATOM   1005  CA  SER H 132       4.248 -26.745 -51.491  1.00134.70           C
ANISOU 1005  CA  SER H 132    16858  17986  16337  -4178   2153   -689       C
ATOM   1006  C   SER H 132       3.054 -27.618 -51.928  1.00133.39           C
ANISOU 1006  C   SER H 132    16771  17699  16214  -3903   2047   -596       C
ATOM   1007  O   SER H 132       2.433 -27.337 -52.956  1.00133.35           O
ANISOU 1007  O   SER H 132    17017  17560  16092  -3947   2068   -510       O
ATOM   1008  CB  SER H 132       5.499 -27.157 -52.274  1.00129.39           C
ANISOU 1008  CB  SER H 132    15974  17580  15608  -4351   2326   -852       C
ATOM   1009  OG  SER H 132       6.062 -28.347 -51.752  1.00129.98           O
ANISOU 1009  OG  SER H 132    15687  17865  15834  -4167   2296   -987       O
ATOM   1010  N   LYS H 133       2.747 -28.667 -51.159  1.00130.78           N
ANISOU 1010  N   LYS H 133    16233  17414  16043  -3631   1931   -615       N
ATOM   1011  CA  LYS H 133       1.592 -29.541 -51.427  1.00132.15           C
ANISOU 1011  CA  LYS H 133    16463  17476  16272  -3368   1821   -531       C
ATOM   1012  C   LYS H 133       0.235 -28.955 -51.012  1.00132.65           C
ANISOU 1012  C   LYS H 133    16782  17284  16334  -3256   1686   -375       C
ATOM   1013  O   LYS H 133      -0.796 -29.373 -51.549  1.00132.77           O
ANISOU 1013  O   LYS H 133    16923  17180  16344  -3103   1619   -295       O
ATOM   1014  CB  LYS H 133       1.776 -30.906 -50.747  1.00131.12           C
ANISOU 1014  CB  LYS H 133    16030  17484  16307  -3132   1741   -607       C
ATOM   1015  CG  LYS H 133       2.931 -31.739 -51.288  1.00140.60           C
ANISOU 1015  CG  LYS H 133    16967  18930  17524  -3168   1844   -772       C
ATOM   1016  CD  LYS H 133       2.681 -32.212 -52.715  1.00138.88           C
ANISOU 1016  CD  LYS H 133    16833  18713  17222  -3166   1914   -774       C
ATOM   1017  CE  LYS H 133       3.649 -33.314 -53.122  1.00127.11           C
ANISOU 1017  CE  LYS H 133    15049  17464  15785  -3118   1977   -950       C
ATOM   1018  NZ  LYS H 133       5.051 -32.828 -53.256  1.00114.45           N
ANISOU 1018  NZ  LYS H 133    13287  16077  14121  -3364   2132  -1105       N
ATOM   1019  N   SER H 134       0.229 -28.015 -50.061  1.00115.35           N
ANISOU 1019  N   SER H 134    14658  15017  14151  -3325   1644   -346       N
ATOM   1020  CA  SER H 134      -1.013 -27.390 -49.571  1.00129.71           C
ANISOU 1020  CA  SER H 134    16701  16608  15973  -3217   1513   -223       C
ATOM   1021  C   SER H 134      -1.153 -25.918 -50.013  1.00143.35           C
ANISOU 1021  C   SER H 134    18748  18162  17557  -3426   1544   -159       C
ATOM   1022  O   SER H 134      -1.545 -25.054 -49.219  1.00151.15           O
ANISOU 1022  O   SER H 134    19857  19022  18553  -3430   1465   -115       O
ATOM   1023  CB  SER H 134      -1.097 -27.516 -48.043  1.00123.68           C
ANISOU 1023  CB  SER H 134    15780  15873  15338  -3092   1410   -236       C
ATOM   1024  OG  SER H 134      -0.110 -26.730 -47.401  1.00116.22           O
ANISOU 1024  OG  SER H 134    14774  15003  14381  -3282   1467   -302       O
ATOM   1025  N   THR H 135      -0.839 -25.654 -51.282  1.00151.62           N
ANISOU 1025  N   THR H 135    19938  19202  18468  -3598   1652   -155       N
ATOM   1026  CA  THR H 135      -0.969 -24.324 -51.896  1.00140.36           C
ANISOU 1026  CA  THR H 135    18852  17596  16883  -3809   1680    -84       C
ATOM   1027  C   THR H 135      -1.690 -24.450 -53.239  1.00147.25           C
ANISOU 1027  C   THR H 135    19952  18352  17645  -3781   1679     -8       C
ATOM   1028  O   THR H 135      -1.657 -25.513 -53.868  1.00152.38           O
ANISOU 1028  O   THR H 135    20461  19120  18316  -3687   1719    -43       O
ATOM   1029  CB  THR H 135       0.411 -23.666 -52.132  1.00129.00           C
ANISOU 1029  CB  THR H 135    17384  16284  15346  -4142   1843   -164       C
ATOM   1030  OG1 THR H 135       1.314 -24.622 -52.705  1.00130.94           O
ANISOU 1030  OG1 THR H 135    17375  16779  15599  -4189   1974   -275       O
ATOM   1031  CG2 THR H 135       1.001 -23.135 -50.829  1.00119.80           C
ANISOU 1031  CG2 THR H 135    16091  15169  14258  -4208   1826   -219       C
ATOM   1032  N   SER H 136      -2.338 -23.366 -53.668  1.00159.18           N
ANISOU 1032  N   SER H 136    21820  19626  19037  -3856   1623     92       N
ATOM   1033  CA  SER H 136      -3.030 -23.330 -54.965  1.00141.26           C
ANISOU 1033  CA  SER H 136    19809  17222  16641  -3846   1609    171       C
ATOM   1034  C   SER H 136      -3.219 -21.900 -55.475  1.00132.31           C
ANISOU 1034  C   SER H 136    19079  15856  15337  -4045   1588    259       C
ATOM   1035  O   SER H 136      -4.325 -21.353 -55.438  1.00114.05           O
ANISOU 1035  O   SER H 136    17015  13309  13011  -3910   1434    346       O
ATOM   1036  CB  SER H 136      -4.383 -24.054 -54.878  1.00127.02           C
ANISOU 1036  CB  SER H 136    18003  15325  14933  -3517   1456    224       C
ATOM   1037  OG  SER H 136      -5.262 -23.413 -53.970  1.00115.42           O
ANISOU 1037  OG  SER H 136    16647  13682  13525  -3382   1302    275       O
ATOM   1038  N   GLY H 137      -2.122 -21.306 -55.946  1.00144.35           N
ANISOU 1038  N   GLY H 137    20666  17449  16731  -4369   1738    228       N
ATOM   1039  CA  GLY H 137      -2.140 -19.970 -56.554  1.00147.21           C
ANISOU 1039  CA  GLY H 137    21431  17596  16905  -4610   1735    313       C
ATOM   1040  C   GLY H 137      -2.453 -18.848 -55.579  1.00131.15           C
ANISOU 1040  C   GLY H 137    19565  15365  14902  -4615   1613    352       C
ATOM   1041  O   GLY H 137      -3.591 -18.376 -55.510  1.00121.30           O
ANISOU 1041  O   GLY H 137    18559  13874  13655  -4443   1441    435       O
ATOM   1042  N   GLY H 138      -1.441 -18.428 -54.823  1.00120.70           N
ANISOU 1042  N   GLY H 138    18104  14152  13604  -4807   1698    280       N
ATOM   1043  CA  GLY H 138      -1.586 -17.353 -53.842  1.00127.46           C
ANISOU 1043  CA  GLY H 138    19097  14842  14490  -4838   1597    299       C
ATOM   1044  C   GLY H 138      -1.938 -17.866 -52.458  1.00131.03           C
ANISOU 1044  C   GLY H 138    19266  15369  15150  -4570   1499    245       C
ATOM   1045  O   GLY H 138      -1.163 -17.696 -51.518  1.00128.17           O
ANISOU 1045  O   GLY H 138    18713  15127  14858  -4662   1545    169       O
ATOM   1046  N   THR H 139      -3.107 -18.495 -52.332  1.00129.52           N
ANISOU 1046  N   THR H 139    19048  15112  15051  -4249   1366    282       N
ATOM   1047  CA  THR H 139      -3.600 -18.978 -51.038  1.00132.97           C
ANISOU 1047  CA  THR H 139    19249  15605  15671  -3990   1262    243       C
ATOM   1048  C   THR H 139      -2.936 -20.295 -50.608  1.00129.22           C
ANISOU 1048  C   THR H 139    18352  15424  15322  -3914   1353    153       C
ATOM   1049  O   THR H 139      -2.786 -21.213 -51.417  1.00117.55           O
ANISOU 1049  O   THR H 139    16767  14067  13832  -3887   1427    140       O
ATOM   1050  CB  THR H 139      -5.131 -19.167 -51.057  1.00131.22           C
ANISOU 1050  CB  THR H 139    19150  15213  15494  -3684   1086    307       C
ATOM   1051  OG1 THR H 139      -5.494 -20.099 -52.082  1.00130.91           O
ANISOU 1051  OG1 THR H 139    19085  15224  15430  -3588   1114    334       O
ATOM   1052  CG2 THR H 139      -5.835 -17.839 -51.314  1.00128.35           C
ANISOU 1052  CG2 THR H 139    19193  14548  15025  -3717    962    380       C
ATOM   1053  N   ALA H 140      -2.544 -20.364 -49.331  1.00132.59           N
ANISOU 1053  N   ALA H 140    18553  15958  15867  -3877   1336     87       N
ATOM   1054  CA  ALA H 140      -1.960 -21.564 -48.712  1.00110.66           C
ANISOU 1054  CA  ALA H 140    15385  13440  13222  -3779   1384      0       C
ATOM   1055  C   ALA H 140      -2.786 -21.972 -47.497  1.00102.69           C
ANISOU 1055  C   ALA H 140    14246  12416  12354  -3510   1243      5       C
ATOM   1056  O   ALA H 140      -3.317 -21.113 -46.791  1.00 94.40           O
ANISOU 1056  O   ALA H 140    13337  11220  11310  -3479   1144     31       O
ATOM   1057  CB  ALA H 140      -0.523 -21.298 -48.294  1.00 96.17           C
ANISOU 1057  CB  ALA H 140    13376  11782  11384  -4018   1509    -99       C
ATOM   1058  N   ALA H 141      -2.870 -23.281 -47.251  1.00 93.51           N
ANISOU 1058  N   ALA H 141    12820  11410  11302  -3326   1232    -25       N
ATOM   1059  CA  ALA H 141      -3.692 -23.840 -46.170  1.00102.49           C
ANISOU 1059  CA  ALA H 141    13829  12551  12563  -3076   1105    -15       C
ATOM   1060  C   ALA H 141      -2.834 -24.440 -45.060  1.00107.94           C
ANISOU 1060  C   ALA H 141    14206  13446  13361  -3064   1123    -98       C
ATOM   1061  O   ALA H 141      -1.811 -25.078 -45.323  1.00115.24           O
ANISOU 1061  O   ALA H 141    14934  14549  14302  -3142   1220   -168       O
ATOM   1062  CB  ALA H 141      -4.636 -24.896 -46.722  1.00102.94           C
ANISOU 1062  CB  ALA H 141    13862  12595  12655  -2859   1051     30       C
ATOM   1063  N   LEU H 142      -3.279 -24.234 -43.822  1.00103.64           N
ANISOU 1063  N   LEU H 142    13618  12875  12884  -2958   1023    -96       N
ATOM   1064  CA  LEU H 142      -2.614 -24.768 -42.630  1.00 99.05           C
ANISOU 1064  CA  LEU H 142    12764  12469  12403  -2923   1010   -164       C
ATOM   1065  C   LEU H 142      -3.639 -24.956 -41.517  1.00 88.64           C
ANISOU 1065  C   LEU H 142    11420  11104  11154  -2721    876   -131       C
ATOM   1066  O   LEU H 142      -4.757 -24.442 -41.607  1.00 92.82           O
ANISOU 1066  O   LEU H 142    12145  11469  11652  -2638    801    -74       O
ATOM   1067  CB  LEU H 142      -1.471 -23.850 -42.176  1.00 96.31           C
ANISOU 1067  CB  LEU H 142    12391  12178  12025  -3150   1078   -235       C
ATOM   1068  CG  LEU H 142      -1.750 -22.543 -41.416  1.00 99.61           C
ANISOU 1068  CG  LEU H 142    12978  12457  12411  -3219   1020   -224       C
ATOM   1069  CD1 LEU H 142      -0.456 -21.774 -41.196  1.00110.48           C
ANISOU 1069  CD1 LEU H 142    14313  13912  13752  -3475   1112   -302       C
ATOM   1070  CD2 LEU H 142      -2.755 -21.668 -42.143  1.00 85.93           C
ANISOU 1070  CD2 LEU H 142    11578  10483  10591  -3216    975   -144       C
ATOM   1071  N   GLY H 143      -3.263 -25.691 -40.474  1.00 92.44           N
ANISOU 1071  N   GLY H 143    11663  11736  11725  -2644    842   -173       N
ATOM   1072  CA  GLY H 143      -4.185 -25.962 -39.374  1.00100.46           C
ANISOU 1072  CA  GLY H 143    12638  12734  12797  -2469    724   -145       C
ATOM   1073  C   GLY H 143      -3.591 -26.611 -38.136  1.00 86.34           C
ANISOU 1073  C   GLY H 143    10607  11111  11088  -2425    686   -192       C
ATOM   1074  O   GLY H 143      -2.371 -26.738 -38.007  1.00 76.89           O
ANISOU 1074  O   GLY H 143     9260  10046   9911  -2532    745   -262       O
ATOM   1075  N   CYS H 144      -4.479 -27.015 -37.229  1.00 86.72           N
ANISOU 1075  N   CYS H 144    10619  11154  11175  -2270    586   -159       N
ATOM   1076  CA  CYS H 144      -4.134 -27.794 -36.042  1.00 69.01           C
ANISOU 1076  CA  CYS H 144     8169   9053   8999  -2200    527   -183       C
ATOM   1077  C   CYS H 144      -5.006 -29.039 -35.994  1.00 64.48           C
ANISOU 1077  C   CYS H 144     7540   8493   8467  -2019    458   -124       C
ATOM   1078  O   CYS H 144      -6.198 -28.966 -36.291  1.00 68.46           O
ANISOU 1078  O   CYS H 144     8172   8892   8948  -1934    423    -71       O
ATOM   1079  CB  CYS H 144      -4.361 -26.970 -34.776  1.00 69.60           C
ANISOU 1079  CB  CYS H 144     8267   9116   9062  -2216    469   -203       C
ATOM   1080  SG  CYS H 144      -3.051 -25.773 -34.451  1.00108.25           S
ANISOU 1080  SG  CYS H 144    13153  14046  13930  -2433    534   -290       S
ATOM   1081  N   LEU H 145      -4.404 -30.169 -35.627  1.00 71.81           N
ANISOU 1081  N   LEU H 145     8281   9549   9456  -1964    431   -140       N
ATOM   1082  CA  LEU H 145      -5.130 -31.419 -35.381  1.00 77.98           C
ANISOU 1082  CA  LEU H 145     9002  10349  10278  -1806    351    -84       C
ATOM   1083  C   LEU H 145      -5.310 -31.575 -33.874  1.00 81.08           C
ANISOU 1083  C   LEU H 145     9317  10805  10683  -1763    261    -78       C
ATOM   1084  O   LEU H 145      -4.365 -31.942 -33.177  1.00 88.39           O
ANISOU 1084  O   LEU H 145    10099  11843  11644  -1780    233   -119       O
ATOM   1085  CB  LEU H 145      -4.356 -32.610 -35.968  1.00 63.32           C
ANISOU 1085  CB  LEU H 145     7008   8576   8475  -1766    362   -107       C
ATOM   1086  CG  LEU H 145      -4.940 -34.019 -35.796  1.00 62.49           C
ANISOU 1086  CG  LEU H 145     6843   8483   8416  -1613    274    -52       C
ATOM   1087  CD1 LEU H 145      -6.316 -34.129 -36.434  1.00 76.38           C
ANISOU 1087  CD1 LEU H 145     8746  10127  10148  -1540    266     21       C
ATOM   1088  CD2 LEU H 145      -4.002 -35.063 -36.379  1.00 63.00           C
ANISOU 1088  CD2 LEU H 145     6772   8627   8537  -1577    281    -99       C
ATOM   1089  N   VAL H 146      -6.511 -31.270 -33.376  1.00 76.56           N
ANISOU 1089  N   VAL H 146     8840  10171  10079  -1708    214    -35       N
ATOM   1090  CA  VAL H 146      -6.850 -31.441 -31.954  1.00 80.17           C
ANISOU 1090  CA  VAL H 146     9237  10693  10531  -1670    132    -24       C
ATOM   1091  C   VAL H 146      -7.324 -32.879 -31.755  1.00 73.75           C
ANISOU 1091  C   VAL H 146     8355   9918   9746  -1559     62     37       C
ATOM   1092  O   VAL H 146      -8.333 -33.275 -32.327  1.00 83.27           O
ANISOU 1092  O   VAL H 146     9633  11061  10947  -1489     56     85       O
ATOM   1093  CB  VAL H 146      -7.948 -30.457 -31.501  1.00 76.13           C
ANISOU 1093  CB  VAL H 146     8848  10113   9966  -1664    116    -24       C
ATOM   1094  CG1 VAL H 146      -8.232 -30.616 -30.014  1.00 71.82           C
ANISOU 1094  CG1 VAL H 146     8232   9655   9402  -1641     43    -25       C
ATOM   1095  CG2 VAL H 146      -7.534 -29.023 -31.804  1.00 81.57           C
ANISOU 1095  CG2 VAL H 146     9639  10731  10624  -1772    174    -80       C
ATOM   1096  N   LYS H 147      -6.610 -33.641 -30.930  1.00 82.22           N
ANISOU 1096  N   LYS H 147     9300  11090  10848  -1545      1     34       N
ATOM   1097  CA  LYS H 147      -6.747 -35.097 -30.907  1.00 86.22           C
ANISOU 1097  CA  LYS H 147     9747  11621  11390  -1451    -70     87       C
ATOM   1098  C   LYS H 147      -6.827 -35.681 -29.491  1.00 83.06           C
ANISOU 1098  C   LYS H 147     9289  11297  10974  -1427   -174    120       C
ATOM   1099  O   LYS H 147      -6.138 -35.220 -28.584  1.00 70.47           O
ANISOU 1099  O   LYS H 147     7634   9773   9367  -1478   -196     78       O
ATOM   1100  CB  LYS H 147      -5.567 -35.723 -31.663  1.00 78.63           C
ANISOU 1100  CB  LYS H 147     8689  10694  10491  -1441    -54     45       C
ATOM   1101  CG  LYS H 147      -5.856 -37.115 -32.200  1.00 85.20           C
ANISOU 1101  CG  LYS H 147     9506  11502  11364  -1336   -106     94       C
ATOM   1102  CD  LYS H 147      -4.637 -37.755 -32.849  1.00 88.61           C
ANISOU 1102  CD  LYS H 147     9824  11984  11860  -1312   -101     29       C
ATOM   1103  CE  LYS H 147      -4.694 -39.280 -32.795  1.00 83.60           C
ANISOU 1103  CE  LYS H 147     9146  11345  11272  -1193   -209     70       C
ATOM   1104  NZ  LYS H 147      -6.018 -39.842 -33.194  1.00 88.73           N
ANISOU 1104  NZ  LYS H 147     9907  11901  11904  -1138   -226    160       N
ATOM   1105  N   ASP H 148      -7.681 -36.695 -29.332  1.00 66.70           N
ANISOU 1105  N   ASP H 148     7242   9207   8894  -1358   -237    196       N
ATOM   1106  CA  ASP H 148      -7.763 -37.526 -28.122  1.00 84.30           C
ANISOU 1106  CA  ASP H 148     9434  11497  11100  -1337   -346    245       C
ATOM   1107  C   ASP H 148      -8.144 -36.780 -26.842  1.00 76.65           C
ANISOU 1107  C   ASP H 148     8478  10588  10057  -1396   -362    238       C
ATOM   1108  O   ASP H 148      -7.402 -36.791 -25.852  1.00 92.14           O
ANISOU 1108  O   ASP H 148    10377  12626  12008  -1422   -421    220       O
ATOM   1109  CB  ASP H 148      -6.462 -38.317 -27.905  1.00 83.49           C
ANISOU 1109  CB  ASP H 148     9226  11445  11052  -1305   -421    223       C
ATOM   1110  CG  ASP H 148      -6.123 -39.224 -29.069  1.00 85.66           C
ANISOU 1110  CG  ASP H 148     9478  11672  11397  -1232   -422    222       C
ATOM   1111  OD1 ASP H 148      -7.036 -39.625 -29.829  1.00 80.15           O
ANISOU 1111  OD1 ASP H 148     8854  10899  10699  -1195   -398    272       O
ATOM   1112  OD2 ASP H 148      -4.925 -39.543 -29.214  1.00 90.03           O
ANISOU 1112  OD2 ASP H 148     9930  12270  12006  -1207   -449    161       O
ATOM   1113  N   TYR H 149      -9.323 -36.164 -26.869  1.00 73.42           N
ANISOU 1113  N   TYR H 149     8148  10150   9598  -1409   -317    244       N
ATOM   1114  CA  TYR H 149      -9.865 -35.445 -25.717  1.00 77.89           C
ANISOU 1114  CA  TYR H 149     8729  10777  10089  -1457   -326    224       C
ATOM   1115  C   TYR H 149     -11.249 -35.976 -25.354  1.00 90.68           C
ANISOU 1115  C   TYR H 149    10394  12412  11650  -1440   -350    278       C
ATOM   1116  O   TYR H 149     -11.926 -36.567 -26.192  1.00 96.10           O
ANISOU 1116  O   TYR H 149    11117  13040  12356  -1394   -338    318       O
ATOM   1117  CB  TYR H 149      -9.911 -33.936 -25.999  1.00 70.44           C
ANISOU 1117  CB  TYR H 149     7830   9797   9137  -1496   -247    143       C
ATOM   1118  CG  TYR H 149     -10.902 -33.505 -27.060  1.00 62.32           C
ANISOU 1118  CG  TYR H 149     6895   8673   8111  -1459   -188    137       C
ATOM   1119  CD1 TYR H 149     -10.553 -33.483 -28.406  1.00 70.86           C
ANISOU 1119  CD1 TYR H 149     8012   9668   9246  -1441   -137    136       C
ATOM   1120  CD2 TYR H 149     -12.186 -33.103 -26.713  1.00 75.48           C
ANISOU 1120  CD2 TYR H 149     8612  10346   9722  -1440   -187    123       C
ATOM   1121  CE1 TYR H 149     -11.461 -33.080 -29.377  1.00 79.57           C
ANISOU 1121  CE1 TYR H 149     9211  10677  10343  -1403    -95    133       C
ATOM   1122  CE2 TYR H 149     -13.103 -32.703 -27.674  1.00 82.65           C
ANISOU 1122  CE2 TYR H 149     9603  11168  10633  -1392   -149    108       C
ATOM   1123  CZ  TYR H 149     -12.739 -32.688 -29.006  1.00 82.89           C
ANISOU 1123  CZ  TYR H 149     9682  11098  10714  -1373   -108    118       C
ATOM   1124  OH  TYR H 149     -13.664 -32.284 -29.949  1.00 82.23           O
ANISOU 1124  OH  TYR H 149     9693  10925  10626  -1320    -83    105       O
ATOM   1125  N   PHE H 150     -11.652 -35.763 -24.101  1.00 92.37           N
ANISOU 1125  N   PHE H 150    10597  12714  11784  -1485   -381    273       N
ATOM   1126  CA  PHE H 150     -12.992 -36.124 -23.627  1.00 83.39           C
ANISOU 1126  CA  PHE H 150     9491  11622  10573  -1494   -390    304       C
ATOM   1127  C   PHE H 150     -13.357 -35.336 -22.361  1.00 88.95           C
ANISOU 1127  C   PHE H 150    10180  12430  11186  -1552   -390    250       C
ATOM   1128  O   PHE H 150     -12.479 -35.094 -21.532  1.00 78.95           O
ANISOU 1128  O   PHE H 150     8877  11217   9903  -1591   -425    233       O
ATOM   1129  CB  PHE H 150     -13.054 -37.622 -23.323  1.00 71.95           C
ANISOU 1129  CB  PHE H 150     8040  10190   9107  -1497   -469    407       C
ATOM   1130  CG  PHE H 150     -14.436 -38.122 -23.026  1.00 72.15           C
ANISOU 1130  CG  PHE H 150     8098  10259   9058  -1524   -469    443       C
ATOM   1131  CD1 PHE H 150     -15.292 -38.489 -24.059  1.00 76.45           C
ANISOU 1131  CD1 PHE H 150     8675  10738   9633  -1481   -435    459       C
ATOM   1132  CD2 PHE H 150     -14.888 -38.222 -21.721  1.00 71.55           C
ANISOU 1132  CD2 PHE H 150     8016  10297   8873  -1602   -499    456       C
ATOM   1133  CE1 PHE H 150     -16.570 -38.949 -23.793  1.00 69.35           C
ANISOU 1133  CE1 PHE H 150     7793   9893   8665  -1517   -430    481       C
ATOM   1134  CE2 PHE H 150     -16.167 -38.684 -21.447  1.00 78.10           C
ANISOU 1134  CE2 PHE H 150     8865  11184   9624  -1646   -488    479       C
ATOM   1135  CZ  PHE H 150     -17.009 -39.050 -22.484  1.00 74.73           C
ANISOU 1135  CZ  PHE H 150     8460  10697   9235  -1605   -453    489       C
ATOM   1136  N   PRO H 151     -14.618 -34.917 -22.194  1.00 90.06           N
ANISOU 1136  N   PRO H 151    10342  12609  11269  -1554   -354    209       N
ATOM   1137  CA  PRO H 151     -15.676 -34.968 -23.206  1.00 74.59           C
ANISOU 1137  CA  PRO H 151     8420  10590   9331  -1499   -312    201       C
ATOM   1138  C   PRO H 151     -15.566 -33.786 -24.167  1.00 72.98           C
ANISOU 1138  C   PRO H 151     8260  10284   9185  -1447   -259    123       C
ATOM   1139  O   PRO H 151     -14.558 -33.073 -24.166  1.00 73.80           O
ANISOU 1139  O   PRO H 151     8365  10354   9322  -1464   -249     90       O
ATOM   1140  CB  PRO H 151     -16.942 -34.839 -22.356  1.00 74.38           C
ANISOU 1140  CB  PRO H 151     8376  10680   9205  -1532   -304    159       C
ATOM   1141  CG  PRO H 151     -16.523 -33.902 -21.278  1.00 83.41           C
ANISOU 1141  CG  PRO H 151     9493  11900  10297  -1575   -307     88       C
ATOM   1142  CD  PRO H 151     -15.114 -34.331 -20.935  1.00 75.10           C
ANISOU 1142  CD  PRO H 151     8425  10836   9275  -1608   -356    151       C
ATOM   1143  N   GLU H 152     -16.603 -33.587 -24.976  1.00 71.42           N
ANISOU 1143  N   GLU H 152     8103  10038   8996  -1389   -229     95       N
ATOM   1144  CA  GLU H 152     -16.772 -32.345 -25.721  1.00 77.73           C
ANISOU 1144  CA  GLU H 152     8968  10743   9824  -1339   -194     12       C
ATOM   1145  C   GLU H 152     -17.123 -31.206 -24.752  1.00 71.83           C
ANISOU 1145  C   GLU H 152     8215  10060   9018  -1353   -195    -93       C
ATOM   1146  O   GLU H 152     -17.610 -31.481 -23.649  1.00 96.42           O
ANISOU 1146  O   GLU H 152    11268  13307  12061  -1391   -212   -108       O
ATOM   1147  CB  GLU H 152     -17.870 -32.498 -26.783  1.00 89.45           C
ANISOU 1147  CB  GLU H 152    10498  12163  11325  -1262   -181      4       C
ATOM   1148  CG  GLU H 152     -17.467 -33.357 -27.973  1.00 96.52           C
ANISOU 1148  CG  GLU H 152    11421  12967  12286  -1236   -173     88       C
ATOM   1149  CD  GLU H 152     -17.652 -32.640 -29.294  1.00 97.20           C
ANISOU 1149  CD  GLU H 152    11603  12919  12411  -1172   -147     54       C
ATOM   1150  OE1 GLU H 152     -16.917 -31.649 -29.530  1.00 93.32           O
ANISOU 1150  OE1 GLU H 152    11167  12355  11934  -1190   -127     18       O
ATOM   1151  OE2 GLU H 152     -18.522 -33.066 -30.086  1.00 87.45           O
ANISOU 1151  OE2 GLU H 152    10393  11648  11184  -1112   -149     64       O
ATOM   1152  N   PRO H 153     -16.903 -29.943 -25.131  1.00 72.51           N
ANISOU 1152  N   PRO H 153     8371  10055   9125  -1329   -181   -170       N
ATOM   1153  CA  PRO H 153     -16.392 -29.532 -26.424  1.00 62.24           C
ANISOU 1153  CA  PRO H 153     7160   8599   7888  -1304   -157   -155       C
ATOM   1154  C   PRO H 153     -15.014 -28.902 -26.334  1.00 74.70           C
ANISOU 1154  C   PRO H 153     8755  10135   9493  -1376   -141   -162       C
ATOM   1155  O   PRO H 153     -14.480 -28.700 -25.239  1.00 89.63           O
ANISOU 1155  O   PRO H 153    10589  12112  11356  -1434   -156   -186       O
ATOM   1156  CB  PRO H 153     -17.407 -28.472 -26.843  1.00 60.89           C
ANISOU 1156  CB  PRO H 153     7077   8355   7703  -1226   -165   -251       C
ATOM   1157  CG  PRO H 153     -17.769 -27.803 -25.563  1.00 76.56           C
ANISOU 1157  CG  PRO H 153     9018  10442   9630  -1238   -187   -344       C
ATOM   1158  CD  PRO H 153     -17.544 -28.803 -24.453  1.00 78.43           C
ANISOU 1158  CD  PRO H 153     9134  10838   9826  -1308   -191   -291       C
ATOM   1159  N   VAL H 154     -14.464 -28.602 -27.507  1.00 72.72           N
ANISOU 1159  N   VAL H 154     8584   9758   9289  -1379   -110   -144       N
ATOM   1160  CA  VAL H 154     -13.251 -27.816 -27.659  1.00 73.07           C
ANISOU 1160  CA  VAL H 154     8664   9745   9354  -1459    -82   -166       C
ATOM   1161  C   VAL H 154     -13.595 -26.604 -28.511  1.00 68.47           C
ANISOU 1161  C   VAL H 154     8238   9011   8767  -1439    -71   -218       C
ATOM   1162  O   VAL H 154     -14.366 -26.719 -29.464  1.00 94.19           O
ANISOU 1162  O   VAL H 154    11571  12187  12029  -1367    -73   -201       O
ATOM   1163  CB  VAL H 154     -12.152 -28.648 -28.350  1.00 82.76           C
ANISOU 1163  CB  VAL H 154     9843  10968  10632  -1501    -50    -97       C
ATOM   1164  CG1 VAL H 154     -11.016 -27.766 -28.856  1.00 89.87           C
ANISOU 1164  CG1 VAL H 154    10797  11798  11551  -1592     -3   -129       C
ATOM   1165  CG2 VAL H 154     -11.614 -29.711 -27.402  1.00 87.49           C
ANISOU 1165  CG2 VAL H 154    10303  11702  11236  -1521    -83    -56       C
ATOM   1166  N   THR H 155     -13.018 -25.452 -28.175  1.00 62.55           N
ANISOU 1166  N   THR H 155     7547   8215   8004  -1506    -69   -279       N
ATOM   1167  CA  THR H 155     -13.097 -24.260 -29.029  1.00 77.31           C
ANISOU 1167  CA  THR H 155     9594   9915   9866  -1513    -64   -318       C
ATOM   1168  C   THR H 155     -11.700 -23.882 -29.541  1.00 82.13           C
ANISOU 1168  C   THR H 155    10241  10470  10493  -1648     -8   -300       C
ATOM   1169  O   THR H 155     -10.749 -23.833 -28.756  1.00 85.75           O
ANISOU 1169  O   THR H 155    10607  11015  10958  -1737      5   -319       O
ATOM   1170  CB  THR H 155     -13.740 -23.063 -28.291  1.00 67.82           C
ANISOU 1170  CB  THR H 155     8465   8675   8627  -1478   -118   -421       C
ATOM   1171  OG1 THR H 155     -12.839 -22.544 -27.305  1.00 75.72           O
ANISOU 1171  OG1 THR H 155     9418   9734   9619  -1577   -114   -465       O
ATOM   1172  CG2 THR H 155     -15.051 -23.480 -27.631  1.00 63.56           C
ANISOU 1172  CG2 THR H 155     7850   8235   8063  -1360   -164   -460       C
ATOM   1173  N   VAL H 156     -11.586 -23.632 -30.849  1.00 85.31           N
ANISOU 1173  N   VAL H 156    10775  10741  10898  -1668     25   -268       N
ATOM   1174  CA  VAL H 156     -10.319 -23.232 -31.477  1.00 65.71           C
ANISOU 1174  CA  VAL H 156     8338   8209   8418  -1814     91   -258       C
ATOM   1175  C   VAL H 156     -10.443 -21.835 -32.073  1.00 65.58           C
ANISOU 1175  C   VAL H 156     8550   8007   8361  -1864     81   -291       C
ATOM   1176  O   VAL H 156     -11.412 -21.545 -32.774  1.00 94.79           O
ANISOU 1176  O   VAL H 156    12394  11583  12039  -1772     41   -284       O
ATOM   1177  CB  VAL H 156      -9.900 -24.205 -32.602  1.00 69.91           C
ANISOU 1177  CB  VAL H 156     8833   8753   8974  -1826    151   -188       C
ATOM   1178  CG1 VAL H 156      -8.564 -23.782 -33.223  1.00 66.23           C
ANISOU 1178  CG1 VAL H 156     8397   8265   8503  -1993    231   -194       C
ATOM   1179  CG2 VAL H 156      -9.825 -25.633 -32.073  1.00 73.19           C
ANISOU 1179  CG2 VAL H 156     9047   9328   9433  -1765    143   -152       C
ATOM   1180  N   SER H 157      -9.462 -20.982 -31.786  1.00 66.60           N
ANISOU 1180  N   SER H 157     8717   8113   8477  -2009    109   -331       N
ATOM   1181  CA  SER H 157      -9.328 -19.675 -32.433  1.00 74.69           C
ANISOU 1181  CA  SER H 157     9976   8948   9455  -2100    106   -351       C
ATOM   1182  C   SER H 157      -7.919 -19.565 -33.023  1.00 82.80           C
ANISOU 1182  C   SER H 157    11000   9986  10472  -2301    205   -333       C
ATOM   1183  O   SER H 157      -7.097 -20.456 -32.811  1.00 94.58           O
ANISOU 1183  O   SER H 157    12293  11641  12002  -2346    262   -324       O
ATOM   1184  CB  SER H 157      -9.602 -18.546 -31.434  1.00 74.70           C
ANISOU 1184  CB  SER H 157    10051   8895   9438  -2096     35   -436       C
ATOM   1185  OG  SER H 157      -8.578 -18.447 -30.460  1.00 70.78           O
ANISOU 1185  OG  SER H 157     9420   8518   8955  -2212     65   -478       O
ATOM   1186  N   TRP H 158      -7.648 -18.486 -33.760  1.00 76.41           N
ANISOU 1186  N   TRP H 158    10414   9008   9610  -2423    220   -335       N
ATOM   1187  CA  TRP H 158      -6.351 -18.300 -34.435  1.00 81.06           C
ANISOU 1187  CA  TRP H 158    11018   9607  10173  -2640    325   -325       C
ATOM   1188  C   TRP H 158      -5.758 -16.923 -34.158  1.00 87.09           C
ANISOU 1188  C   TRP H 158    11937  10262  10893  -2815    323   -376       C
ATOM   1189  O   TRP H 158      -6.450 -15.910 -34.281  1.00 95.06           O
ANISOU 1189  O   TRP H 158    13182  11077  11861  -2787    246   -385       O
ATOM   1190  CB  TRP H 158      -6.492 -18.535 -35.947  1.00 70.99           C
ANISOU 1190  CB  TRP H 158     9878   8239   8857  -2662    374   -255       C
ATOM   1191  CG  TRP H 158      -6.531 -19.985 -36.300  1.00 69.69           C
ANISOU 1191  CG  TRP H 158     9521   8220   8740  -2564    414   -214       C
ATOM   1192  CD1 TRP H 158      -7.634 -20.776 -36.383  1.00 68.39           C
ANISOU 1192  CD1 TRP H 158     9319   8063   8604  -2363    356   -178       C
ATOM   1193  CD2 TRP H 158      -5.410 -20.828 -36.583  1.00 69.70           C
ANISOU 1193  CD2 TRP H 158     9333   8384   8766  -2661    515   -217       C
ATOM   1194  NE1 TRP H 158      -7.277 -22.061 -36.708  1.00 67.56           N
ANISOU 1194  NE1 TRP H 158     9031   8099   8541  -2332    410   -149       N
ATOM   1195  CE2 TRP H 158      -5.916 -22.121 -36.838  1.00 68.35           C
ANISOU 1195  CE2 TRP H 158     9033   8296   8641  -2503    504   -176       C
ATOM   1196  CE3 TRP H 158      -4.027 -20.617 -36.646  1.00 70.83           C
ANISOU 1196  CE3 TRP H 158     9398   8617   8898  -2866    610   -261       C
ATOM   1197  CZ2 TRP H 158      -5.089 -23.200 -37.155  1.00 68.11           C
ANISOU 1197  CZ2 TRP H 158     8809   8422   8649  -2528    576   -178       C
ATOM   1198  CZ3 TRP H 158      -3.200 -21.693 -36.963  1.00 70.61           C
ANISOU 1198  CZ3 TRP H 158     9158   8763   8908  -2889    686   -273       C
ATOM   1199  CH2 TRP H 158      -3.738 -22.971 -37.215  1.00 69.26           C
ANISOU 1199  CH2 TRP H 158     8872   8658   8786  -2714    664   -232       C
ATOM   1200  N   ASN H 159      -4.473 -16.905 -33.797  1.00 81.42           N
ANISOU 1200  N   ASN H 159    11083   9667  10184  -2991    401   -416       N
ATOM   1201  CA  ASN H 159      -3.766 -15.693 -33.359  1.00 87.48           C
ANISOU 1201  CA  ASN H 159    11953  10368  10918  -3177    405   -476       C
ATOM   1202  C   ASN H 159      -4.578 -14.915 -32.318  1.00 94.49           C
ANISOU 1202  C   ASN H 159    12924  11166  11811  -3065    284   -528       C
ATOM   1203  O   ASN H 159      -4.831 -13.718 -32.464  1.00 94.16           O
ANISOU 1203  O   ASN H 159    13132  10925  11721  -3122    232   -547       O
ATOM   1204  CB  ASN H 159      -3.387 -14.818 -34.562  1.00 77.11           C
ANISOU 1204  CB  ASN H 159    10901   8878   9520  -3374    459   -444       C
ATOM   1205  CG  ASN H 159      -2.387 -15.492 -35.486  1.00100.17           C
ANISOU 1205  CG  ASN H 159    13713  11922  12425  -3525    596   -420       C
ATOM   1206  OD1 ASN H 159      -1.942 -16.611 -35.230  1.00110.74           O
ANISOU 1206  OD1 ASN H 159    14779  13473  13825  -3471    643   -435       O
ATOM   1207  ND2 ASN H 159      -2.027 -14.811 -36.572  1.00 96.17           N
ANISOU 1207  ND2 ASN H 159    13427  11282  11829  -3716    658   -388       N
ATOM   1208  N   SER H 160      -5.002 -15.642 -31.285  1.00 95.47           N
ANISOU 1208  N   SER H 160    12843  11440  11991  -2902    237   -553       N
ATOM   1209  CA  SER H 160      -5.770 -15.107 -30.154  1.00 94.13           C
ANISOU 1209  CA  SER H 160    12692  11244  11829  -2781    132   -618       C
ATOM   1210  C   SER H 160      -7.097 -14.417 -30.530  1.00 97.97           C
ANISOU 1210  C   SER H 160    13416  11522  12285  -2637     33   -618       C
ATOM   1211  O   SER H 160      -7.580 -13.564 -29.790  1.00 97.80           O
ANISOU 1211  O   SER H 160    13481  11424  12254  -2584    -54   -693       O
ATOM   1212  CB  SER H 160      -4.877 -14.172 -29.332  1.00 85.69           C
ANISOU 1212  CB  SER H 160    11629  10181  10750  -2946    133   -698       C
ATOM   1213  OG  SER H 160      -3.597 -14.756 -29.146  1.00 96.68           O
ANISOU 1213  OG  SER H 160    12810  11757  12166  -3087    223   -706       O
ATOM   1214  N   GLY H 161      -7.693 -14.821 -31.654  1.00105.96           N
ANISOU 1214  N   GLY H 161    14523  12453  13284  -2562     38   -546       N
ATOM   1215  CA  GLY H 161      -8.916 -14.199 -32.183  1.00109.87           C
ANISOU 1215  CA  GLY H 161    15251  12744  13748  -2422    -62   -547       C
ATOM   1216  C   GLY H 161      -8.722 -13.167 -33.292  1.00106.57           C
ANISOU 1216  C   GLY H 161    15148  12080  13264  -2547    -72   -515       C
ATOM   1217  O   GLY H 161      -9.709 -12.642 -33.817  1.00105.48           O
ANISOU 1217  O   GLY H 161    15224  11756  13096  -2425   -170   -514       O
ATOM   1218  N   ALA H 162      -7.468 -12.877 -33.651  1.00101.65           N
ANISOU 1218  N   ALA H 162    14557  11456  12610  -2793     24   -492       N
ATOM   1219  CA  ALA H 162      -7.146 -11.898 -34.699  1.00 92.34           C
ANISOU 1219  CA  ALA H 162    13687  10051  11349  -2961     30   -452       C
ATOM   1220  C   ALA H 162      -7.467 -12.443 -36.087  1.00 99.30           C
ANISOU 1220  C   ALA H 162    14663  10873  12192  -2935     65   -358       C
ATOM   1221  O   ALA H 162      -8.158 -11.790 -36.872  1.00103.51           O
ANISOU 1221  O   ALA H 162    15481  11181  12668  -2890    -17   -326       O
ATOM   1222  CB  ALA H 162      -5.679 -11.498 -34.622  1.00 78.97           C
ANISOU 1222  CB  ALA H 162    11967   8410   9629  -3252    137   -467       C
ATOM   1223  N   LEU H 163      -6.951 -13.638 -36.374  1.00 99.64           N
ANISOU 1223  N   LEU H 163    14474  11118  12266  -2959    178   -319       N
ATOM   1224  CA  LEU H 163      -7.223 -14.334 -37.630  1.00 95.28           C
ANISOU 1224  CA  LEU H 163    13967  10550  11686  -2924    221   -237       C
ATOM   1225  C   LEU H 163      -8.588 -15.004 -37.529  1.00 97.76           C
ANISOU 1225  C   LEU H 163    14223  10874  12047  -2638    127   -230       C
ATOM   1226  O   LEU H 163      -8.811 -15.845 -36.661  1.00107.36           O
ANISOU 1226  O   LEU H 163    15184  12271  13338  -2513    124   -260       O
ATOM   1227  CB  LEU H 163      -6.139 -15.371 -37.931  1.00 81.43           C
ANISOU 1227  CB  LEU H 163    11973   9015   9953  -3048    371   -217       C
ATOM   1228  CG  LEU H 163      -6.258 -16.198 -39.214  1.00 77.73           C
ANISOU 1228  CG  LEU H 163    11516   8562   9457  -3028    433   -144       C
ATOM   1229  CD1 LEU H 163      -6.430 -15.312 -40.435  1.00 94.68           C
ANISOU 1229  CD1 LEU H 163    14008  10475  11491  -3136    422    -87       C
ATOM   1230  CD2 LEU H 163      -5.035 -17.086 -39.377  1.00 81.44           C
ANISOU 1230  CD2 LEU H 163    11738   9255   9950  -3164    577   -155       C
ATOM   1231  N   THR H 164      -9.484 -14.616 -38.430  1.00103.39           N
ANISOU 1231  N   THR H 164    15182  11393  12710  -2547     48   -192       N
ATOM   1232  CA  THR H 164     -10.902 -14.983 -38.364  1.00106.13           C
ANISOU 1232  CA  THR H 164    15518  11715  13091  -2277    -64   -205       C
ATOM   1233  C   THR H 164     -11.511 -15.318 -39.744  1.00127.43           C
ANISOU 1233  C   THR H 164    18366  14308  15743  -2208    -79   -131       C
ATOM   1234  O   THR H 164     -12.275 -16.283 -39.860  1.00125.65           O
ANISOU 1234  O   THR H 164    18003  14177  15561  -2034    -95   -120       O
ATOM   1235  CB  THR H 164     -11.720 -13.877 -37.644  1.00102.68           C
ANISOU 1235  CB  THR H 164    15233  11127  12653  -2159   -213   -288       C
ATOM   1236  OG1 THR H 164     -13.105 -14.235 -37.612  1.00107.41           O
ANISOU 1236  OG1 THR H 164    15806  11722  13284  -1899   -318   -318       O
ATOM   1237  CG2 THR H 164     -11.568 -12.509 -38.325  1.00108.29           C
ANISOU 1237  CG2 THR H 164    16312  11559  13276  -2277   -277   -274       C
ATOM   1238  N   SER H 165     -11.181 -14.529 -40.772  1.00127.40           N
ANISOU 1238  N   SER H 165    18651  14112  15645  -2352    -76    -80       N
ATOM   1239  CA  SER H 165     -11.633 -14.783 -42.145  1.00114.45           C
ANISOU 1239  CA  SER H 165    17176  12366  13942  -2316    -86     -5       C
ATOM   1240  C   SER H 165     -11.004 -16.061 -42.714  1.00101.33           C
ANISOU 1240  C   SER H 165    15303  10903  12297  -2383     62     47       C
ATOM   1241  O   SER H 165      -9.798 -16.284 -42.579  1.00 91.19           O
ANISOU 1241  O   SER H 165    13887   9748  11013  -2578    193     49       O
ATOM   1242  CB  SER H 165     -11.285 -13.587 -43.045  1.00118.58           C
ANISOU 1242  CB  SER H 165    18073  12638  14343  -2493   -112     42       C
ATOM   1243  OG  SER H 165     -11.756 -13.763 -44.371  1.00117.26           O
ANISOU 1243  OG  SER H 165    18094  12357  14102  -2458   -134    116       O
ATOM   1244  N   GLY H 166     -11.837 -16.890 -43.342  1.00 96.73           N
ANISOU 1244  N   GLY H 166    14682  10342  11728  -2215     34     79       N
ATOM   1245  CA  GLY H 166     -11.383 -18.115 -44.007  1.00102.18           C
ANISOU 1245  CA  GLY H 166    15199  11194  12431  -2251    154    125       C
ATOM   1246  C   GLY H 166     -10.992 -19.261 -43.089  1.00 97.79           C
ANISOU 1246  C   GLY H 166    14281  10893  11981  -2209    225     92       C
ATOM   1247  O   GLY H 166     -10.242 -20.147 -43.498  1.00 97.65           O
ANISOU 1247  O   GLY H 166    14110  11018  11975  -2289    338    113       O
ATOM   1248  N   VAL H 167     -11.505 -19.246 -41.857  1.00107.64           N
ANISOU 1248  N   VAL H 167    15400  12197  13300  -2082    152     35       N
ATOM   1249  CA  VAL H 167     -11.226 -20.289 -40.860  1.00101.82           C
ANISOU 1249  CA  VAL H 167    14342  11688  12656  -2033    196      7       C
ATOM   1250  C   VAL H 167     -12.340 -21.347 -40.877  1.00 91.51           C
ANISOU 1250  C   VAL H 167    12916  10452  11403  -1818    142     18       C
ATOM   1251  O   VAL H 167     -13.517 -21.019 -41.050  1.00 94.29           O
ANISOU 1251  O   VAL H 167    13391  10694  11742  -1668     38      5       O
ATOM   1252  CB  VAL H 167     -11.033 -19.688 -39.437  1.00102.60           C
ANISOU 1252  CB  VAL H 167    14363  11830  12790  -2049    159    -62       C
ATOM   1253  CG1 VAL H 167     -12.347 -19.210 -38.818  1.00108.70           C
ANISOU 1253  CG1 VAL H 167    15201  12524  13577  -1859     23   -112       C
ATOM   1254  CG2 VAL H 167     -10.360 -20.690 -38.510  1.00 99.91           C
ANISOU 1254  CG2 VAL H 167    13716  11721  12523  -2064    222    -80       C
ATOM   1255  N   HIS H 168     -11.953 -22.610 -40.703  1.00 80.60           N
ANISOU 1255  N   HIS H 168    11296   9251  10079  -1805    208     34       N
ATOM   1256  CA  HIS H 168     -12.882 -23.739 -40.720  1.00 80.52           C
ANISOU 1256  CA  HIS H 168    11159   9318  10118  -1631    170     50       C
ATOM   1257  C   HIS H 168     -12.514 -24.738 -39.627  1.00 93.75           C
ANISOU 1257  C   HIS H 168    12561  11192  11868  -1612    195     36       C
ATOM   1258  O   HIS H 168     -11.486 -25.410 -39.726  1.00 90.24           O
ANISOU 1258  O   HIS H 168    11987  10854  11448  -1702    276     51       O
ATOM   1259  CB  HIS H 168     -12.842 -24.445 -42.079  1.00 91.80           C
ANISOU 1259  CB  HIS H 168    12629  10727  11523  -1632    219    105       C
ATOM   1260  CG  HIS H 168     -13.537 -23.701 -43.174  1.00 94.20           C
ANISOU 1260  CG  HIS H 168    13200  10840  11751  -1600    166    128       C
ATOM   1261  ND1 HIS H 168     -14.870 -23.354 -43.110  1.00 96.98           N
ANISOU 1261  ND1 HIS H 168    13651  11098  12101  -1432     45    104       N
ATOM   1262  CD2 HIS H 168     -13.092 -23.263 -44.375  1.00 98.15           C
ANISOU 1262  CD2 HIS H 168    13892  11229  12170  -1712    211    167       C
ATOM   1263  CE1 HIS H 168     -15.210 -22.721 -44.218  1.00 97.10           C
ANISOU 1263  CE1 HIS H 168    13913  10940  12040  -1431      6    131       C
ATOM   1264  NE2 HIS H 168     -14.150 -22.653 -45.002  1.00102.47           N
ANISOU 1264  NE2 HIS H 168    14664  11604  12666  -1607    107    176       N
ATOM   1265  N   THR H 169     -13.351 -24.820 -38.591  1.00 90.23           N
ANISOU 1265  N   THR H 169    12034  10796  11453  -1497    122      1       N
ATOM   1266  CA  THR H 169     -13.216 -25.832 -37.539  1.00 81.85           C
ANISOU 1266  CA  THR H 169    10738   9912  10450  -1465    126     -2       C
ATOM   1267  C   THR H 169     -14.266 -26.925 -37.752  1.00 74.53           C
ANISOU 1267  C   THR H 169     9737   9031   9548  -1324     88     26       C
ATOM   1268  O   THR H 169     -15.467 -26.650 -37.751  1.00 77.07           O
ANISOU 1268  O   THR H 169    10125   9302   9856  -1211     19      0       O
ATOM   1269  CB  THR H 169     -13.383 -25.216 -36.138  1.00 82.78           C
ANISOU 1269  CB  THR H 169    10804  10077  10570  -1459     78    -62       C
ATOM   1270  OG1 THR H 169     -12.508 -24.087 -35.997  1.00 81.29           O
ANISOU 1270  OG1 THR H 169    10710   9823  10353  -1591    104    -94       O
ATOM   1271  CG2 THR H 169     -13.062 -26.241 -35.056  1.00 64.46           C
ANISOU 1271  CG2 THR H 169     8259   7938   8294  -1455     86    -55       C
ATOM   1272  N   PHE H 170     -13.809 -28.160 -37.936  1.00 66.38           N
ANISOU 1272  N   PHE H 170     8568   8098   8557  -1329    129     70       N
ATOM   1273  CA  PHE H 170     -14.708 -29.269 -38.236  1.00 76.45           C
ANISOU 1273  CA  PHE H 170     9783   9409   9857  -1215     97    102       C
ATOM   1274  C   PHE H 170     -15.383 -29.793 -36.968  1.00 78.03           C
ANISOU 1274  C   PHE H 170     9847   9722  10077  -1153     45     87       C
ATOM   1275  O   PHE H 170     -14.801 -29.703 -35.880  1.00 88.26           O
ANISOU 1275  O   PHE H 170    11050  11102  11381  -1210     48     70       O
ATOM   1276  CB  PHE H 170     -13.956 -30.388 -38.965  1.00 75.27           C
ANISOU 1276  CB  PHE H 170     9554   9306   9740  -1242    152    148       C
ATOM   1277  CG  PHE H 170     -13.439 -29.971 -40.315  1.00 84.90           C
ANISOU 1277  CG  PHE H 170    10906  10428  10924  -1304    210    160       C
ATOM   1278  CD1 PHE H 170     -14.285 -29.944 -41.414  1.00 90.10           C
ANISOU 1278  CD1 PHE H 170    11697  10985  11552  -1233    190    178       C
ATOM   1279  CD2 PHE H 170     -12.113 -29.566 -40.483  1.00 87.24           C
ANISOU 1279  CD2 PHE H 170    11198  10740  11209  -1442    286    146       C
ATOM   1280  CE1 PHE H 170     -13.817 -29.544 -42.655  1.00 88.72           C
ANISOU 1280  CE1 PHE H 170    11660  10722  11328  -1302    243    193       C
ATOM   1281  CE2 PHE H 170     -11.643 -29.161 -41.722  1.00 80.38           C
ANISOU 1281  CE2 PHE H 170    10457   9792  10291  -1522    349    154       C
ATOM   1282  CZ  PHE H 170     -12.496 -29.155 -42.810  1.00 76.62           C
ANISOU 1282  CZ  PHE H 170    10125   9210   9776  -1453    327    183       C
ATOM   1283  N   PRO H 171     -16.624 -30.317 -37.097  1.00 72.23           N
ANISOU 1283  N   PRO H 171     9103   8997   9343  -1045     -3     89       N
ATOM   1284  CA  PRO H 171     -17.249 -31.022 -35.984  1.00 68.33           C
ANISOU 1284  CA  PRO H 171     8474   8629   8860  -1009    -40     84       C
ATOM   1285  C   PRO H 171     -16.427 -32.213 -35.531  1.00 84.27           C
ANISOU 1285  C   PRO H 171    10355  10748  10916  -1059    -20    140       C
ATOM   1286  O   PRO H 171     -15.783 -32.875 -36.351  1.00100.59           O
ANISOU 1286  O   PRO H 171    12415  12792  13013  -1073     12    183       O
ATOM   1287  CB  PRO H 171     -18.581 -31.493 -36.565  1.00 65.91           C
ANISOU 1287  CB  PRO H 171     8188   8306   8549   -904    -79     80       C
ATOM   1288  CG  PRO H 171     -18.905 -30.486 -37.597  1.00 69.92           C
ANISOU 1288  CG  PRO H 171     8866   8670   9031   -860    -91     49       C
ATOM   1289  CD  PRO H 171     -17.584 -30.094 -38.194  1.00 78.90           C
ANISOU 1289  CD  PRO H 171    10075   9736  10167   -958    -32     82       C
ATOM   1290  N   ALA H 172     -16.459 -32.471 -34.229  1.00 85.85           N
ANISOU 1290  N   ALA H 172    10451  11058  11108  -1082    -45    134       N
ATOM   1291  CA  ALA H 172     -15.672 -33.533 -33.629  1.00 84.30           C
ANISOU 1291  CA  ALA H 172    10139  10952  10941  -1125    -50    184       C
ATOM   1292  C   ALA H 172     -16.228 -34.877 -34.050  1.00 73.94           C
ANISOU 1292  C   ALA H 172     8789   9654   9651  -1075    -73    241       C
ATOM   1293  O   ALA H 172     -17.428 -35.007 -34.283  1.00 77.11           O
ANISOU 1293  O   ALA H 172     9218  10047  10033  -1019    -93    233       O
ATOM   1294  CB  ALA H 172     -15.670 -33.405 -32.112  1.00 99.03           C
ANISOU 1294  CB  ALA H 172    11926  12926  12776  -1165    -80    165       C
ATOM   1295  N   VAL H 173     -15.342 -35.859 -34.167  1.00 70.88           N
ANISOU 1295  N   VAL H 173     8339   9286   9304  -1092    -76    289       N
ATOM   1296  CA  VAL H 173     -15.715 -37.217 -34.520  1.00 77.69           C
ANISOU 1296  CA  VAL H 173     9172  10152  10192  -1050   -109    345       C
ATOM   1297  C   VAL H 173     -15.269 -38.119 -33.388  1.00 88.58           C
ANISOU 1297  C   VAL H 173    10463  11617  11577  -1083   -163    388       C
ATOM   1298  O   VAL H 173     -14.123 -38.035 -32.943  1.00 99.30           O
ANISOU 1298  O   VAL H 173    11771  13006  12953  -1120   -166    380       O
ATOM   1299  CB  VAL H 173     -15.037 -37.680 -35.825  1.00 74.19           C
ANISOU 1299  CB  VAL H 173     8750   9640   9797  -1025    -79    358       C
ATOM   1300  CG1 VAL H 173     -15.675 -38.974 -36.320  1.00 74.38           C
ANISOU 1300  CG1 VAL H 173     8767   9648   9845   -969   -117    406       C
ATOM   1301  CG2 VAL H 173     -15.125 -36.594 -36.891  1.00 90.63           C
ANISOU 1301  CG2 VAL H 173    10937  11636  11862  -1020    -21    318       C
ATOM   1302  N   LEU H 174     -16.169 -38.990 -32.935  1.00 88.24           N
ANISOU 1302  N   LEU H 174    10404  11611  11512  -1076   -210    430       N
ATOM   1303  CA  LEU H 174     -15.843 -39.953 -31.891  1.00 94.99           C
ANISOU 1303  CA  LEU H 174    11204  12531  12358  -1112   -276    485       C
ATOM   1304  C   LEU H 174     -15.084 -41.107 -32.551  1.00 90.24           C
ANISOU 1304  C   LEU H 174    10590  11877  11822  -1073   -313    529       C
ATOM   1305  O   LEU H 174     -15.574 -41.700 -33.514  1.00 93.43           O
ANISOU 1305  O   LEU H 174    11028  12221  12252  -1027   -310    546       O
ATOM   1306  CB  LEU H 174     -17.111 -40.455 -31.187  1.00 97.03           C
ANISOU 1306  CB  LEU H 174    11463  12848  12555  -1141   -308    515       C
ATOM   1307  CG  LEU H 174     -17.009 -40.682 -29.677  1.00 96.88           C
ANISOU 1307  CG  LEU H 174    11407  12928  12476  -1215   -356    543       C
ATOM   1308  CD1 LEU H 174     -18.374 -41.078 -29.133  1.00 97.23           C
ANISOU 1308  CD1 LEU H 174    11454  13041  12446  -1261   -366    558       C
ATOM   1309  CD2 LEU H 174     -15.968 -41.730 -29.323  1.00101.67           C
ANISOU 1309  CD2 LEU H 174    11996  13521  13112  -1223   -431    610       C
ATOM   1310  N   GLN H 175     -13.887 -41.395 -32.043  1.00 91.28           N
ANISOU 1310  N   GLN H 175    10669  12035  11981  -1084   -352    535       N
ATOM   1311  CA  GLN H 175     -13.035 -42.466 -32.569  1.00 91.82           C
ANISOU 1311  CA  GLN H 175    10711  12062  12115  -1033   -401    555       C
ATOM   1312  C   GLN H 175     -13.409 -43.807 -31.945  1.00 99.64           C
ANISOU 1312  C   GLN H 175    11717  13049  13094  -1031   -505    634       C
ATOM   1313  O   GLN H 175     -14.270 -43.872 -31.069  1.00104.17           O
ANISOU 1313  O   GLN H 175    12315  13665  13600  -1087   -529    675       O
ATOM   1314  CB  GLN H 175     -11.563 -42.159 -32.286  1.00 94.45           C
ANISOU 1314  CB  GLN H 175    10969  12434  12483  -1039   -406    507       C
ATOM   1315  CG  GLN H 175     -11.084 -40.829 -32.848  1.00102.55           C
ANISOU 1315  CG  GLN H 175    11988  13463  13513  -1069   -302    431       C
ATOM   1316  CD  GLN H 175      -9.636 -40.544 -32.503  1.00115.68           C
ANISOU 1316  CD  GLN H 175    13563  15182  15206  -1091   -305    375       C
ATOM   1317  OE1 GLN H 175      -9.322 -39.531 -31.873  1.00112.61           O
ANISOU 1317  OE1 GLN H 175    13159  14841  14788  -1154   -274    337       O
ATOM   1318  NE2 GLN H 175      -8.742 -41.445 -32.905  1.00127.74           N
ANISOU 1318  NE2 GLN H 175    15028  16711  16797  -1037   -348    358       N
ATOM   1319  N   SER H 176     -12.761 -44.873 -32.405  1.00101.50           N
ANISOU 1319  N   SER H 176    11942  13234  13392   -971   -570    651       N
ATOM   1320  CA  SER H 176     -12.918 -46.207 -31.806  1.00 96.06           C
ANISOU 1320  CA  SER H 176    11286  12518  12696   -966   -692    730       C
ATOM   1321  C   SER H 176     -12.460 -46.239 -30.343  1.00 96.07           C
ANISOU 1321  C   SER H 176    11271  12583  12648  -1017   -771    761       C
ATOM   1322  O   SER H 176     -13.060 -46.928 -29.519  1.00100.35           O
ANISOU 1322  O   SER H 176    11870  13129  13131  -1069   -845    839       O
ATOM   1323  CB  SER H 176     -12.131 -47.246 -32.607  1.00102.93           C
ANISOU 1323  CB  SER H 176    12143  13314  13650   -872   -758    720       C
ATOM   1324  OG  SER H 176     -12.314 -47.056 -33.999  1.00122.32           O
ANISOU 1324  OG  SER H 176    14601  15725  16149   -825   -674    673       O
ATOM   1325  N   SER H 177     -11.405 -45.479 -30.041  1.00 92.39           N
ANISOU 1325  N   SER H 177    10732  12172  12201  -1013   -751    699       N
ATOM   1326  CA  SER H 177     -10.826 -45.377 -28.695  1.00 88.03           C
ANISOU 1326  CA  SER H 177    10154  11689  11606  -1054   -823    712       C
ATOM   1327  C   SER H 177     -11.763 -44.849 -27.599  1.00 92.47           C
ANISOU 1327  C   SER H 177    10753  12321  12060  -1156   -803    750       C
ATOM   1328  O   SER H 177     -11.532 -45.114 -26.419  1.00 98.49           O
ANISOU 1328  O   SER H 177    11525  13131  12766  -1199   -887    790       O
ATOM   1329  CB  SER H 177      -9.596 -44.469 -28.746  1.00 96.17           C
ANISOU 1329  CB  SER H 177    11088  12773  12679  -1039   -780    617       C
ATOM   1330  OG  SER H 177      -9.949 -43.177 -29.215  1.00109.54           O
ANISOU 1330  OG  SER H 177    12775  14488  14358  -1081   -644    561       O
ATOM   1331  N   GLY H 178     -12.791 -44.094 -27.982  1.00 94.60           N
ANISOU 1331  N   GLY H 178    11042  12604  12298  -1190   -698    728       N
ATOM   1332  CA  GLY H 178     -13.708 -43.463 -27.029  1.00 74.01           C
ANISOU 1332  CA  GLY H 178     8449  10080   9590  -1277   -665    732       C
ATOM   1333  C   GLY H 178     -13.422 -41.988 -26.791  1.00 79.43           C
ANISOU 1333  C   GLY H 178     9090  10824  10264  -1298   -584    646       C
ATOM   1334  O   GLY H 178     -14.050 -41.379 -25.927  1.00 95.60           O
ANISOU 1334  O   GLY H 178    11139  12951  12232  -1361   -561    630       O
ATOM   1335  N   LEU H 179     -12.487 -41.413 -27.555  1.00 86.13           N
ANISOU 1335  N   LEU H 179     9900  11638  11187  -1251   -541    584       N
ATOM   1336  CA  LEU H 179     -12.135 -39.995 -27.464  1.00 80.86           C
ANISOU 1336  CA  LEU H 179     9205  11003  10513  -1278   -465    501       C
ATOM   1337  C   LEU H 179     -12.431 -39.272 -28.770  1.00 74.32           C
ANISOU 1337  C   LEU H 179     8410  10104   9724  -1246   -370    452       C
ATOM   1338  O   LEU H 179     -12.479 -39.883 -29.836  1.00 90.75           O
ANISOU 1338  O   LEU H 179    10510  12116  11855  -1194   -362    471       O
ATOM   1339  CB  LEU H 179     -10.654 -39.832 -27.128  1.00 81.44           C
ANISOU 1339  CB  LEU H 179     9210  11108  10627  -1280   -496    464       C
ATOM   1340  CG  LEU H 179     -10.181 -40.539 -25.852  1.00 97.54           C
ANISOU 1340  CG  LEU H 179    11222  13210  12630  -1300   -609    508       C
ATOM   1341  CD1 LEU H 179      -9.632 -41.929 -26.151  1.00103.27           C
ANISOU 1341  CD1 LEU H 179    11942  13887  13411  -1233   -709    559       C
ATOM   1342  CD2 LEU H 179      -9.125 -39.716 -25.133  1.00106.03           C
ANISOU 1342  CD2 LEU H 179    12229  14355  13702  -1335   -613    442       C
ATOM   1343  N   TYR H 180     -12.610 -37.959 -28.674  1.00 79.74           N
ANISOU 1343  N   TYR H 180     9113  10803  10383  -1277   -306    388       N
ATOM   1344  CA  TYR H 180     -12.919 -37.114 -29.826  1.00 68.20           C
ANISOU 1344  CA  TYR H 180     7709   9263   8942  -1254   -228    343       C
ATOM   1345  C   TYR H 180     -11.664 -36.583 -30.499  1.00 86.42           C
ANISOU 1345  C   TYR H 180     9999  11537  11299  -1270   -181    297       C
ATOM   1346  O   TYR H 180     -10.575 -36.583 -29.915  1.00 97.92           O
ANISOU 1346  O   TYR H 180    11386  13048  12771  -1304   -203    278       O
ATOM   1347  CB  TYR H 180     -13.805 -35.945 -29.396  1.00 73.06           C
ANISOU 1347  CB  TYR H 180     8368   9894   9499  -1273   -196    290       C
ATOM   1348  CG  TYR H 180     -15.154 -36.401 -28.902  1.00 81.78           C
ANISOU 1348  CG  TYR H 180     9478  11044  10549  -1261   -224    313       C
ATOM   1349  CD1 TYR H 180     -16.197 -36.642 -29.796  1.00 82.62           C
ANISOU 1349  CD1 TYR H 180     9631  11101  10662  -1209   -208    318       C
ATOM   1350  CD2 TYR H 180     -15.387 -36.620 -27.543  1.00 74.02           C
ANISOU 1350  CD2 TYR H 180     8452  10169   9504  -1312   -265    324       C
ATOM   1351  CE1 TYR H 180     -17.436 -37.074 -29.350  1.00 96.06           C
ANISOU 1351  CE1 TYR H 180    11323  12863  12313  -1210   -228    326       C
ATOM   1352  CE2 TYR H 180     -16.621 -37.055 -27.089  1.00 80.84           C
ANISOU 1352  CE2 TYR H 180     9315  11095  10307  -1323   -280    338       C
ATOM   1353  CZ  TYR H 180     -17.643 -37.279 -27.996  1.00 96.61           C
ANISOU 1353  CZ  TYR H 180    11345  13046  12315  -1274   -259    335       C
ATOM   1354  OH  TYR H 180     -18.872 -37.708 -27.553  1.00107.68           O
ANISOU 1354  OH  TYR H 180    12731  14526  13656  -1296   -268    336       O
ATOM   1355  N   SER H 181     -11.825 -36.144 -31.743  1.00 77.66           N
ANISOU 1355  N   SER H 181     8955  10344  10208  -1250   -119    277       N
ATOM   1356  CA  SER H 181     -10.777 -35.399 -32.444  1.00 83.37           C
ANISOU 1356  CA  SER H 181     9685  11037  10956  -1294    -54    226       C
ATOM   1357  C   SER H 181     -11.370 -34.545 -33.557  1.00 75.36           C
ANISOU 1357  C   SER H 181     8790   9920   9921  -1290      9    206       C
ATOM   1358  O   SER H 181     -12.462 -34.822 -34.049  1.00 78.27           O
ANISOU 1358  O   SER H 181     9220  10241  10279  -1228     -3    233       O
ATOM   1359  CB  SER H 181      -9.708 -36.338 -33.005  1.00 88.41           C
ANISOU 1359  CB  SER H 181    10244  11693  11654  -1278    -57    228       C
ATOM   1360  OG  SER H 181     -10.283 -37.322 -33.843  1.00 99.95           O
ANISOU 1360  OG  SER H 181    11731  13107  13140  -1205    -72    273       O
ATOM   1361  N   LEU H 182     -10.645 -33.495 -33.924  1.00 69.33           N
ANISOU 1361  N   LEU H 182     8068   9124   9149  -1361     68    157       N
ATOM   1362  CA  LEU H 182     -11.053 -32.600 -35.000  1.00 68.47           C
ANISOU 1362  CA  LEU H 182     8100   8903   9012  -1371    120    142       C
ATOM   1363  C   LEU H 182      -9.872 -31.799 -35.517  1.00 76.50           C
ANISOU 1363  C   LEU H 182     9142   9901  10024  -1479    192     99       C
ATOM   1364  O   LEU H 182      -8.798 -31.791 -34.910  1.00 93.82           O
ANISOU 1364  O   LEU H 182    11233  12177  12237  -1545    202     66       O
ATOM   1365  CB  LEU H 182     -12.157 -31.649 -34.529  1.00 70.00           C
ANISOU 1365  CB  LEU H 182     8388   9050   9159  -1346     91    121       C
ATOM   1366  CG  LEU H 182     -11.876 -30.728 -33.333  1.00 71.82           C
ANISOU 1366  CG  LEU H 182     8601   9323   9365  -1405     76     73       C
ATOM   1367  CD1 LEU H 182     -11.068 -29.486 -33.698  1.00 60.65           C
ANISOU 1367  CD1 LEU H 182     7273   7839   7931  -1505    128     27       C
ATOM   1368  CD2 LEU H 182     -13.195 -30.319 -32.694  1.00 76.14           C
ANISOU 1368  CD2 LEU H 182     9189   9866   9874  -1340     26     51       C
ATOM   1369  N   SER H 183     -10.087 -31.126 -36.642  1.00 70.51           N
ANISOU 1369  N   SER H 183     8523   9034   9232  -1502    240     96       N
ATOM   1370  CA  SER H 183      -9.113 -30.196 -37.195  1.00 63.24           C
ANISOU 1370  CA  SER H 183     7665   8079   8284  -1630    315     58       C
ATOM   1371  C   SER H 183      -9.721 -28.802 -37.292  1.00 71.47           C
ANISOU 1371  C   SER H 183     8893   8995   9268  -1662    309     44       C
ATOM   1372  O   SER H 183     -10.920 -28.654 -37.537  1.00 76.97           O
ANISOU 1372  O   SER H 183     9693   9609   9944  -1567    261     64       O
ATOM   1373  CB  SER H 183      -8.657 -30.667 -38.572  1.00 82.40           C
ANISOU 1373  CB  SER H 183    10111  10486  10710  -1653    382     68       C
ATOM   1374  OG  SER H 183      -8.166 -31.992 -38.504  1.00 87.22           O
ANISOU 1374  OG  SER H 183    10556  11203  11382  -1600    372     70       O
ATOM   1375  N   SER H 184      -8.894 -27.790 -37.054  1.00 63.86           N
ANISOU 1375  N   SER H 184     7967   8017   8277  -1791    347      2       N
ATOM   1376  CA  SER H 184      -9.233 -26.416 -37.383  1.00 73.23           C
ANISOU 1376  CA  SER H 184     9361   9059   9403  -1846    346    -12       C
ATOM   1377  C   SER H 184      -8.219 -25.968 -38.420  1.00 74.62           C
ANISOU 1377  C   SER H 184     9617   9196   9541  -2002    440    -18       C
ATOM   1378  O   SER H 184      -7.018 -26.017 -38.164  1.00 78.84           O
ANISOU 1378  O   SER H 184    10034   9831  10090  -2120    499    -56       O
ATOM   1379  CB  SER H 184      -9.187 -25.515 -36.149  1.00 82.67           C
ANISOU 1379  CB  SER H 184    10557  10261  10592  -1882    305    -61       C
ATOM   1380  OG  SER H 184      -9.721 -24.231 -36.439  1.00 78.65           O
ANISOU 1380  OG  SER H 184    10266   9590  10028  -1901    276    -78       O
ATOM   1381  N   VAL H 185      -8.712 -25.554 -39.589  1.00 71.13           N
ANISOU 1381  N   VAL H 185     9368   8616   9042  -2005    451     14       N
ATOM   1382  CA  VAL H 185      -7.867 -25.128 -40.708  1.00 71.55           C
ANISOU 1382  CA  VAL H 185     9527   8624   9036  -2165    545     17       C
ATOM   1383  C   VAL H 185      -8.238 -23.714 -41.133  1.00 75.04           C
ANISOU 1383  C   VAL H 185    10246   8873   9394  -2238    521     26       C
ATOM   1384  O   VAL H 185      -9.372 -23.277 -40.932  1.00 84.69           O
ANISOU 1384  O   VAL H 185    11591   9980  10607  -2115    424     37       O
ATOM   1385  CB  VAL H 185      -7.964 -26.087 -41.923  1.00 71.36           C
ANISOU 1385  CB  VAL H 185     9490   8616   9006  -2120    588     53       C
ATOM   1386  CG1 VAL H 185      -7.437 -27.465 -41.557  1.00 76.11           C
ANISOU 1386  CG1 VAL H 185     9830   9399   9692  -2061    607     35       C
ATOM   1387  CG2 VAL H 185      -9.388 -26.196 -42.458  1.00 79.94           C
ANISOU 1387  CG2 VAL H 185    10716   9581  10076  -1962    508    102       C
ATOM   1388  N   VAL H 186      -7.272 -23.007 -41.713  1.00 81.93           N
ANISOU 1388  N   VAL H 186    11218   9712  10202  -2440    606     16       N
ATOM   1389  CA  VAL H 186      -7.476 -21.646 -42.221  1.00 88.29           C
ANISOU 1389  CA  VAL H 186    12319  10316  10913  -2542    585     33       C
ATOM   1390  C   VAL H 186      -6.638 -21.465 -43.488  1.00 91.56           C
ANISOU 1390  C   VAL H 186    12842  10709  11239  -2739    699     54       C
ATOM   1391  O   VAL H 186      -5.596 -22.112 -43.628  1.00 86.53           O
ANISOU 1391  O   VAL H 186    12017  10241  10621  -2840    806     22       O
ATOM   1392  CB  VAL H 186      -7.129 -20.584 -41.139  1.00 74.20           C
ANISOU 1392  CB  VAL H 186    10566   8497   9129  -2630    553    -17       C
ATOM   1393  CG1 VAL H 186      -5.643 -20.580 -40.800  1.00 80.26           C
ANISOU 1393  CG1 VAL H 186    11176   9414   9905  -2833    663    -67       C
ATOM   1394  CG2 VAL H 186      -7.583 -19.193 -41.553  1.00 95.17           C
ANISOU 1394  CG2 VAL H 186    13551  10912  11697  -2690    491      1       C
ATOM   1395  N   THR H 187      -7.105 -20.621 -44.410  1.00 93.38           N
ANISOU 1395  N   THR H 187    13373  10739  11369  -2787    670    102       N
ATOM   1396  CA  THR H 187      -6.326 -20.258 -45.608  1.00 94.71           C
ANISOU 1396  CA  THR H 187    13692  10870  11425  -3009    779    126       C
ATOM   1397  C   THR H 187      -5.835 -18.812 -45.522  1.00 87.03           C
ANISOU 1397  C   THR H 187    12950   9755  10364  -3223    784    122       C
ATOM   1398  O   THR H 187      -6.558 -17.930 -45.054  1.00 99.39           O
ANISOU 1398  O   THR H 187    14695  11147  11923  -3153    663    130       O
ATOM   1399  CB  THR H 187      -7.119 -20.451 -46.915  1.00 93.16           C
ANISOU 1399  CB  THR H 187    13691  10551  11155  -2934    752    195       C
ATOM   1400  OG1 THR H 187      -8.390 -19.796 -46.811  1.00109.68           O
ANISOU 1400  OG1 THR H 187    16001  12438  13235  -2774    597    226       O
ATOM   1401  CG2 THR H 187      -7.327 -21.927 -47.197  1.00 75.63           C
ANISOU 1401  CG2 THR H 187    11240   8488   9006  -2781    780    193       C
ATOM   1402  N   VAL H 188      -4.598 -18.593 -45.969  1.00 82.72           N
ANISOU 1402  N   VAL H 188    12391   9289   9752  -3487    923    101       N
ATOM   1403  CA  VAL H 188      -3.938 -17.281 -45.923  1.00 98.42           C
ANISOU 1403  CA  VAL H 188    14582  11164  11649  -3742    951     93       C
ATOM   1404  C   VAL H 188      -3.011 -17.119 -47.136  1.00110.29           C
ANISOU 1404  C   VAL H 188    16188  12696  13021  -4020   1100    108       C
ATOM   1405  O   VAL H 188      -2.745 -18.102 -47.832  1.00107.30           O
ANISOU 1405  O   VAL H 188    15659  12467  12643  -4005   1190    102       O
ATOM   1406  CB  VAL H 188      -3.122 -17.102 -44.617  1.00102.89           C
ANISOU 1406  CB  VAL H 188    14931  11868  12296  -3816    976      7       C
ATOM   1407  CG1 VAL H 188      -4.045 -16.995 -43.409  1.00108.87           C
ANISOU 1407  CG1 VAL H 188    15646  12570  13151  -3582    827     -8       C
ATOM   1408  CG2 VAL H 188      -2.116 -18.234 -44.420  1.00 99.85           C
ANISOU 1408  CG2 VAL H 188    14179  11777  11983  -3849   1099    -62       C
ATOM   1409  N   PRO H 189      -2.523 -15.887 -47.404  1.00106.62           N
ANISOU 1409  N   PRO H 189    15983  12089  12437  -4280   1127    124       N
ATOM   1410  CA  PRO H 189      -1.527 -15.703 -48.468  1.00105.36           C
ANISOU 1410  CA  PRO H 189    15904  11986  12140  -4588   1289    128       C
ATOM   1411  C   PRO H 189      -0.245 -16.514 -48.251  1.00116.98           C
ANISOU 1411  C   PRO H 189    17001  13780  13666  -4712   1455     23       C
ATOM   1412  O   PRO H 189       0.290 -16.524 -47.145  1.00136.70           O
ANISOU 1412  O   PRO H 189    19278  16400  16260  -4716   1459    -56       O
ATOM   1413  CB  PRO H 189      -1.221 -14.203 -48.400  1.00109.51           C
ANISOU 1413  CB  PRO H 189    16744  12310  12556  -4838   1268    150       C
ATOM   1414  CG  PRO H 189      -2.465 -13.594 -47.864  1.00115.74           C
ANISOU 1414  CG  PRO H 189    17743  12847  13385  -4609   1063    197       C
ATOM   1415  CD  PRO H 189      -3.006 -14.591 -46.884  1.00108.87           C
ANISOU 1415  CD  PRO H 189    16547  12127  12691  -4296    998    148       C
ATOM   1416  N   SER H 190       0.233 -17.183 -49.300  1.00109.29           N
ANISOU 1416  N   SER H 190    15955  12943  12628  -4805   1585     12       N
ATOM   1417  CA  SER H 190       1.476 -17.966 -49.233  1.00114.95           C
ANISOU 1417  CA  SER H 190    16316  13972  13386  -4921   1743   -106       C
ATOM   1418  C   SER H 190       2.727 -17.091 -49.047  1.00120.07           C
ANISOU 1418  C   SER H 190    16963  14698  13960  -5274   1865   -178       C
ATOM   1419  O   SER H 190       3.741 -17.563 -48.533  1.00128.77           O
ANISOU 1419  O   SER H 190    17738  16055  15133  -5341   1957   -299       O
ATOM   1420  CB  SER H 190       1.628 -18.850 -50.477  1.00113.41           C
ANISOU 1420  CB  SER H 190    16063  13897  13130  -4931   1850   -109       C
ATOM   1421  OG  SER H 190       1.532 -18.085 -51.663  1.00148.11           O
ANISOU 1421  OG  SER H 190    20807  18133  17337  -5143   1897    -31       O
ATOM   1422  N   SER H 191       2.653 -15.830 -49.476  1.00113.75           N
ANISOU 1422  N   SER H 191    16530  13677  13015  -5498   1858   -107       N
ATOM   1423  CA  SER H 191       3.711 -14.847 -49.221  1.00126.20           C
ANISOU 1423  CA  SER H 191    18155  15282  14515  -5844   1952   -163       C
ATOM   1424  C   SER H 191       3.847 -14.480 -47.735  1.00128.03           C
ANISOU 1424  C   SER H 191    18249  15522  14875  -5776   1866   -222       C
ATOM   1425  O   SER H 191       4.939 -14.120 -47.287  1.00124.40           O
ANISOU 1425  O   SER H 191    17650  15207  14410  -6010   1962   -318       O
ATOM   1426  CB  SER H 191       3.467 -13.579 -50.047  1.00130.11           C
ANISOU 1426  CB  SER H 191    19126  15494  14817  -6086   1938    -55       C
ATOM   1427  OG  SER H 191       2.177 -13.048 -49.798  1.00130.76           O
ANISOU 1427  OG  SER H 191    19496  15270  14919  -5864   1735     52       O
ATOM   1428  N   SER H 192       2.747 -14.569 -46.980  1.00127.01           N
ANISOU 1428  N   SER H 192    18154  15251  14854  -5463   1689   -172       N
ATOM   1429  CA  SER H 192       2.751 -14.281 -45.535  1.00120.56           C
ANISOU 1429  CA  SER H 192    17207  14443  14158  -5367   1596   -227       C
ATOM   1430  C   SER H 192       3.452 -15.346 -44.674  1.00118.66           C
ANISOU 1430  C   SER H 192    16509  14514  14063  -5262   1644   -345       C
ATOM   1431  O   SER H 192       3.786 -15.071 -43.520  1.00125.97           O
ANISOU 1431  O   SER H 192    17301  15494  15067  -5258   1602   -410       O
ATOM   1432  CB  SER H 192       1.322 -14.051 -45.019  1.00113.76           C
ANISOU 1432  CB  SER H 192    16521  13346  13356  -5068   1395   -149       C
ATOM   1433  OG  SER H 192       0.601 -15.265 -44.899  1.00114.30           O
ANISOU 1433  OG  SER H 192    16386  13508  13533  -4752   1341   -138       O
ATOM   1434  N   LEU H 193       3.654 -16.549 -45.221  1.00110.66           N
ANISOU 1434  N   LEU H 193    15267  13695  13085  -5167   1718   -374       N
ATOM   1435  CA  LEU H 193       4.451 -17.595 -44.553  1.00108.59           C
ANISOU 1435  CA  LEU H 193    14580  13732  12948  -5087   1766   -495       C
ATOM   1436  C   LEU H 193       5.890 -17.103 -44.367  1.00124.95           C
ANISOU 1436  C   LEU H 193    16513  15982  14982  -5403   1900   -617       C
ATOM   1437  O   LEU H 193       6.502 -16.604 -45.314  1.00148.41           O
ANISOU 1437  O   LEU H 193    19608  18965  17818  -5691   2033   -628       O
ATOM   1438  CB  LEU H 193       4.461 -18.900 -45.367  1.00109.68           C
ANISOU 1438  CB  LEU H 193    14536  14026  13110  -4957   1826   -510       C
ATOM   1439  CG  LEU H 193       3.277 -19.872 -45.282  1.00117.78           C
ANISOU 1439  CG  LEU H 193    15531  14990  14229  -4601   1701   -436       C
ATOM   1440  CD1 LEU H 193       1.921 -19.184 -45.371  1.00126.92           C
ANISOU 1440  CD1 LEU H 193    17029  15848  15346  -4484   1570   -305       C
ATOM   1441  CD2 LEU H 193       3.408 -20.931 -46.368  1.00114.95           C
ANISOU 1441  CD2 LEU H 193    15063  14758  13854  -4553   1785   -452       C
ATOM   1442  N   GLY H 194       6.420 -17.242 -43.154  1.00112.84           N
ANISOU 1442  N   GLY H 194    14725  14591  13558  -5356   1865   -711       N
ATOM   1443  CA  GLY H 194       7.723 -16.669 -42.809  1.00117.93           C
ANISOU 1443  CA  GLY H 194    15238  15393  14175  -5647   1970   -835       C
ATOM   1444  C   GLY H 194       7.738 -15.147 -42.711  1.00125.11           C
ANISOU 1444  C   GLY H 194    16466  16090  14979  -5903   1964   -793       C
ATOM   1445  O   GLY H 194       8.792 -14.526 -42.863  1.00127.19           O
ANISOU 1445  O   GLY H 194    16709  16450  15167  -6226   2085   -876       O
ATOM   1446  N   THR H 195       6.568 -14.552 -42.466  1.00125.84           N
ANISOU 1446  N   THR H 195    16852  15896  15066  -5761   1819   -673       N
ATOM   1447  CA  THR H 195       6.428 -13.112 -42.213  1.00127.09           C
ANISOU 1447  CA  THR H 195    17328  15815  15144  -5945   1769   -632       C
ATOM   1448  C   THR H 195       5.516 -12.901 -41.001  1.00123.44           C
ANISOU 1448  C   THR H 195    16900  15215  14786  -5680   1585   -604       C
ATOM   1449  O   THR H 195       5.928 -12.274 -40.022  1.00130.00           O
ANISOU 1449  O   THR H 195    17689  16055  15651  -5762   1551   -669       O
ATOM   1450  CB  THR H 195       5.876 -12.358 -43.442  1.00129.25           C
ANISOU 1450  CB  THR H 195    18027  15825  15257  -6085   1779   -509       C
ATOM   1451  OG1 THR H 195       6.678 -12.659 -44.590  1.00148.57           O
ANISOU 1451  OG1 THR H 195    20427  18422  17599  -6322   1957   -536       O
ATOM   1452  CG2 THR H 195       5.882 -10.844 -43.211  1.00118.85           C
ANISOU 1452  CG2 THR H 195    17048  14259  13850  -6309   1728   -477       C
ATOM   1453  N   GLN H 196       4.284 -13.413 -41.077  1.00105.56           N
ANISOU 1453  N   GLN H 196    14708  12831  12568  -5373   1470   -516       N
ATOM   1454  CA  GLN H 196       3.390 -13.496 -39.919  1.00116.18           C
ANISOU 1454  CA  GLN H 196    16013  14109  14022  -5088   1308   -506       C
ATOM   1455  C   GLN H 196       3.415 -14.909 -39.328  1.00117.03           C
ANISOU 1455  C   GLN H 196    15744  14459  14261  -4844   1298   -552       C
ATOM   1456  O   GLN H 196       3.446 -15.899 -40.063  1.00108.52           O
ANISOU 1456  O   GLN H 196    14545  13495  13194  -4772   1359   -538       O
ATOM   1457  CB  GLN H 196       1.955 -13.111 -40.294  1.00119.49           C
ANISOU 1457  CB  GLN H 196    16751  14243  14407  -4903   1176   -393       C
ATOM   1458  CG  GLN H 196       1.001 -13.108 -39.101  1.00127.78           C
ANISOU 1458  CG  GLN H 196    17765  15228  15556  -4625   1015   -398       C
ATOM   1459  CD  GLN H 196      -0.271 -12.317 -39.337  1.00133.19           C
ANISOU 1459  CD  GLN H 196    18799  15611  16196  -4499    874   -321       C
ATOM   1460  OE1 GLN H 196      -0.749 -12.202 -40.465  1.00140.76           O
ANISOU 1460  OE1 GLN H 196    19989  16422  17073  -4508    873   -241       O
ATOM   1461  NE2 GLN H 196      -0.837 -11.777 -38.261  1.00132.54           N
ANISOU 1461  NE2 GLN H 196    18754  15441  16165  -4370    747   -355       N
ATOM   1462  N   THR H 197       3.400 -14.982 -37.997  1.00112.12           N
ANISOU 1462  N   THR H 197    14955  13910  13735  -4722   1214   -607       N
ATOM   1463  CA  THR H 197       3.329 -16.250 -37.273  1.00101.78           C
ANISOU 1463  CA  THR H 197    13326  12800  12545  -4481   1173   -639       C
ATOM   1464  C   THR H 197       1.864 -16.654 -37.111  1.00 98.52           C
ANISOU 1464  C   THR H 197    13006  12254  12172  -4181   1045   -550       C
ATOM   1465  O   THR H 197       0.989 -15.795 -36.965  1.00 90.19           O
ANISOU 1465  O   THR H 197    12203  10982  11082  -4135    954   -503       O
ATOM   1466  CB  THR H 197       3.998 -16.152 -35.883  1.00 96.62           C
ANISOU 1466  CB  THR H 197    12456  12293  11964  -4496   1138   -739       C
ATOM   1467  OG1 THR H 197       3.268 -15.242 -35.050  1.00 98.53           O
ANISOU 1467  OG1 THR H 197    12876  12358  12203  -4438   1021   -720       O
ATOM   1468  CG2 THR H 197       5.446 -15.675 -36.009  1.00 85.46           C
ANISOU 1468  CG2 THR H 197    10944  11016  10512  -4805   1262   -843       C
ATOM   1469  N   TYR H 198       1.611 -17.961 -37.135  1.00 81.11           N
ANISOU 1469  N   TYR H 198    10596  10183  10038  -3980   1034   -536       N
ATOM   1470  CA  TYR H 198       0.257 -18.503 -37.027  1.00 93.47           C
ANISOU 1470  CA  TYR H 198    12216  11657  11642  -3706    925   -459       C
ATOM   1471  C   TYR H 198       0.173 -19.482 -35.863  1.00 93.91           C
ANISOU 1471  C   TYR H 198    12000  11879  11802  -3513    856   -490       C
ATOM   1472  O   TYR H 198       0.826 -20.526 -35.883  1.00 96.06           O
ANISOU 1472  O   TYR H 198    12031  12340  12126  -3482    898   -524       O
ATOM   1473  CB  TYR H 198      -0.147 -19.170 -38.344  1.00102.12           C
ANISOU 1473  CB  TYR H 198    13377  12718  12705  -3650    971   -391       C
ATOM   1474  CG  TYR H 198      -0.325 -18.170 -39.464  1.00102.93           C
ANISOU 1474  CG  TYR H 198    13800  12619  12690  -3812   1010   -339       C
ATOM   1475  CD1 TYR H 198      -1.443 -17.336 -39.501  1.00109.76           C
ANISOU 1475  CD1 TYR H 198    14949  13241  13514  -3731    904   -278       C
ATOM   1476  CD2 TYR H 198       0.632 -18.031 -40.470  1.00 93.87           C
ANISOU 1476  CD2 TYR H 198    12678  11524  11465  -4050   1147   -358       C
ATOM   1477  CE1 TYR H 198      -1.610 -16.399 -40.514  1.00115.53           C
ANISOU 1477  CE1 TYR H 198    16000  13767  14130  -3874    919   -225       C
ATOM   1478  CE2 TYR H 198       0.474 -17.099 -41.489  1.00103.23           C
ANISOU 1478  CE2 TYR H 198    14181  12515  12525  -4215   1179   -301       C
ATOM   1479  CZ  TYR H 198      -0.650 -16.284 -41.507  1.00116.10           C
ANISOU 1479  CZ  TYR H 198    16111  13885  14117  -4124   1057   -229       C
ATOM   1480  OH  TYR H 198      -0.829 -15.354 -42.510  1.00116.81           O
ANISOU 1480  OH  TYR H 198    16543  13763  14078  -4279   1067   -166       O
ATOM   1481  N   ILE H 199      -0.618 -19.127 -34.847  1.00 88.73           N
ANISOU 1481  N   ILE H 199    11392  11153  11170  -3386    745   -483       N
ATOM   1482  CA  ILE H 199      -0.799 -19.958 -33.649  1.00 87.66           C
ANISOU 1482  CA  ILE H 199    11034  11159  11114  -3214    669   -504       C
ATOM   1483  C   ILE H 199      -2.294 -20.232 -33.422  1.00 88.17           C
ANISOU 1483  C   ILE H 199    11186  11124  11190  -2986    566   -438       C
ATOM   1484  O   ILE H 199      -3.109 -19.299 -33.416  1.00 82.40           O
ANISOU 1484  O   ILE H 199    10669  10220  10418  -2964    512   -424       O
ATOM   1485  CB  ILE H 199      -0.117 -19.341 -32.386  1.00 86.93           C
ANISOU 1485  CB  ILE H 199    10849  11143  11036  -3303    641   -587       C
ATOM   1486  CG1 ILE H 199      -0.845 -18.076 -31.884  1.00 94.17           C
ANISOU 1486  CG1 ILE H 199    11989  11879  11912  -3311    568   -591       C
ATOM   1487  CG2 ILE H 199       1.353 -19.037 -32.673  1.00 84.05           C
ANISOU 1487  CG2 ILE H 199    10393  10884  10657  -3543    747   -664       C
ATOM   1488  CD1 ILE H 199      -0.109 -17.286 -30.816  1.00 89.80           C
ANISOU 1488  CD1 ILE H 199    11384  11375  11360  -3436    552   -679       C
ATOM   1489  N   CYS H 200      -2.651 -21.512 -33.282  1.00 70.24           N
ANISOU 1489  N   CYS H 200     8753   8961   8973  -2819    538   -406       N
ATOM   1490  CA  CYS H 200      -4.018 -21.895 -32.931  1.00 77.61           C
ANISOU 1490  CA  CYS H 200     9727   9841   9920  -2613    446   -356       C
ATOM   1491  C   CYS H 200      -4.142 -21.964 -31.415  1.00 90.35           C
ANISOU 1491  C   CYS H 200    11215  11553  11563  -2546    370   -395       C
ATOM   1492  O   CYS H 200      -3.215 -22.404 -30.736  1.00 85.09           O
ANISOU 1492  O   CYS H 200    10362  11040  10931  -2590    379   -435       O
ATOM   1493  CB  CYS H 200      -4.419 -23.225 -33.579  1.00 71.23           C
ANISOU 1493  CB  CYS H 200     8832   9086   9146  -2482    452   -296       C
ATOM   1494  SG  CYS H 200      -3.724 -24.723 -32.849  1.00 99.84           S
ANISOU 1494  SG  CYS H 200    12155  12933  12845  -2410    437   -309       S
ATOM   1495  N   ASN H 201      -5.287 -21.523 -30.901  1.00 86.19           N
ANISOU 1495  N   ASN H 201    10791  10941  11017  -2437    293   -391       N
ATOM   1496  CA  ASN H 201      -5.544 -21.465 -29.469  1.00 67.93           C
ANISOU 1496  CA  ASN H 201     8386   8712   8713  -2377    221   -433       C
ATOM   1497  C   ASN H 201      -6.689 -22.423 -29.127  1.00 80.16           C
ANISOU 1497  C   ASN H 201     9871  10310  10274  -2193    162   -388       C
ATOM   1498  O   ASN H 201      -7.868 -22.089 -29.283  1.00 84.14           O
ANISOU 1498  O   ASN H 201    10497  10716  10755  -2093    119   -382       O
ATOM   1499  CB  ASN H 201      -5.881 -20.032 -29.059  1.00 68.83           C
ANISOU 1499  CB  ASN H 201     8668   8699   8785  -2421    182   -492       C
ATOM   1500  CG  ASN H 201      -4.957 -19.012 -29.695  1.00 75.57           C
ANISOU 1500  CG  ASN H 201     9650   9453   9611  -2615    243   -520       C
ATOM   1501  OD1 ASN H 201      -5.381 -18.239 -30.550  1.00 95.82           O
ANISOU 1501  OD1 ASN H 201    12435  11836  12136  -2641    243   -503       O
ATOM   1502  ND2 ASN H 201      -3.685 -19.015 -29.295  1.00 88.49           N
ANISOU 1502  ND2 ASN H 201    11154  11207  11263  -2757    290   -564       N
ATOM   1503  N   VAL H 202      -6.314 -23.617 -28.670  1.00 81.13           N
ANISOU 1503  N   VAL H 202     9805  10588  10434  -2152    155   -362       N
ATOM   1504  CA  VAL H 202      -7.255 -24.696 -28.361  1.00 82.44           C
ANISOU 1504  CA  VAL H 202     9901  10814  10610  -2006    105   -310       C
ATOM   1505  C   VAL H 202      -7.626 -24.638 -26.882  1.00 71.42           C
ANISOU 1505  C   VAL H 202     8432   9513   9190  -1968     39   -345       C
ATOM   1506  O   VAL H 202      -6.753 -24.761 -26.035  1.00 74.81           O
ANISOU 1506  O   VAL H 202     8746  10052   9626  -2027     26   -373       O
ATOM   1507  CB  VAL H 202      -6.625 -26.075 -28.675  1.00 81.70           C
ANISOU 1507  CB  VAL H 202     9658  10821  10562  -1985    121   -260       C
ATOM   1508  CG1 VAL H 202      -7.579 -27.212 -28.323  1.00 82.36           C
ANISOU 1508  CG1 VAL H 202     9685  10959  10651  -1852     64   -200       C
ATOM   1509  CG2 VAL H 202      -6.207 -26.153 -30.140  1.00 76.98           C
ANISOU 1509  CG2 VAL H 202     9119  10150   9981  -2028    195   -238       C
ATOM   1510  N   ASN H 203      -8.913 -24.451 -26.583  1.00 68.90           N
ANISOU 1510  N   ASN H 203     8178   9163   8839  -1871     -4   -351       N
ATOM   1511  CA  ASN H 203      -9.422 -24.459 -25.207  1.00 65.78           C
ANISOU 1511  CA  ASN H 203     7714   8873   8407  -1833    -61   -387       C
ATOM   1512  C   ASN H 203     -10.235 -25.724 -24.953  1.00 78.21           C
ANISOU 1512  C   ASN H 203     9205  10537   9974  -1738    -90   -324       C
ATOM   1513  O   ASN H 203     -11.094 -26.074 -25.763  1.00 90.54           O
ANISOU 1513  O   ASN H 203    10821  12037  11542  -1662    -84   -288       O
ATOM   1514  CB  ASN H 203     -10.312 -23.244 -24.949  1.00 76.05           C
ANISOU 1514  CB  ASN H 203     9138  10090   9668  -1798    -89   -467       C
ATOM   1515  CG  ASN H 203      -9.542 -21.937 -24.971  1.00105.94           C
ANISOU 1515  CG  ASN H 203    13019  13784  13451  -1904    -76   -535       C
ATOM   1516  OD1 ASN H 203      -9.023 -21.527 -26.011  1.00127.88           O
ANISOU 1516  OD1 ASN H 203    15897  16444  16248  -1969    -33   -517       O
ATOM   1517  ND2 ASN H 203      -9.475 -21.265 -23.822  1.00 96.02           N
ANISOU 1517  ND2 ASN H 203    11740  12579  12163  -1930   -112   -614       N
ATOM   1518  N   HIS H 204      -9.965 -26.399 -23.835  1.00 72.54           N
ANISOU 1518  N   HIS H 204     8364   9961   9237  -1749   -128   -311       N
ATOM   1519  CA  HIS H 204     -10.755 -27.552 -23.393  1.00 78.12           C
ANISOU 1519  CA  HIS H 204     9006  10759   9918  -1684   -163   -251       C
ATOM   1520  C   HIS H 204     -11.087 -27.390 -21.911  1.00 99.22           C
ANISOU 1520  C   HIS H 204    11625  13555  12520  -1699   -207   -295       C
ATOM   1521  O   HIS H 204     -10.334 -27.832 -21.039  1.00112.82           O
ANISOU 1521  O   HIS H 204    13261  15377  14226  -1746   -241   -278       O
ATOM   1522  CB  HIS H 204      -9.998 -28.856 -23.651  1.00 68.65           C
ANISOU 1522  CB  HIS H 204     7720   9603   8761  -1686   -175   -166       C
ATOM   1523  CG  HIS H 204     -10.791 -30.086 -23.340  1.00 71.64           C
ANISOU 1523  CG  HIS H 204     8060  10047   9114  -1631   -215    -93       C
ATOM   1524  ND1 HIS H 204     -10.420 -30.982 -22.362  1.00 67.62           N
ANISOU 1524  ND1 HIS H 204     7468   9647   8577  -1650   -275    -48       N
ATOM   1525  CD2 HIS H 204     -11.936 -30.568 -23.877  1.00 70.85           C
ANISOU 1525  CD2 HIS H 204     7999   9915   9005  -1567   -208    -56       C
ATOM   1526  CE1 HIS H 204     -11.302 -31.964 -22.312  1.00 81.19           C
ANISOU 1526  CE1 HIS H 204     9188  11393  10269  -1611   -300     19       C
ATOM   1527  NE2 HIS H 204     -12.231 -31.738 -23.222  1.00 64.04           N
ANISOU 1527  NE2 HIS H 204     7080   9142   8109  -1562   -256     11       N
ATOM   1528  N   LYS H 205     -12.220 -26.748 -21.640  1.00 86.12           N
ANISOU 1528  N   LYS H 205    10016  11893  10814  -1655   -210   -359       N
ATOM   1529  CA  LYS H 205     -12.600 -26.385 -20.277  1.00 67.02           C
ANISOU 1529  CA  LYS H 205     7554   9593   8318  -1673   -241   -426       C
ATOM   1530  C   LYS H 205     -12.933 -27.554 -19.347  1.00 80.58           C
ANISOU 1530  C   LYS H 205     9180  11463   9973  -1684   -273   -365       C
ATOM   1531  O   LYS H 205     -12.762 -27.424 -18.129  1.00 99.38           O
ANISOU 1531  O   LYS H 205    11512  13959  12288  -1732   -302   -399       O
ATOM   1532  CB  LYS H 205     -13.764 -25.396 -20.294  1.00 64.58           C
ANISOU 1532  CB  LYS H 205     7315   9246   7978  -1609   -239   -530       C
ATOM   1533  CG  LYS H 205     -13.399 -24.056 -20.897  1.00 65.05           C
ANISOU 1533  CG  LYS H 205     7487   9152   8075  -1613   -229   -603       C
ATOM   1534  CD  LYS H 205     -14.515 -23.049 -20.704  1.00 68.33           C
ANISOU 1534  CD  LYS H 205     7969   9536   8455  -1536   -253   -725       C
ATOM   1535  CE  LYS H 205     -14.132 -21.696 -21.276  1.00 73.11           C
ANISOU 1535  CE  LYS H 205     8717   9967   9095  -1545   -260   -793       C
ATOM   1536  NZ  LYS H 205     -15.216 -20.691 -21.081  1.00 89.09           N
ANISOU 1536  NZ  LYS H 205    10814  11948  11089  -1449   -304   -925       N
ATOM   1537  N   PRO H 206     -13.420 -28.687 -19.897  1.00 74.51           N
ANISOU 1537  N   PRO H 206     8400  10693   9216  -1649   -272   -274       N
ATOM   1538  CA  PRO H 206     -13.641 -29.857 -19.040  1.00 72.01           C
ANISOU 1538  CA  PRO H 206     8020  10505   8836  -1680   -310   -201       C
ATOM   1539  C   PRO H 206     -12.391 -30.436 -18.360  1.00 75.83           C
ANISOU 1539  C   PRO H 206     8451  11043   9319  -1738   -362   -144       C
ATOM   1540  O   PRO H 206     -12.513 -31.019 -17.287  1.00 88.12           O
ANISOU 1540  O   PRO H 206     9972  12717  10794  -1780   -407   -112       O
ATOM   1541  CB  PRO H 206     -14.259 -30.880 -20.001  1.00 69.44           C
ANISOU 1541  CB  PRO H 206     7712  10127   8544  -1632   -300   -116       C
ATOM   1542  CG  PRO H 206     -14.967 -30.051 -21.008  1.00 62.55           C
ANISOU 1542  CG  PRO H 206     6904   9151   7711  -1564   -255   -182       C
ATOM   1543  CD  PRO H 206     -14.073 -28.860 -21.211  1.00 71.94           C
ANISOU 1543  CD  PRO H 206     8134  10258   8943  -1579   -241   -249       C
ATOM   1544  N   SER H 207     -11.219 -30.279 -18.974  1.00 78.01           N
ANISOU 1544  N   SER H 207     8721  11241   9678  -1741   -359   -138       N
ATOM   1545  CA  SER H 207      -9.948 -30.717 -18.377  1.00 65.67           C
ANISOU 1545  CA  SER H 207     7093   9731   8125  -1783   -416   -110       C
ATOM   1546  C   SER H 207      -9.074 -29.557 -17.877  1.00 75.89           C
ANISOU 1546  C   SER H 207     8368  11043   9424  -1837   -410   -206       C
ATOM   1547  O   SER H 207      -7.896 -29.764 -17.568  1.00 82.58           O
ANISOU 1547  O   SER H 207     9153  11925  10297  -1869   -451   -205       O
ATOM   1548  CB  SER H 207      -9.157 -31.559 -19.386  1.00 80.01           C
ANISOU 1548  CB  SER H 207     8889  11477  10035  -1750   -423    -44       C
ATOM   1549  OG  SER H 207      -8.593 -30.760 -20.411  1.00 73.62           O
ANISOU 1549  OG  SER H 207     8099  10572   9302  -1754   -360    -97       O
ATOM   1550  N   ASN H 208      -9.652 -28.355 -17.779  1.00 66.30           N
ANISOU 1550  N   ASN H 208     7204   9803   8184  -1845   -369   -298       N
ATOM   1551  CA  ASN H 208      -8.928 -27.141 -17.386  1.00 75.92           C
ANISOU 1551  CA  ASN H 208     8424  11015   9406  -1901   -361   -397       C
ATOM   1552  C   ASN H 208      -7.625 -26.973 -18.172  1.00 85.33           C
ANISOU 1552  C   ASN H 208     9597  12137  10687  -1939   -340   -400       C
ATOM   1553  O   ASN H 208      -6.563 -26.723 -17.596  1.00 94.43           O
ANISOU 1553  O   ASN H 208    10688  13345  11845  -2000   -366   -440       O
ATOM   1554  CB  ASN H 208      -8.660 -27.144 -15.874  1.00 84.18           C
ANISOU 1554  CB  ASN H 208     9411  12205  10370  -1949   -420   -426       C
ATOM   1555  CG  ASN H 208      -9.923 -27.004 -15.052  1.00 93.88           C
ANISOU 1555  CG  ASN H 208    10658  13517  11497  -1934   -423   -460       C
ATOM   1556  OD1 ASN H 208     -11.042 -27.073 -15.571  1.00 99.07           O
ANISOU 1556  OD1 ASN H 208    11357  14139  12147  -1880   -388   -456       O
ATOM   1557  ND2 ASN H 208      -9.749 -26.798 -13.755  1.00101.89           N
ANISOU 1557  ND2 ASN H 208    11633  14654  12428  -1983   -464   -504       N
ATOM   1558  N   THR H 209      -7.729 -27.120 -19.493  1.00 86.26           N
ANISOU 1558  N   THR H 209     9762  12143  10869  -1908   -290   -364       N
ATOM   1559  CA  THR H 209      -6.569 -27.134 -20.379  1.00 82.43           C
ANISOU 1559  CA  THR H 209     9252  11607  10462  -1948   -257   -363       C
ATOM   1560  C   THR H 209      -6.756 -26.136 -21.507  1.00 79.32           C
ANISOU 1560  C   THR H 209     8971  11068  10098  -1968   -184   -400       C
ATOM   1561  O   THR H 209      -7.833 -26.052 -22.102  1.00 74.70           O
ANISOU 1561  O   THR H 209     8476  10403   9504  -1905   -165   -379       O
ATOM   1562  CB  THR H 209      -6.345 -28.537 -20.981  1.00 78.25           C
ANISOU 1562  CB  THR H 209     8665  11089   9978  -1893   -275   -272       C
ATOM   1563  OG1 THR H 209      -6.367 -29.520 -19.939  1.00 85.27           O
ANISOU 1563  OG1 THR H 209     9484  12089  10826  -1867   -359   -223       O
ATOM   1564  CG2 THR H 209      -5.005 -28.615 -21.702  1.00 85.47           C
ANISOU 1564  CG2 THR H 209     9516  11992  10966  -1937   -248   -294       C
ATOM   1565  N   LYS H 210      -5.698 -25.372 -21.773  1.00 70.51           N
ANISOU 1565  N   LYS H 210     7856   9922   9013  -2063   -150   -457       N
ATOM   1566  CA  LYS H 210      -5.617 -24.494 -22.932  1.00 71.21           C
ANISOU 1566  CA  LYS H 210     8063   9869   9126  -2112    -80   -481       C
ATOM   1567  C   LYS H 210      -4.243 -24.698 -23.573  1.00 81.39           C
ANISOU 1567  C   LYS H 210     9277  11181  10468  -2201    -35   -490       C
ATOM   1568  O   LYS H 210      -3.226 -24.605 -22.892  1.00 85.70           O
ANISOU 1568  O   LYS H 210     9718  11821  11021  -2272    -52   -541       O
ATOM   1569  CB  LYS H 210      -5.814 -23.035 -22.510  1.00 76.63           C
ANISOU 1569  CB  LYS H 210     8855  10486   9776  -2168    -81   -568       C
ATOM   1570  CG  LYS H 210      -5.881 -22.036 -23.657  1.00 97.64           C
ANISOU 1570  CG  LYS H 210    11681  12972  12445  -2220    -27   -586       C
ATOM   1571  CD  LYS H 210      -5.957 -20.604 -23.140  1.00111.42           C
ANISOU 1571  CD  LYS H 210    13538  14642  14156  -2279    -46   -678       C
ATOM   1572  CE  LYS H 210      -6.052 -19.587 -24.274  1.00117.78           C
ANISOU 1572  CE  LYS H 210    14541  15250  14959  -2335     -9   -688       C
ATOM   1573  NZ  LYS H 210      -4.769 -19.404 -25.014  1.00114.65           N
ANISOU 1573  NZ  LYS H 210    14142  14834  14586  -2493     63   -685       N
ATOM   1574  N   VAL H 211      -4.227 -24.986 -24.873  1.00 84.19           N
ANISOU 1574  N   VAL H 211     9677  11458  10854  -2195     22   -449       N
ATOM   1575  CA  VAL H 211      -2.994 -25.273 -25.613  1.00 80.54           C
ANISOU 1575  CA  VAL H 211     9133  11031  10438  -2275     77   -466       C
ATOM   1576  C   VAL H 211      -2.826 -24.277 -26.759  1.00 76.38           C
ANISOU 1576  C   VAL H 211     8747  10373   9901  -2381    164   -488       C
ATOM   1577  O   VAL H 211      -3.745 -24.113 -27.565  1.00 86.16           O
ANISOU 1577  O   VAL H 211    10127  11486  11122  -2331    182   -442       O
ATOM   1578  CB  VAL H 211      -3.011 -26.704 -26.203  1.00 74.44           C
ANISOU 1578  CB  VAL H 211     8274  10301   9707  -2178     68   -399       C
ATOM   1579  CG1 VAL H 211      -1.634 -27.080 -26.744  1.00 74.47           C
ANISOU 1579  CG1 VAL H 211     8151  10383   9760  -2247    111   -444       C
ATOM   1580  CG2 VAL H 211      -3.487 -27.718 -25.164  1.00 69.05           C
ANISOU 1580  CG2 VAL H 211     7509   9708   9018  -2066    -28   -352       C
ATOM   1581  N   ASP H 212      -1.669 -23.609 -26.817  1.00 74.04           N
ANISOU 1581  N   ASP H 212     8417  10105   9608  -2533    213   -560       N
ATOM   1582  CA  ASP H 212      -1.286 -22.789 -27.974  1.00 75.05           C
ANISOU 1582  CA  ASP H 212     8670  10126   9719  -2669    306   -577       C
ATOM   1583  C   ASP H 212      -0.254 -23.553 -28.785  1.00 78.34           C
ANISOU 1583  C   ASP H 212     8952  10639  10173  -2721    373   -591       C
ATOM   1584  O   ASP H 212       0.704 -24.078 -28.217  1.00 85.30           O
ANISOU 1584  O   ASP H 212     9641  11677  11093  -2738    357   -645       O
ATOM   1585  CB  ASP H 212      -0.701 -21.441 -27.544  1.00 71.08           C
ANISOU 1585  CB  ASP H 212     8235   9587   9185  -2833    324   -656       C
ATOM   1586  CG  ASP H 212      -1.729 -20.521 -26.892  1.00 94.12           C
ANISOU 1586  CG  ASP H 212    11312  12387  12062  -2784    260   -660       C
ATOM   1587  OD1 ASP H 212      -2.943 -20.828 -26.915  1.00 94.69           O
ANISOU 1587  OD1 ASP H 212    11454  12398  12125  -2633    214   -606       O
ATOM   1588  OD2 ASP H 212      -1.313 -19.471 -26.345  1.00102.82           O
ANISOU 1588  OD2 ASP H 212    12465  13462  13142  -2899    255   -730       O
ATOM   1589  N   LYS H 213      -0.451 -23.611 -30.104  1.00 79.90           N
ANISOU 1589  N   LYS H 213     9251  10750  10359  -2742    443   -551       N
ATOM   1590  CA  LYS H 213       0.438 -24.360 -31.002  1.00 81.02           C
ANISOU 1590  CA  LYS H 213     9270  10985  10530  -2784    516   -572       C
ATOM   1591  C   LYS H 213       0.844 -23.524 -32.214  1.00 77.51           C
ANISOU 1591  C   LYS H 213     8961  10454  10034  -2962    630   -589       C
ATOM   1592  O   LYS H 213      -0.009 -23.175 -33.031  1.00 91.86           O
ANISOU 1592  O   LYS H 213    10978  12115  11809  -2945    646   -522       O
ATOM   1593  CB  LYS H 213      -0.250 -25.649 -31.472  1.00 73.50           C
ANISOU 1593  CB  LYS H 213     8280  10036   9611  -2606    483   -498       C
ATOM   1594  CG  LYS H 213       0.708 -26.718 -31.976  1.00 71.35           C
ANISOU 1594  CG  LYS H 213     7817   9903   9390  -2593    515   -538       C
ATOM   1595  CD  LYS H 213       1.315 -27.487 -30.815  1.00 84.30           C
ANISOU 1595  CD  LYS H 213     9246  11698  11085  -2518    427   -582       C
ATOM   1596  CE  LYS H 213       2.356 -28.489 -31.279  1.00 97.98           C
ANISOU 1596  CE  LYS H 213    10781  13573  12875  -2497    445   -648       C
ATOM   1597  NZ  LYS H 213       2.744 -29.434 -30.191  1.00104.65           N
ANISOU 1597  NZ  LYS H 213    11447  14540  13774  -2376    325   -670       N
ATOM   1598  N   LYS H 214       2.139 -23.218 -32.329  1.00 76.44           N
ANISOU 1598  N   LYS H 214     8719  10428   9898  -3137    705   -680       N
ATOM   1599  CA  LYS H 214       2.677 -22.500 -33.488  1.00 84.72           C
ANISOU 1599  CA  LYS H 214     9880  11425  10887  -3341    828   -703       C
ATOM   1600  C   LYS H 214       2.914 -23.473 -34.635  1.00 90.09           C
ANISOU 1600  C   LYS H 214    10481  12171  11578  -3308    896   -695       C
ATOM   1601  O   LYS H 214       3.713 -24.406 -34.511  1.00 83.56           O
ANISOU 1601  O   LYS H 214     9414  11525  10810  -3267    902   -762       O
ATOM   1602  CB  LYS H 214       3.989 -21.786 -33.143  1.00 75.98           C
ANISOU 1602  CB  LYS H 214     8674  10427   9767  -3563    891   -817       C
ATOM   1603  N   VAL H 215       2.207 -23.252 -35.743  1.00 99.41           N
ANISOU 1603  N   VAL H 215    11867  13202  12701  -3316    938   -619       N
ATOM   1604  CA  VAL H 215       2.376 -24.056 -36.959  1.00 99.07           C
ANISOU 1604  CA  VAL H 215    11784  13206  12654  -3302   1012   -612       C
ATOM   1605  C   VAL H 215       3.396 -23.378 -37.874  1.00 90.67           C
ANISOU 1605  C   VAL H 215    10753  12181  11515  -3566   1155   -678       C
ATOM   1606  O   VAL H 215       3.375 -22.153 -38.034  1.00 91.75           O
ANISOU 1606  O   VAL H 215    11095  12193  11574  -3741   1191   -663       O
ATOM   1607  CB  VAL H 215       1.037 -24.330 -37.702  1.00100.76           C
ANISOU 1607  CB  VAL H 215    12189  13253  12843  -3155    974   -496       C
ATOM   1608  CG1 VAL H 215       0.080 -25.116 -36.806  1.00108.08           C
ANISOU 1608  CG1 VAL H 215    13054  14172  13840  -2911    844   -442       C
ATOM   1609  CG2 VAL H 215       0.367 -23.053 -38.218  1.00102.07           C
ANISOU 1609  CG2 VAL H 215    12666  13200  12915  -3257    985   -435       C
ATOM   1610  N   GLU H 216       4.297 -24.174 -38.446  1.00 86.46           N
ANISOU 1610  N   GLU H 216    10019  11828  11005  -3599   1234   -758       N
ATOM   1611  CA  GLU H 216       5.376 -23.662 -39.293  1.00 94.93           C
ANISOU 1611  CA  GLU H 216    11075  12989  12005  -3862   1385   -843       C
ATOM   1612  C   GLU H 216       5.659 -24.604 -40.467  1.00108.52           C
ANISOU 1612  C   GLU H 216    12701  14813  13719  -3836   1468   -874       C
ATOM   1613  O   GLU H 216       5.429 -25.811 -40.353  1.00118.06           O
ANISOU 1613  O   GLU H 216    13756  16091  15012  -3614   1401   -874       O
ATOM   1614  CB  GLU H 216       6.654 -23.491 -38.472  1.00 88.22           C
ANISOU 1614  CB  GLU H 216     9988  12338  11194  -3986   1410   -984       C
ATOM   1615  CG  GLU H 216       6.546 -22.453 -37.367  1.00105.04           C
ANISOU 1615  CG  GLU H 216    12209  14382  13319  -4053   1347   -975       C
ATOM   1616  CD  GLU H 216       7.871 -22.173 -36.685  1.00121.73           C
ANISOU 1616  CD  GLU H 216    14102  16693  15458  -4212   1385  -1122       C
ATOM   1617  OE1 GLU H 216       8.690 -23.110 -36.554  1.00126.81           O
ANISOU 1617  OE1 GLU H 216    14457  17556  16171  -4149   1391  -1230       O
ATOM   1618  OE2 GLU H 216       8.087 -21.014 -36.269  1.00127.19           O
ANISOU 1618  OE2 GLU H 216    14909  17316  16101  -4394   1401  -1138       O
ATOM   1619  N   PRO H 217       6.154 -24.059 -41.599  1.00106.85           N
ANISOU 1619  N   PRO H 217    12589  14609  13402  -4069   1611   -901       N
ATOM   1620  CA  PRO H 217       6.667 -24.925 -42.668  1.00106.96           C
ANISOU 1620  CA  PRO H 217    12465  14770  13403  -4076   1709   -968       C
ATOM   1621  C   PRO H 217       7.983 -25.606 -42.282  1.00115.33           C
ANISOU 1621  C   PRO H 217    13163  16117  14540  -4091   1746  -1147       C
ATOM   1622  O   PRO H 217       8.008 -26.811 -42.034  1.00117.58           O
ANISOU 1622  O   PRO H 217    13243  16506  14928  -3866   1672  -1187       O
ATOM   1623  CB  PRO H 217       6.893 -23.962 -43.839  1.00105.13           C
ANISOU 1623  CB  PRO H 217    12456  14473  13017  -4363   1855   -952       C
ATOM   1624  CG  PRO H 217       6.183 -22.705 -43.488  1.00105.87           C
ANISOU 1624  CG  PRO H 217    12856  14323  13048  -4446   1801   -840       C
ATOM   1625  CD  PRO H 217       6.123 -22.640 -42.002  1.00 95.19           C
ANISOU 1625  CD  PRO H 217    11389  12981  11800  -4325   1680   -856       C
TER
ATOM   1626  N   ASP L   1     -49.084 -29.317 -20.658  1.00119.01           N
ANISOU 1626  N   ASP L   1    10691  20675  13853   -405      8  -4637       N
ATOM   1627  CA  ASP L   1     -48.063 -29.142 -21.744  1.00111.35           C
ANISOU 1627  CA  ASP L   1    10026  19255  13029   -255   -108  -4372       C
ATOM   1628  C   ASP L   1     -48.726 -28.973 -23.108  1.00107.16           C
ANISOU 1628  C   ASP L   1     9496  18596  12623     -9   -241  -4470       C
ATOM   1629  O   ASP L   1     -49.503 -29.830 -23.526  1.00103.12           O
ANISOU 1629  O   ASP L   1     8854  18232  12095   -101   -200  -4500       O
ATOM   1630  CB  ASP L   1     -47.095 -30.334 -21.791  1.00122.43           C
ANISOU 1630  CB  ASP L   1    11606  20507  14405   -527    -17  -3985       C
ATOM   1631  CG  ASP L   1     -46.058 -30.299 -20.677  1.00139.01           C
ANISOU 1631  CG  ASP L   1    13805  22592  16420   -701     60  -3826       C
ATOM   1632  OD1 ASP L   1     -46.425 -29.993 -19.518  1.00153.69           O
ANISOU 1632  OD1 ASP L   1    15503  24732  18162   -786    133  -4006       O
ATOM   1633  OD2 ASP L   1     -44.875 -30.583 -20.964  1.00142.61           O
ANISOU 1633  OD2 ASP L   1    14496  22763  16925   -751     47  -3528       O
ATOM   1634  N   ILE L   2     -48.406 -27.874 -23.790  1.00111.58           N
ANISOU 1634  N   ILE L   2    10216  18879  13301    293   -403  -4515       N
ATOM   1635  CA  ILE L   2     -48.935 -27.582 -25.120  1.00109.28           C
ANISOU 1635  CA  ILE L   2     9970  18423  13128    553   -556  -4597       C
ATOM   1636  C   ILE L   2     -47.893 -28.012 -26.142  1.00108.31           C
ANISOU 1636  C   ILE L   2    10143  17922  13090    533   -590  -4245       C
ATOM   1637  O   ILE L   2     -46.817 -27.428 -26.191  1.00113.86           O
ANISOU 1637  O   ILE L   2    11074  18352  13834    588   -635  -4086       O
ATOM   1638  CB  ILE L   2     -49.238 -26.071 -25.298  1.00102.00           C
ANISOU 1638  CB  ILE L   2     9071  17406  12278    906   -733  -4864       C
ATOM   1639  CG1 ILE L   2     -50.072 -25.548 -24.122  1.00 97.03           C
ANISOU 1639  CG1 ILE L   2     8161  17146  11561    924   -693  -5212       C
ATOM   1640  CG2 ILE L   2     -49.957 -25.815 -26.620  1.00107.87           C
ANISOU 1640  CG2 ILE L   2     9837  18022  13127   1174   -900  -4981       C
ATOM   1641  CD1 ILE L   2     -50.510 -24.106 -24.254  1.00108.81           C
ANISOU 1641  CD1 ILE L   2     9648  18573  13121   1284   -879  -5516       C
ATOM   1642  N   GLN L   3     -48.197 -29.034 -26.942  1.00107.34           N
ANISOU 1642  N   GLN L   3    10008  17790  12986    448   -566  -4131       N
ATOM   1643  CA  GLN L   3     -47.284 -29.457 -28.012  1.00108.10           C
ANISOU 1643  CA  GLN L   3    10370  17539  13164    447   -605  -3823       C
ATOM   1644  C   GLN L   3     -47.295 -28.456 -29.174  1.00106.59           C
ANISOU 1644  C   GLN L   3    10347  17066  13088    774   -796  -3887       C
ATOM   1645  O   GLN L   3     -48.347 -27.923 -29.538  1.00111.73           O
ANISOU 1645  O   GLN L   3    10872  17813  13767    988   -904  -4159       O
ATOM   1646  CB  GLN L   3     -47.570 -30.891 -28.504  1.00116.13           C
ANISOU 1646  CB  GLN L   3    11337  18624  14165    249   -523  -3677       C
ATOM   1647  CG  GLN L   3     -48.892 -31.120 -29.240  1.00138.81           C
ANISOU 1647  CG  GLN L   3    14032  21648  17063    360   -583  -3893       C
ATOM   1648  CD  GLN L   3     -48.927 -32.418 -30.039  1.00151.15           C
ANISOU 1648  CD  GLN L   3    15630  23158  18641    208   -539  -3699       C
ATOM   1649  OE1 GLN L   3     -47.920 -32.843 -30.617  1.00152.49           O
ANISOU 1649  OE1 GLN L   3    16032  23052  18857    156   -538  -3411       O
ATOM   1650  NE2 GLN L   3     -50.100 -33.048 -30.087  1.00155.52           N
ANISOU 1650  NE2 GLN L   3    15949  23983  19157    137   -503  -3871       N
ATOM   1651  N   MET L   4     -46.110 -28.199 -29.726  1.00 99.53           N
ANISOU 1651  N   MET L   4     9737  15828  12252    805   -838  -3640       N
ATOM   1652  CA  MET L   4     -45.931 -27.337 -30.891  1.00 97.22           C
ANISOU 1652  CA  MET L   4     9660  15225  12054   1072  -1011  -3639       C
ATOM   1653  C   MET L   4     -45.310 -28.186 -31.986  1.00 99.63           C
ANISOU 1653  C   MET L   4    10143  15306  12404    993   -997  -3357       C
ATOM   1654  O   MET L   4     -44.316 -28.872 -31.741  1.00 96.92           O
ANISOU 1654  O   MET L   4     9893  14892  12043    781   -885  -3101       O
ATOM   1655  CB  MET L   4     -44.996 -26.166 -30.568  1.00 91.51           C
ANISOU 1655  CB  MET L   4     9134  14285  11351   1167  -1071  -3603       C
ATOM   1656  CG  MET L   4     -45.352 -25.385 -29.309  1.00 90.75           C
ANISOU 1656  CG  MET L   4     8880  14399  11201   1202  -1061  -3844       C
ATOM   1657  SD  MET L   4     -46.993 -24.645 -29.359  1.00 99.53           S
ANISOU 1657  SD  MET L   4     9762  15731  12325   1482  -1198  -4278       S
ATOM   1658  CE  MET L   4     -46.748 -23.336 -30.553  1.00103.17           C
ANISOU 1658  CE  MET L   4    10526  15783  12889   1823  -1443  -4301       C
ATOM   1659  N   THR L   5     -45.898 -28.150 -33.181  1.00 96.07           N
ANISOU 1659  N   THR L   5     9738  14753  12010   1168  -1114  -3412       N
ATOM   1660  CA  THR L   5     -45.358 -28.866 -34.333  1.00 99.64           C
ANISOU 1660  CA  THR L   5    10369  14984  12506   1123  -1117  -3167       C
ATOM   1661  C   THR L   5     -45.106 -27.884 -35.474  1.00100.13           C
ANISOU 1661  C   THR L   5    10683  14729  12634   1374  -1290  -3158       C
ATOM   1662  O   THR L   5     -46.029 -27.206 -35.926  1.00104.26           O
ANISOU 1662  O   THR L   5    11169  15263  13182   1610  -1437  -3383       O
ATOM   1663  CB  THR L   5     -46.307 -29.984 -34.798  1.00114.55           C
ANISOU 1663  CB  THR L   5    12083  17052  14387   1054  -1084  -3212       C
ATOM   1664  OG1 THR L   5     -47.590 -29.432 -35.114  1.00134.04           O
ANISOU 1664  OG1 THR L   5    14407  19648  16873   1278  -1209  -3512       O
ATOM   1665  CG2 THR L   5     -46.464 -31.034 -33.705  1.00109.85           C
ANISOU 1665  CG2 THR L   5    11277  16745  13715    767   -908  -3184       C
ATOM   1666  N   GLN L   6     -43.847 -27.799 -35.907  1.00 92.71           N
ANISOU 1666  N   GLN L   6     9999  13511  11715   1317  -1275  -2903       N
ATOM   1667  CA  GLN L   6     -43.454 -26.980 -37.055  1.00 95.95           C
ANISOU 1667  CA  GLN L   6    10686  13600  12171   1504  -1421  -2845       C
ATOM   1668  C   GLN L   6     -43.551 -27.770 -38.354  1.00106.18           C
ANISOU 1668  C   GLN L   6    12064  14785  13493   1508  -1444  -2720       C
ATOM   1669  O   GLN L   6     -43.686 -28.997 -38.339  1.00109.07           O
ANISOU 1669  O   GLN L   6    12300  15292  13849   1340  -1333  -2635       O
ATOM   1670  CB  GLN L   6     -42.031 -26.445 -36.883  1.00 85.32           C
ANISOU 1670  CB  GLN L   6     9571  12020  10826   1427  -1387  -2647       C
ATOM   1671  CG  GLN L   6     -41.895 -25.443 -35.755  1.00 96.13           C
ANISOU 1671  CG  GLN L   6    10909  13442  12174   1464  -1400  -2779       C
ATOM   1672  CD  GLN L   6     -40.455 -25.100 -35.447  1.00101.53           C
ANISOU 1672  CD  GLN L   6    11783  13939  12854   1339  -1338  -2575       C
ATOM   1673  OE1 GLN L   6     -39.945 -25.431 -34.378  1.00109.32           O
ANISOU 1673  OE1 GLN L   6    12669  15059  13808   1162  -1212  -2519       O
ATOM   1674  NE2 GLN L   6     -39.791 -24.432 -36.375  1.00 89.89           N
ANISOU 1674  NE2 GLN L   6    10587  12162  11407   1423  -1427  -2467       N
ATOM   1675  N   SER L   7     -43.478 -27.049 -39.474  1.00112.79           N
ANISOU 1675  N   SER L   7    13130  15366  14359   1697  -1593  -2708       N
ATOM   1676  CA  SER L   7     -43.566 -27.645 -40.807  1.00 93.16           C
ANISOU 1676  CA  SER L   7    10752  12752  11892   1728  -1636  -2600       C
ATOM   1677  C   SER L   7     -43.023 -26.698 -41.888  1.00 87.74           C
ANISOU 1677  C   SER L   7    10395  11727  11216   1882  -1777  -2520       C
ATOM   1678  O   SER L   7     -43.379 -25.522 -41.882  1.00 92.67           O
ANISOU 1678  O   SER L   7    11106  12263  11843   2083  -1927  -2677       O
ATOM   1679  CB  SER L   7     -45.018 -27.982 -41.127  1.00100.75           C
ANISOU 1679  CB  SER L   7    11510  13907  12862   1855  -1715  -2821       C
ATOM   1680  OG  SER L   7     -45.182 -28.258 -42.507  1.00117.65           O
ANISOU 1680  OG  SER L   7    13790  15891  15022   1946  -1803  -2754       O
ATOM   1681  N   PRO L   8     -42.189 -27.177 -42.819  1.00 93.66           N
ANISOU 1681  N   PRO L   8    11335  12287  11966   1792  -1737  -2287       N
ATOM   1682  CA  PRO L   8     -41.680 -28.551 -42.875  1.00102.91           C
ANISOU 1682  CA  PRO L   8    12429  13535  13139   1566  -1574  -2098       C
ATOM   1683  C   PRO L   8     -40.533 -28.766 -41.890  1.00100.81           C
ANISOU 1683  C   PRO L   8    12152  13289  12862   1353  -1418  -1946       C
ATOM   1684  O   PRO L   8     -40.038 -27.810 -41.311  1.00110.38           O
ANISOU 1684  O   PRO L   8    13447  14427  14066   1376  -1437  -1966       O
ATOM   1685  CB  PRO L   8     -41.155 -28.649 -44.305  1.00 89.55           C
ANISOU 1685  CB  PRO L   8    10986  11593  11447   1597  -1623  -1936       C
ATOM   1686  CG  PRO L   8     -40.653 -27.277 -44.591  1.00 81.03           C
ANISOU 1686  CG  PRO L   8    10167  10268  10352   1720  -1736  -1933       C
ATOM   1687  CD  PRO L   8     -41.566 -26.330 -43.853  1.00 82.54           C
ANISOU 1687  CD  PRO L   8    10256  10557  10548   1894  -1850  -2186       C
ATOM   1688  N   SER L   9     -40.102 -30.010 -41.724  1.00 89.30           N
ANISOU 1688  N   SER L   9    10603  11922  11406   1152  -1277  -1796       N
ATOM   1689  CA  SER L   9     -38.970 -30.325 -40.849  1.00 79.81           C
ANISOU 1689  CA  SER L   9     9396  10733  10194    951  -1140  -1641       C
ATOM   1690  C   SER L   9     -37.629 -29.860 -41.427  1.00 82.78           C
ANISOU 1690  C   SER L   9    10029  10848  10574    920  -1132  -1458       C
ATOM   1691  O   SER L   9     -36.667 -29.664 -40.693  1.00 89.65           O
ANISOU 1691  O   SER L   9    10928  11697  11437    804  -1055  -1370       O
ATOM   1692  CB  SER L   9     -38.920 -31.828 -40.578  1.00 84.06           C
ANISOU 1692  CB  SER L   9     9782  11424  10732    757  -1013  -1535       C
ATOM   1693  OG  SER L   9     -40.215 -32.313 -40.263  1.00107.78           O
ANISOU 1693  OG  SER L   9    12564  14661  13727    774  -1023  -1701       O
ATOM   1694  N   SER L  10     -37.574 -29.697 -42.745  1.00 84.01           N
ANISOU 1694  N   SER L  10    10369  10815  10736   1015  -1210  -1406       N
ATOM   1695  CA  SER L  10     -36.349 -29.323 -43.436  1.00 87.72           C
ANISOU 1695  CA  SER L  10    11083  11048  11197    969  -1195  -1236       C
ATOM   1696  C   SER L  10     -36.686 -28.798 -44.832  1.00 95.78           C
ANISOU 1696  C   SER L  10    12311  11875  12204   1128  -1328  -1250       C
ATOM   1697  O   SER L  10     -37.651 -29.252 -45.446  1.00111.62           O
ANISOU 1697  O   SER L  10    14253  13939  14217   1224  -1391  -1328       O
ATOM   1698  CB  SER L  10     -35.428 -30.547 -43.514  1.00 84.13           C
ANISOU 1698  CB  SER L  10    10595  10616  10755    775  -1054  -1044       C
ATOM   1699  OG  SER L  10     -34.620 -30.539 -44.678  1.00102.43           O
ANISOU 1699  OG  SER L  10    13121  12733  13065    759  -1054   -905       O
ATOM   1700  N   LEU L  11     -35.903 -27.837 -45.317  1.00 80.92           N
ANISOU 1700  N   LEU L  11    10681   9768  10296   1149  -1372  -1179       N
ATOM   1701  CA  LEU L  11     -36.045 -27.343 -46.688  1.00 80.06           C
ANISOU 1701  CA  LEU L  11    10814   9450  10157   1270  -1492  -1160       C
ATOM   1702  C   LEU L  11     -34.754 -26.739 -47.224  1.00 92.82           C
ANISOU 1702  C   LEU L  11    12696  10839  11732   1177  -1463  -1000       C
ATOM   1703  O   LEU L  11     -33.929 -26.238 -46.462  1.00 95.43           O
ANISOU 1703  O   LEU L  11    13053  11145  12062   1079  -1401   -960       O
ATOM   1704  CB  LEU L  11     -37.194 -26.331 -46.791  1.00 68.88           C
ANISOU 1704  CB  LEU L  11     9443   7995   8733   1507  -1682  -1360       C
ATOM   1705  CG  LEU L  11     -37.071 -25.015 -46.010  1.00 69.94           C
ANISOU 1705  CG  LEU L  11     9659   8056   8859   1575  -1755  -1454       C
ATOM   1706  CD1 LEU L  11     -36.425 -23.898 -46.826  1.00 91.51           C
ANISOU 1706  CD1 LEU L  11    12744  10486  11542   1616  -1854  -1376       C
ATOM   1707  CD2 LEU L  11     -38.440 -24.565 -45.517  1.00 71.59           C
ANISOU 1707  CD2 LEU L  11     9718   8393   9089   1781  -1889  -1707       C
ATOM   1708  N   SER L  12     -34.600 -26.797 -48.545  1.00 99.11           N
ANISOU 1708  N   SER L  12    13687  11480  12491   1201  -1505   -916       N
ATOM   1709  CA  SER L  12     -33.500 -26.149 -49.251  1.00 91.05           C
ANISOU 1709  CA  SER L  12    12947  10235  11413   1118  -1493   -779       C
ATOM   1710  C   SER L  12     -34.086 -25.206 -50.297  1.00 90.64           C
ANISOU 1710  C   SER L  12    13159   9977  11302   1289  -1679   -830       C
ATOM   1711  O   SER L  12     -34.951 -25.607 -51.074  1.00103.08           O
ANISOU 1711  O   SER L  12    14726  11565  12873   1411  -1764   -880       O
ATOM   1712  CB  SER L  12     -32.611 -27.191 -49.924  1.00 86.04           C
ANISOU 1712  CB  SER L  12    12313   9608  10769    954  -1352   -613       C
ATOM   1713  OG  SER L  12     -31.432 -26.588 -50.432  1.00109.39           O
ANISOU 1713  OG  SER L  12    15506  12389  13669    837  -1309   -488       O
ATOM   1714  N   ALA L  13     -33.617 -23.958 -50.305  1.00 85.02           N
ANISOU 1714  N   ALA L  13    12689   9071  10544   1296  -1750   -818       N
ATOM   1715  CA  ALA L  13     -34.147 -22.918 -51.189  1.00 71.68           C
ANISOU 1715  CA  ALA L  13    11287   7158   8792   1463  -1951   -867       C
ATOM   1716  C   ALA L  13     -33.043 -21.947 -51.580  1.00 99.57           C
ANISOU 1716  C   ALA L  13    15140  10447  12245   1342  -1948   -742       C
ATOM   1717  O   ALA L  13     -32.190 -21.615 -50.761  1.00 96.37           O
ANISOU 1717  O   ALA L  13    14713  10050  11852   1204  -1851   -701       O
ATOM   1718  CB  ALA L  13     -35.282 -22.177 -50.504  1.00 72.99           C
ANISOU 1718  CB  ALA L  13    11382   7356   8995   1684  -2118  -1079       C
ATOM   1719  N   SER L  14     -33.070 -21.489 -52.829  1.00114.60           N
ANISOU 1719  N   SER L  14    17344  12138  14061   1386  -2058   -683       N
ATOM   1720  CA  SER L  14     -31.981 -20.679 -53.377  1.00113.13           C
ANISOU 1720  CA  SER L  14    17483  11723  13779   1233  -2040   -544       C
ATOM   1721  C   SER L  14     -32.011 -19.239 -52.877  1.00110.12           C
ANISOU 1721  C   SER L  14    17307  11159  13376   1302  -2181   -612       C
ATOM   1722  O   SER L  14     -33.051 -18.742 -52.436  1.00 91.68           O
ANISOU 1722  O   SER L  14    14929   8825  11082   1524  -2348   -780       O
ATOM   1723  CB  SER L  14     -32.005 -20.694 -54.905  1.00114.59           C
ANISOU 1723  CB  SER L  14    17936  11743  13859   1241  -2108   -451       C
ATOM   1724  OG  SER L  14     -30.849 -20.057 -55.421  1.00134.27           O
ANISOU 1724  OG  SER L  14    20720  14049  16249   1044  -2051   -305       O
ATOM   1725  N   VAL L  15     -30.851 -18.588 -52.954  1.00116.13           N
ANISOU 1725  N   VAL L  15    18287  11768  14071   1106  -2113   -490       N
ATOM   1726  CA  VAL L  15     -30.683 -17.196 -52.507  1.00113.74           C
ANISOU 1726  CA  VAL L  15    18214  11264  13737   1128  -2234   -532       C
ATOM   1727  C   VAL L  15     -31.637 -16.248 -53.258  1.00116.13           C
ANISOU 1727  C   VAL L  15    18820  11326  13978   1358  -2510   -610       C
ATOM   1728  O   VAL L  15     -31.653 -16.217 -54.489  1.00131.80           O
ANISOU 1728  O   VAL L  15    21051  13160  15867   1354  -2574   -522       O
ATOM   1729  CB  VAL L  15     -29.198 -16.721 -52.589  1.00104.39           C
ANISOU 1729  CB  VAL L  15    17226   9959  12480    842  -2100   -374       C
ATOM   1730  CG1 VAL L  15     -28.578 -16.926 -53.974  1.00113.65           C
ANISOU 1730  CG1 VAL L  15    18638  11010  13533    691  -2046   -211       C
ATOM   1731  CG2 VAL L  15     -29.066 -15.269 -52.148  1.00 87.83           C
ANISOU 1731  CG2 VAL L  15    15384   7637  10348    862  -2237   -420       C
ATOM   1732  N   GLY L  16     -32.448 -15.512 -52.494  1.00111.21           N
ANISOU 1732  N   GLY L  16    18166  10679  13410   1566  -2676   -786       N
ATOM   1733  CA  GLY L  16     -33.453 -14.596 -53.042  1.00118.82           C
ANISOU 1733  CA  GLY L  16    19384  11428  14335   1828  -2965   -898       C
ATOM   1734  C   GLY L  16     -34.894 -15.072 -52.925  1.00116.61           C
ANISOU 1734  C   GLY L  16    18857  11315  14133   2113  -3090  -1093       C
ATOM   1735  O   GLY L  16     -35.809 -14.247 -52.878  1.00110.98           O
ANISOU 1735  O   GLY L  16    18252  10487  13429   2367  -3332  -1256       O
ATOM   1736  N   ASP L  17     -35.102 -16.390 -52.880  1.00112.47           N
ANISOU 1736  N   ASP L  17    18005  11062  13667   2073  -2934  -1087       N
ATOM   1737  CA  ASP L  17     -36.452 -16.973 -52.817  1.00115.55           C
ANISOU 1737  CA  ASP L  17    18137  11639  14127   2310  -3029  -1267       C
ATOM   1738  C   ASP L  17     -37.118 -16.774 -51.456  1.00106.00           C
ANISOU 1738  C   ASP L  17    16642  10614  13018   2443  -3057  -1480       C
ATOM   1739  O   ASP L  17     -36.462 -16.433 -50.473  1.00125.72           O
ANISOU 1739  O   ASP L  17    19084  13141  15541   2324  -2959  -1471       O
ATOM   1740  CB  ASP L  17     -36.414 -18.478 -53.129  1.00118.88           C
ANISOU 1740  CB  ASP L  17    18297  12293  14578   2198  -2842  -1189       C
ATOM   1741  CG  ASP L  17     -36.002 -18.786 -54.562  1.00110.18           C
ANISOU 1741  CG  ASP L  17    17440  11045  13378   2112  -2834  -1018       C
ATOM   1742  OD1 ASP L  17     -36.373 -18.032 -55.490  1.00111.78           O
ANISOU 1742  OD1 ASP L  17    17960  11012  13500   2245  -3038  -1023       O
ATOM   1743  OD2 ASP L  17     -35.319 -19.812 -54.758  1.00 98.48           O
ANISOU 1743  OD2 ASP L  17    15831   9688  11899   1915  -2626   -884       O
ATOM   1744  N   ARG L  18     -38.429 -17.008 -51.420  1.00 94.85           N
ANISOU 1744  N   ARG L  18    15042   9339  11657   2685  -3188  -1679       N
ATOM   1745  CA  ARG L  18     -39.225 -16.906 -50.197  1.00 90.84           C
ANISOU 1745  CA  ARG L  18    14232   9046  11238   2825  -3217  -1911       C
ATOM   1746  C   ARG L  18     -39.304 -18.255 -49.484  1.00110.88           C
ANISOU 1746  C   ARG L  18    16351  11935  13844   2692  -2988  -1916       C
ATOM   1747  O   ARG L  18     -39.629 -19.268 -50.102  1.00111.51           O
ANISOU 1747  O   ARG L  18    16312  12129  13927   2672  -2932  -1874       O
ATOM   1748  CB  ARG L  18     -40.640 -16.437 -50.531  1.00 86.08           C
ANISOU 1748  CB  ARG L  18    13632   8424  10652   3161  -3485  -2149       C
ATOM   1749  CG  ARG L  18     -41.533 -16.191 -49.319  1.00102.57           C
ANISOU 1749  CG  ARG L  18    15421  10729  12821   3330  -3539  -2423       C
ATOM   1750  CD  ARG L  18     -42.981 -16.058 -49.743  1.00113.76           C
ANISOU 1750  CD  ARG L  18    16762  12198  14263   3647  -3772  -2665       C
ATOM   1751  NE  ARG L  18     -43.165 -14.928 -50.653  1.00120.11           N
ANISOU 1751  NE  ARG L  18    17971  12657  15008   3848  -4052  -2682       N
ATOM   1752  CZ  ARG L  18     -44.212 -14.749 -51.461  1.00121.09           C
ANISOU 1752  CZ  ARG L  18    18161  12723  15124   4116  -4290  -2824       C
ATOM   1753  NH1 ARG L  18     -45.216 -15.626 -51.507  1.00114.06           N
ANISOU 1753  NH1 ARG L  18    16943  12109  14285   4219  -4280  -2974       N
ATOM   1754  NH2 ARG L  18     -44.249 -13.673 -52.242  1.00117.60           N
ANISOU 1754  NH2 ARG L  18    18128  11936  14617   4278  -4548  -2815       N
ATOM   1755  N   VAL L  19     -39.023 -18.245 -48.182  1.00108.88           N
ANISOU 1755  N   VAL L  19    15889  11843  13638   2603  -2867  -1969       N
ATOM   1756  CA  VAL L  19     -39.219 -19.398 -47.306  1.00 99.00           C
ANISOU 1756  CA  VAL L  19    14241  10929  12446   2494  -2677  -2005       C
ATOM   1757  C   VAL L  19     -40.412 -19.109 -46.400  1.00102.01           C
ANISOU 1757  C   VAL L  19    14373  11507  12879   2696  -2777  -2290       C
ATOM   1758  O   VAL L  19     -40.604 -17.968 -45.973  1.00109.11           O
ANISOU 1758  O   VAL L  19    15379  12299  13780   2839  -2921  -2426       O
ATOM   1759  CB  VAL L  19     -37.971 -19.660 -46.435  1.00 95.20           C
ANISOU 1759  CB  VAL L  19    13695  10506  11970   2225  -2457  -1853       C
ATOM   1760  CG1 VAL L  19     -38.175 -20.878 -45.540  1.00 94.07           C
ANISOU 1760  CG1 VAL L  19    13169  10697  11878   2108  -2273  -1879       C
ATOM   1761  CG2 VAL L  19     -36.743 -19.838 -47.318  1.00 96.47           C
ANISOU 1761  CG2 VAL L  19    14103  10476  12078   2029  -2362  -1594       C
ATOM   1762  N   THR L  20     -41.210 -20.139 -46.120  1.00 94.65           N
ANISOU 1762  N   THR L  20    13112  10864  11986   2703  -2703  -2387       N
ATOM   1763  CA  THR L  20     -42.329 -20.037 -45.182  1.00100.96           C
ANISOU 1763  CA  THR L  20    13619  11913  12828   2853  -2756  -2664       C
ATOM   1764  C   THR L  20     -42.362 -21.248 -44.247  1.00110.74           C
ANISOU 1764  C   THR L  20    14497  13486  14094   2658  -2530  -2655       C
ATOM   1765  O   THR L  20     -42.470 -22.386 -44.708  1.00115.94           O
ANISOU 1765  O   THR L  20    15043  14253  14756   2556  -2432  -2563       O
ATOM   1766  CB  THR L  20     -43.683 -19.933 -45.909  1.00108.63           C
ANISOU 1766  CB  THR L  20    14550  12913  13813   3126  -2962  -2870       C
ATOM   1767  OG1 THR L  20     -43.901 -21.112 -46.690  1.00127.63           O
ANISOU 1767  OG1 THR L  20    16867  15410  16218   3049  -2886  -2774       O
ATOM   1768  CG2 THR L  20     -43.725 -18.714 -46.822  1.00112.00           C
ANISOU 1768  CG2 THR L  20    15351  12997  14206   3338  -3214  -2889       C
ATOM   1769  N   ILE L  21     -42.260 -20.988 -42.944  1.00102.41           N
ANISOU 1769  N   ILE L  21    13279  12583  13051   2602  -2455  -2748       N
ATOM   1770  CA  ILE L  21     -42.372 -22.007 -41.902  1.00 91.63           C
ANISOU 1770  CA  ILE L  21    11578  11541  11697   2425  -2259  -2765       C
ATOM   1771  C   ILE L  21     -43.769 -21.916 -41.290  1.00 99.18           C
ANISOU 1771  C   ILE L  21    12250  12763  12672   2594  -2335  -3077       C
ATOM   1772  O   ILE L  21     -44.283 -20.819 -41.114  1.00109.65           O
ANISOU 1772  O   ILE L  21    13626  14030  14005   2812  -2504  -3281       O
ATOM   1773  CB  ILE L  21     -41.334 -21.774 -40.770  1.00 92.51           C
ANISOU 1773  CB  ILE L  21    11683  11670  11798   2241  -2120  -2673       C
ATOM   1774  CG1 ILE L  21     -39.922 -21.512 -41.331  1.00 93.32           C
ANISOU 1774  CG1 ILE L  21    12092  11484  11880   2106  -2078  -2408       C
ATOM   1775  CG2 ILE L  21     -41.339 -22.933 -39.778  1.00 99.15           C
ANISOU 1775  CG2 ILE L  21    12216  12821  12636   2031  -1916  -2649       C
ATOM   1776  CD1 ILE L  21     -39.420 -22.553 -42.309  1.00105.25           C
ANISOU 1776  CD1 ILE L  21    13667  12938  13385   1968  -1984  -2186       C
ATOM   1777  N   THR L  22     -44.371 -23.061 -40.971  1.00 94.73           N
ANISOU 1777  N   THR L  22    11392  12491  12112   2490  -2214  -3121       N
ATOM   1778  CA  THR L  22     -45.646 -23.118 -40.238  1.00104.03           C
ANISOU 1778  CA  THR L  22    12250  13981  13296   2594  -2241  -3419       C
ATOM   1779  C   THR L  22     -45.387 -23.567 -38.796  1.00113.61           C
ANISOU 1779  C   THR L  22    13229  15454  14485   2379  -2047  -3425       C
ATOM   1780  O   THR L  22     -44.447 -24.320 -38.549  1.00135.25           O
ANISOU 1780  O   THR L  22    15993  18187  17209   2131  -1877  -3187       O
ATOM   1781  CB  THR L  22     -46.630 -24.104 -40.902  1.00 98.00           C
ANISOU 1781  CB  THR L  22    11307  13384  12543   2617  -2246  -3487       C
ATOM   1782  OG1 THR L  22     -46.714 -23.831 -42.304  1.00108.18           O
ANISOU 1782  OG1 THR L  22    12839  14419  13846   2782  -2409  -3432       O
ATOM   1783  CG2 THR L  22     -48.025 -23.996 -40.296  1.00 91.23           C
ANISOU 1783  CG2 THR L  22    10134  12837  11691   2759  -2305  -3830       C
ATOM   1784  N   CYS L  23     -46.211 -23.097 -37.852  1.00115.73           N
ANISOU 1784  N   CYS L  23    13276  15951  14746   2477  -2079  -3703       N
ATOM   1785  CA  CYS L  23     -46.151 -23.534 -36.445  1.00108.39           C
ANISOU 1785  CA  CYS L  23    12098  15309  13777   2278  -1901  -3745       C
ATOM   1786  C   CYS L  23     -47.561 -23.807 -35.913  1.00104.69           C
ANISOU 1786  C   CYS L  23    11279  15204  13293   2345  -1903  -4053       C
ATOM   1787  O   CYS L  23     -48.297 -22.880 -35.572  1.00115.43           O
ANISOU 1787  O   CYS L  23    12555  16640  14662   2562  -2031  -4337       O
ATOM   1788  CB  CYS L  23     -45.421 -22.495 -35.572  1.00104.69           C
ANISOU 1788  CB  CYS L  23    11736  14744  13296   2288  -1909  -3759       C
ATOM   1789  SG  CYS L  23     -45.418 -22.821 -33.783  1.00109.42           S
ANISOU 1789  SG  CYS L  23    12043  15699  13834   2078  -1719  -3850       S
ATOM   1790  N   ARG L  24     -47.931 -25.085 -35.864  1.00103.10           N
ANISOU 1790  N   ARG L  24    10878  15226  13068   2155  -1764  -4001       N
ATOM   1791  CA  ARG L  24     -49.194 -25.522 -35.255  1.00109.11           C
ANISOU 1791  CA  ARG L  24    11283  16374  13799   2144  -1721  -4272       C
ATOM   1792  C   ARG L  24     -49.076 -25.504 -33.729  1.00 99.62           C
ANISOU 1792  C   ARG L  24     9894  15424  12532   1977  -1575  -4348       C
ATOM   1793  O   ARG L  24     -47.970 -25.477 -33.186  1.00116.05           O
ANISOU 1793  O   ARG L  24    12109  17394  14591   1820  -1480  -4142       O
ATOM   1794  CB  ARG L  24     -49.589 -26.929 -35.749  1.00112.96           C
ANISOU 1794  CB  ARG L  24    11644  16999  14277   1971  -1620  -4174       C
ATOM   1795  CG  ARG L  24     -50.714 -26.957 -36.775  1.00110.91           C
ANISOU 1795  CG  ARG L  24    11310  16773  14057   2181  -1769  -4359       C
ATOM   1796  CD  ARG L  24     -52.058 -26.797 -36.083  1.00123.42           C
ANISOU 1796  CD  ARG L  24    12546  18731  15618   2265  -1787  -4733       C
ATOM   1797  NE  ARG L  24     -53.197 -26.702 -36.997  1.00131.33           N
ANISOU 1797  NE  ARG L  24    13453  19785  16662   2498  -1950  -4956       N
ATOM   1798  CZ  ARG L  24     -53.504 -25.636 -37.741  1.00129.78           C
ANISOU 1798  CZ  ARG L  24    13401  19392  16520   2834  -2186  -5100       C
ATOM   1799  NH1 ARG L  24     -52.747 -24.541 -37.731  1.00112.96           N
ANISOU 1799  NH1 ARG L  24    11533  16977  14408   2973  -2290  -5038       N
ATOM   1800  NH2 ARG L  24     -54.581 -25.671 -38.522  1.00140.04           N
ANISOU 1800  NH2 ARG L  24    14587  20770  17851   3030  -2329  -5309       N
ATOM   1801  N   ALA L  25     -50.224 -25.531 -33.056  1.00 92.47           N
ANISOU 1801  N   ALA L  25     8675  14869  11590   2008  -1559  -4652       N
ATOM   1802  CA  ALA L  25     -50.301 -25.496 -31.590  1.00103.66           C
ANISOU 1802  CA  ALA L  25     9882  16573  12930   1857  -1425  -4772       C
ATOM   1803  C   ALA L  25     -51.429 -26.395 -31.071  1.00111.63           C
ANISOU 1803  C   ALA L  25    10533  18007  13875   1710  -1307  -4961       C
ATOM   1804  O   ALA L  25     -52.492 -26.480 -31.677  1.00120.65           O
ANISOU 1804  O   ALA L  25    11528  19268  15045   1854  -1395  -5167       O
ATOM   1805  CB  ALA L  25     -50.498 -24.067 -31.106  1.00 92.39           C
ANISOU 1805  CB  ALA L  25     8461  15123  11518   2109  -1561  -5029       C
ATOM   1806  N   SER L  26     -51.184 -27.050 -29.938  1.00115.41           N
ANISOU 1806  N   SER L  26    10878  18713  14261   1416  -1111  -4893       N
ATOM   1807  CA  SER L  26     -52.133 -28.000 -29.343  1.00117.40           C
ANISOU 1807  CA  SER L  26    10809  19371  14427   1207   -970  -5033       C
ATOM   1808  C   SER L  26     -53.365 -27.340 -28.715  1.00126.12           C
ANISOU 1808  C   SER L  26    11605  20819  15498   1355  -1011  -5465       C
ATOM   1809  O   SER L  26     -54.420 -27.969 -28.628  1.00133.11           O
ANISOU 1809  O   SER L  26    12213  22024  16338   1272   -951  -5651       O
ATOM   1810  CB  SER L  26     -51.423 -28.836 -28.277  1.00119.89           C
ANISOU 1810  CB  SER L  26    11111  19803  14639    843   -759  -4816       C
ATOM   1811  OG  SER L  26     -52.153 -30.007 -27.975  1.00128.71           O
ANISOU 1811  OG  SER L  26    12000  21230  15675    589   -619  -4848       O
ATOM   1812  N   GLN L  27     -53.208 -26.095 -28.257  1.00130.57           N
ANISOU 1812  N   GLN L  27    12211  21322  16079   1564  -1109  -5628       N
ATOM   1813  CA  GLN L  27     -54.276 -25.310 -27.629  1.00119.29           C
ANISOU 1813  CA  GLN L  27    10506  20194  14625   1743  -1167  -6056       C
ATOM   1814  C   GLN L  27     -54.402 -23.966 -28.340  1.00112.24           C
ANISOU 1814  C   GLN L  27     9764  19041  13842   2160  -1427  -6227       C
ATOM   1815  O   GLN L  27     -53.581 -23.624 -29.193  1.00134.27           O
ANISOU 1815  O   GLN L  27    12882  21426  16709   2272  -1539  -5995       O
ATOM   1816  CB  GLN L  27     -53.938 -25.035 -26.158  1.00133.58           C
ANISOU 1816  CB  GLN L  27    12219  22202  16333   1584  -1034  -6114       C
ATOM   1817  CG  GLN L  27     -53.614 -26.256 -25.296  1.00150.66           C
ANISOU 1817  CG  GLN L  27    14291  24582  18371   1158   -784  -5911       C
ATOM   1818  CD  GLN L  27     -54.817 -26.881 -24.605  1.00165.88           C
ANISOU 1818  CD  GLN L  27    15834  27004  20187    988   -651  -6179       C
ATOM   1819  OE1 GLN L  27     -54.672 -27.502 -23.551  1.00164.76           O
ANISOU 1819  OE1 GLN L  27    15587  27100  19916    675   -461  -6117       O
ATOM   1820  NE2 GLN L  27     -56.005 -26.722 -25.188  1.00174.58           N
ANISOU 1820  NE2 GLN L  27    16729  28270  21334   1185   -751  -6482       N
ATOM   1821  N   ASP L  28     -55.427 -23.204 -27.973  1.00104.30           N
ANISOU 1821  N   ASP L  28     8522  18272  12836   2385  -1524  -6639       N
ATOM   1822  CA  ASP L  28     -55.515 -21.790 -28.342  1.00114.35           C
ANISOU 1822  CA  ASP L  28     9934  19318  14195   2779  -1774  -6836       C
ATOM   1823  C   ASP L  28     -54.469 -21.030 -27.516  1.00133.16           C
ANISOU 1823  C   ASP L  28    12503  21536  16557   2747  -1750  -6727       C
ATOM   1824  O   ASP L  28     -54.458 -21.142 -26.286  1.00144.96           O
ANISOU 1824  O   ASP L  28    13813  23309  17958   2564  -1592  -6811       O
ATOM   1825  CB  ASP L  28     -56.929 -21.250 -28.063  1.00124.73           C
ANISOU 1825  CB  ASP L  28    10909  20973  15511   3021  -1878  -7334       C
ATOM   1826  CG  ASP L  28     -57.065 -19.752 -28.333  1.00132.62           C
ANISOU 1826  CG  ASP L  28    12047  21748  16596   3442  -2152  -7568       C
ATOM   1827  OD1 ASP L  28     -56.490 -19.259 -29.322  1.00132.35           O
ANISOU 1827  OD1 ASP L  28    12359  21283  16645   3621  -2327  -7384       O
ATOM   1828  OD2 ASP L  28     -57.762 -19.065 -27.556  1.00139.29           O
ANISOU 1828  OD2 ASP L  28    12657  22849  17418   3595  -2197  -7945       O
ATOM   1829  N   ILE L  29     -53.583 -20.291 -28.189  1.00127.36           N
ANISOU 1829  N   ILE L  29    12136  20356  15900   2904  -1899  -6535       N
ATOM   1830  CA  ILE L  29     -52.578 -19.450 -27.513  1.00119.28           C
ANISOU 1830  CA  ILE L  29    11314  19138  14868   2901  -1904  -6444       C
ATOM   1831  C   ILE L  29     -52.619 -17.989 -27.998  1.00118.48           C
ANISOU 1831  C   ILE L  29    11425  18740  14854   3286  -2181  -6613       C
ATOM   1832  O   ILE L  29     -51.630 -17.260 -27.877  1.00113.50           O
ANISOU 1832  O   ILE L  29    11070  17812  14242   3308  -2231  -6462       O
ATOM   1833  CB  ILE L  29     -51.155 -20.058 -27.639  1.00111.91           C
ANISOU 1833  CB  ILE L  29    10653  17946  13922   2623  -1770  -5981       C
ATOM   1834  CG1 ILE L  29     -50.708 -20.182 -29.102  1.00119.84           C
ANISOU 1834  CG1 ILE L  29    11956  18570  15010   2709  -1885  -5730       C
ATOM   1835  CG2 ILE L  29     -51.114 -21.428 -26.975  1.00112.43           C
ANISOU 1835  CG2 ILE L  29    10514  18313  13892   2248  -1510  -5837       C
ATOM   1836  CD1 ILE L  29     -49.240 -20.524 -29.263  1.00115.70           C
ANISOU 1836  CD1 ILE L  29    11720  17758  14484   2490  -1787  -5313       C
ATOM   1837  N   SER L  30     -53.786 -17.567 -28.495  1.00121.44           N
ANISOU 1837  N   SER L  30    11659  19206  15276   3585  -2363  -6942       N
ATOM   1838  CA  SER L  30     -54.001 -16.259 -29.138  1.00127.89           C
ANISOU 1838  CA  SER L  30    12682  19730  16179   3984  -2664  -7120       C
ATOM   1839  C   SER L  30     -52.794 -15.754 -29.953  1.00130.92           C
ANISOU 1839  C   SER L  30    13540  19588  16614   4014  -2771  -6778       C
ATOM   1840  O   SER L  30     -52.532 -16.285 -31.035  1.00132.81           O
ANISOU 1840  O   SER L  30    13955  19623  16883   3973  -2790  -6534       O
ATOM   1841  CB  SER L  30     -54.504 -15.225 -28.121  1.00116.50           C
ANISOU 1841  CB  SER L  30    11073  18466  14725   4180  -2747  -7506       C
ATOM   1842  OG  SER L  30     -53.534 -14.973 -27.127  1.00127.86           O
ANISOU 1842  OG  SER L  30    12600  19868  16113   3991  -2617  -7369       O
ATOM   1843  N   ASN L  31     -52.066 -14.756 -29.446  1.00124.64           N
ANISOU 1843  N   ASN L  31    12947  18586  15825   4073  -2835  -6764       N
ATOM   1844  CA  ASN L  31     -50.929 -14.162 -30.160  1.00126.26           C
ANISOU 1844  CA  ASN L  31    13602  18301  16071   4097  -2940  -6468       C
ATOM   1845  C   ASN L  31     -49.596 -14.382 -29.426  1.00116.96           C
ANISOU 1845  C   ASN L  31    12544  17050  14844   3781  -2736  -6168       C
ATOM   1846  O   ASN L  31     -48.579 -13.804 -29.807  1.00119.70           O
ANISOU 1846  O   ASN L  31    13241  17024  15216   3774  -2803  -5946       O
ATOM   1847  CB  ASN L  31     -51.179 -12.659 -30.380  1.00135.78           C
ANISOU 1847  CB  ASN L  31    15008  19247  17333   4470  -3240  -6704       C
ATOM   1848  CG  ASN L  31     -52.198 -12.383 -31.478  1.00143.11           C
ANISOU 1848  CG  ASN L  31    15960  20093  18322   4798  -3491  -6899       C
ATOM   1849  OD1 ASN L  31     -51.911 -11.661 -32.433  1.00139.76           O
ANISOU 1849  OD1 ASN L  31    15894  19267  17944   4986  -3710  -6809       O
ATOM   1850  ND2 ASN L  31     -53.392 -12.950 -31.345  1.00148.89           N
ANISOU 1850  ND2 ASN L  31    16316  21208  19048   4861  -3463  -7169       N
ATOM   1851  N   TYR L  32     -49.596 -15.235 -28.397  1.00101.82           N
ANISOU 1851  N   TYR L  32    10343  15489  12853   3511  -2491  -6158       N
ATOM   1852  CA  TYR L  32     -48.401 -15.476 -27.585  1.00103.13           C
ANISOU 1852  CA  TYR L  32    10589  15629  12967   3217  -2302  -5903       C
ATOM   1853  C   TYR L  32     -47.514 -16.528 -28.239  1.00111.49           C
ANISOU 1853  C   TYR L  32    11799  16540  14022   2954  -2162  -5492       C
ATOM   1854  O   TYR L  32     -47.473 -17.687 -27.809  1.00119.93           O
ANISOU 1854  O   TYR L  32    12677  17858  15034   2686  -1952  -5374       O
ATOM   1855  CB  TYR L  32     -48.784 -15.898 -26.163  1.00112.12           C
ANISOU 1855  CB  TYR L  32    11376  17208  14016   3046  -2114  -6076       C
ATOM   1856  CG  TYR L  32     -49.515 -14.819 -25.403  1.00120.09           C
ANISOU 1856  CG  TYR L  32    12239  18368  15023   3288  -2237  -6481       C
ATOM   1857  CD1 TYR L  32     -48.822 -13.751 -24.839  1.00117.89           C
ANISOU 1857  CD1 TYR L  32    12140  17901  14751   3358  -2310  -6506       C
ATOM   1858  CD2 TYR L  32     -50.902 -14.856 -25.254  1.00135.30           C
ANISOU 1858  CD2 TYR L  32    13840  20627  16940   3453  -2284  -6853       C
ATOM   1859  CE1 TYR L  32     -49.487 -12.752 -24.144  1.00124.47           C
ANISOU 1859  CE1 TYR L  32    12844  18865  15585   3592  -2431  -6889       C
ATOM   1860  CE2 TYR L  32     -51.579 -13.860 -24.561  1.00145.00           C
ANISOU 1860  CE2 TYR L  32    14921  22003  18168   3691  -2403  -7248       C
ATOM   1861  CZ  TYR L  32     -50.869 -12.813 -24.004  1.00135.13           C
ANISOU 1861  CZ  TYR L  32    13863  20553  16927   3763  -2478  -7264       C
ATOM   1862  OH  TYR L  32     -51.542 -11.832 -23.318  1.00144.50           O
ANISOU 1862  OH  TYR L  32    14906  21883  18115   4007  -2601  -7666       O
ATOM   1863  N   LEU L  33     -46.813 -16.105 -29.289  1.00111.50           N
ANISOU 1863  N   LEU L  33    12150  16134  14081   3034  -2285  -5284       N
ATOM   1864  CA  LEU L  33     -45.898 -16.967 -30.033  1.00102.69           C
ANISOU 1864  CA  LEU L  33    11212  14837  12969   2816  -2177  -4904       C
ATOM   1865  C   LEU L  33     -44.668 -16.174 -30.459  1.00103.54           C
ANISOU 1865  C   LEU L  33    11705  14532  13105   2817  -2253  -4683       C
ATOM   1866  O   LEU L  33     -44.791 -15.047 -30.945  1.00116.07           O
ANISOU 1866  O   LEU L  33    13502  15867  14733   3064  -2466  -4795       O
ATOM   1867  CB  LEU L  33     -46.578 -17.540 -31.270  1.00107.35           C
ANISOU 1867  CB  LEU L  33    11803  15389  13595   2914  -2251  -4885       C
ATOM   1868  CG  LEU L  33     -45.807 -18.711 -31.899  1.00107.22           C
ANISOU 1868  CG  LEU L  33    11878  15288  13571   2659  -2100  -4525       C
ATOM   1869  CD1 LEU L  33     -46.386 -20.046 -31.443  1.00108.20           C
ANISOU 1869  CD1 LEU L  33    11677  15784  13650   2458  -1914  -4538       C
ATOM   1870  CD2 LEU L  33     -45.780 -18.613 -33.419  1.00107.28           C
ANISOU 1870  CD2 LEU L  33    12141  14992  13630   2799  -2248  -4406       C
ATOM   1871  N   ASN L  34     -43.491 -16.778 -30.289  1.00 92.54           N
ANISOU 1871  N   ASN L  34    10404  13070  11688   2539  -2083  -4374       N
ATOM   1872  CA  ASN L  34     -42.217 -16.127 -30.583  1.00 86.35           C
ANISOU 1872  CA  ASN L  34     9956  11935  10920   2485  -2116  -4154       C
ATOM   1873  C   ASN L  34     -41.373 -17.029 -31.494  1.00 94.57           C
ANISOU 1873  C   ASN L  34    11146  12818  11967   2294  -2017  -3811       C
ATOM   1874  O   ASN L  34     -41.438 -18.258 -31.384  1.00 97.40           O
ANISOU 1874  O   ASN L  34    11321  13383  12303   2114  -1857  -3704       O
ATOM   1875  CB  ASN L  34     -41.462 -15.823 -29.279  1.00 98.60           C
ANISOU 1875  CB  ASN L  34    11462  13569  12431   2330  -2006  -4144       C
ATOM   1876  CG  ASN L  34     -42.353 -15.204 -28.203  1.00103.08           C
ANISOU 1876  CG  ASN L  34    11805  14385  12977   2473  -2055  -4492       C
ATOM   1877  OD1 ASN L  34     -43.072 -14.231 -28.448  1.00102.41           O
ANISOU 1877  OD1 ASN L  34    11770  14215  12927   2753  -2254  -4737       O
ATOM   1878  ND2 ASN L  34     -42.305 -15.772 -27.004  1.00110.66           N
ANISOU 1878  ND2 ASN L  34    12518  15654  13873   2282  -1878  -4520       N
ATOM   1879  N   TRP L  35     -40.589 -16.411 -32.380  1.00 82.82           N
ANISOU 1879  N   TRP L  35     9995  10968  10505   2330  -2113  -3647       N
ATOM   1880  CA  TRP L  35     -39.770 -17.121 -33.369  1.00 92.46           C
ANISOU 1880  CA  TRP L  35    11386  12013  11732   2175  -2039  -3340       C
ATOM   1881  C   TRP L  35     -38.279 -16.903 -33.114  1.00 91.04           C
ANISOU 1881  C   TRP L  35    11395  11657  11538   1971  -1946  -3109       C
ATOM   1882  O   TRP L  35     -37.860 -15.787 -32.804  1.00 98.24           O
ANISOU 1882  O   TRP L  35    12474  12400  12451   2030  -2034  -3162       O
ATOM   1883  CB  TRP L  35     -40.115 -16.640 -34.778  1.00102.78           C
ANISOU 1883  CB  TRP L  35    12938  13047  13066   2374  -2228  -3336       C
ATOM   1884  CG  TRP L  35     -41.474 -17.069 -35.253  1.00 98.46           C
ANISOU 1884  CG  TRP L  35    12213  12663  12536   2551  -2309  -3518       C
ATOM   1885  CD1 TRP L  35     -42.642 -16.361 -35.163  1.00101.07           C
ANISOU 1885  CD1 TRP L  35    12460  13058  12884   2826  -2487  -3826       C
ATOM   1886  CD2 TRP L  35     -41.802 -18.302 -35.899  1.00 91.66           C
ANISOU 1886  CD2 TRP L  35    11230  11922  11676   2468  -2222  -3415       C
ATOM   1887  NE1 TRP L  35     -43.676 -17.079 -35.714  1.00103.47           N
ANISOU 1887  NE1 TRP L  35    12589  13526  13200   2914  -2512  -3923       N
ATOM   1888  CE2 TRP L  35     -43.188 -18.276 -36.171  1.00 97.80           C
ANISOU 1888  CE2 TRP L  35    11848  12840  12470   2692  -2349  -3670       C
ATOM   1889  CE3 TRP L  35     -41.059 -19.427 -36.279  1.00 81.46           C
ANISOU 1889  CE3 TRP L  35     9946  10630  10373   2231  -2055  -3142       C
ATOM   1890  CZ2 TRP L  35     -43.846 -19.336 -36.806  1.00 88.64           C
ANISOU 1890  CZ2 TRP L  35    10541  11823  11317   2673  -2309  -3653       C
ATOM   1891  CZ3 TRP L  35     -41.714 -20.478 -36.908  1.00 83.37           C
ANISOU 1891  CZ3 TRP L  35    10052  11002  10622   2219  -2020  -3124       C
ATOM   1892  CH2 TRP L  35     -43.093 -20.424 -37.163  1.00 80.41           C
ANISOU 1892  CH2 TRP L  35     9522  10766  10262   2432  -2143  -3374       C
ATOM   1893  N   TYR L  36     -37.489 -17.967 -33.274  1.00 82.08           N
ANISOU 1893  N   TYR L  36    10235  10557  10393   1737  -1777  -2860       N
ATOM   1894  CA  TYR L  36     -36.052 -17.955 -32.978  1.00 82.49           C
ANISOU 1894  CA  TYR L  36    10415  10493  10433   1522  -1666  -2642       C
ATOM   1895  C   TYR L  36     -35.207 -18.454 -34.142  1.00 88.31           C
ANISOU 1895  C   TYR L  36    11347  11027  11180   1409  -1623  -2379       C
ATOM   1896  O   TYR L  36     -35.677 -19.225 -34.968  1.00 94.76           O
ANISOU 1896  O   TYR L  36    12128  11870  12006   1434  -1619  -2330       O
ATOM   1897  CB  TYR L  36     -35.762 -18.820 -31.753  1.00 87.68           C
ANISOU 1897  CB  TYR L  36    10818  11436  11061   1319  -1483  -2606       C
ATOM   1898  CG  TYR L  36     -36.406 -18.301 -30.499  1.00 88.85           C
ANISOU 1898  CG  TYR L  36    10781  11794  11184   1390  -1501  -2851       C
ATOM   1899  CD1 TYR L  36     -35.787 -17.313 -29.734  1.00 86.28           C
ANISOU 1899  CD1 TYR L  36    10547  11387  10848   1380  -1528  -2900       C
ATOM   1900  CD2 TYR L  36     -37.642 -18.785 -30.077  1.00 77.47           C
ANISOU 1900  CD2 TYR L  36     9070  10640   9725   1461  -1490  -3045       C
ATOM   1901  CE1 TYR L  36     -36.381 -16.825 -28.581  1.00 83.45           C
ANISOU 1901  CE1 TYR L  36    10016  11228  10463   1450  -1545  -3138       C
ATOM   1902  CE2 TYR L  36     -38.241 -18.302 -28.925  1.00 85.63           C
ANISOU 1902  CE2 TYR L  36     9923  11885  10726   1522  -1500  -3286       C
ATOM   1903  CZ  TYR L  36     -37.609 -17.327 -28.183  1.00 94.84           C
ANISOU 1903  CZ  TYR L  36    11186  12966  11884   1521  -1529  -3332       C
ATOM   1904  OH  TYR L  36     -38.213 -16.854 -27.048  1.00 98.80           O
ANISOU 1904  OH  TYR L  36    11504  13685  12350   1586  -1538  -3582       O
ATOM   1905  N   GLN L  37     -33.952 -18.012 -34.174  1.00 88.04           N
ANISOU 1905  N   GLN L  37    11510  10802  11139   1278  -1586  -2221       N
ATOM   1906  CA  GLN L  37     -32.974 -18.402 -35.190  1.00 89.92           C
ANISOU 1906  CA  GLN L  37    11932  10854  11377   1145  -1530  -1976       C
ATOM   1907  C   GLN L  37     -31.714 -18.929 -34.507  1.00 94.46           C
ANISOU 1907  C   GLN L  37    12447  11499  11944    896  -1359  -1809       C
ATOM   1908  O   GLN L  37     -31.114 -18.218 -33.696  1.00 99.36           O
ANISOU 1908  O   GLN L  37    13105  12093  12556    840  -1351  -1837       O
ATOM   1909  CB  GLN L  37     -32.615 -17.186 -36.043  1.00 80.84           C
ANISOU 1909  CB  GLN L  37    11124   9371  10220   1229  -1672  -1955       C
ATOM   1910  CG  GLN L  37     -31.650 -17.460 -37.187  1.00 74.72           C
ANISOU 1910  CG  GLN L  37    10563   8398   9432   1096  -1622  -1721       C
ATOM   1911  CD  GLN L  37     -31.137 -16.192 -37.829  1.00 93.41           C
ANISOU 1911  CD  GLN L  37    13278  10441  11773   1126  -1744  -1690       C
ATOM   1912  OE1 GLN L  37     -31.374 -15.940 -39.012  1.00115.19           O
ANISOU 1912  OE1 GLN L  37    16250  13006  14512   1211  -1847  -1650       O
ATOM   1913  NE2 GLN L  37     -30.427 -15.384 -37.054  1.00 91.91           N
ANISOU 1913  NE2 GLN L  37    13158  10187  11575   1047  -1736  -1707       N
ATOM   1914  N   GLN L  38     -31.308 -20.155 -34.847  1.00 84.68           N
ANISOU 1914  N   GLN L  38    11122  10343  10710    756  -1233  -1642       N
ATOM   1915  CA  GLN L  38     -30.116 -20.778 -34.263  1.00 82.59           C
ANISOU 1915  CA  GLN L  38    10791  10149  10442    532  -1082  -1483       C
ATOM   1916  C   GLN L  38     -29.116 -21.209 -35.337  1.00 82.07           C
ANISOU 1916  C   GLN L  38    10878   9923  10382    415  -1024  -1273       C
ATOM   1917  O   GLN L  38     -29.307 -22.229 -36.005  1.00 91.79           O
ANISOU 1917  O   GLN L  38    12051  11202  11624    396   -979  -1189       O
ATOM   1918  CB  GLN L  38     -30.505 -21.980 -33.398  1.00 74.94           C
ANISOU 1918  CB  GLN L  38     9535   9471   9466    453   -975  -1491       C
ATOM   1919  CG  GLN L  38     -29.333 -22.595 -32.641  1.00 75.05           C
ANISOU 1919  CG  GLN L  38     9474   9568   9472    241   -841  -1348       C
ATOM   1920  CD  GLN L  38     -29.739 -23.727 -31.719  1.00 80.28           C
ANISOU 1920  CD  GLN L  38     9882  10505  10114    158   -751  -1355       C
ATOM   1921  OE1 GLN L  38     -29.241 -23.830 -30.602  1.00 97.39           O
ANISOU 1921  OE1 GLN L  38    11953  12793  12256     46   -687  -1347       O
ATOM   1922  NE2 GLN L  38     -30.633 -24.589 -32.184  1.00 88.91           N
ANISOU 1922  NE2 GLN L  38    10875  11694  11212    202   -749  -1368       N
ATOM   1923  N   LYS L  39     -28.052 -20.421 -35.490  1.00 79.17           N
ANISOU 1923  N   LYS L  39    10702   9373  10005    331  -1023  -1198       N
ATOM   1924  CA  LYS L  39     -26.897 -20.820 -36.297  1.00 82.09           C
ANISOU 1924  CA  LYS L  39    11188   9630  10374    179   -939  -1007       C
ATOM   1925  C   LYS L  39     -26.096 -21.873 -35.535  1.00 92.96           C
ANISOU 1925  C   LYS L  39    12367  11191  11764      7   -793   -907       C
ATOM   1926  O   LYS L  39     -26.093 -21.863 -34.305  1.00104.01           O
ANISOU 1926  O   LYS L  39    13618  12740  13161    -26   -764   -972       O
ATOM   1927  CB  LYS L  39     -26.005 -19.620 -36.610  1.00 81.66           C
ANISOU 1927  CB  LYS L  39    11388   9342  10296    121   -977   -971       C
ATOM   1928  CG  LYS L  39     -26.590 -18.678 -37.643  1.00 83.21           C
ANISOU 1928  CG  LYS L  39    11842   9305  10469    265  -1126  -1020       C
ATOM   1929  CD  LYS L  39     -25.679 -17.479 -37.857  1.00103.30           C
ANISOU 1929  CD  LYS L  39    14653  11616  12981    180  -1162   -981       C
ATOM   1930  CE  LYS L  39     -26.044 -16.709 -39.117  1.00109.84           C
ANISOU 1930  CE  LYS L  39    15782  12181  13770    280  -1297   -975       C
ATOM   1931  NZ  LYS L  39     -27.467 -16.266 -39.128  1.00110.86           N
ANISOU 1931  NZ  LYS L  39    15921  12291  13910    536  -1467  -1147       N
ATOM   1932  N   PRO L  40     -25.409 -22.781 -36.259  1.00102.50           N
ANISOU 1932  N   PRO L  40    13576  12387  12982    -97   -708   -754       N
ATOM   1933  CA  PRO L  40     -24.689 -23.875 -35.597  1.00103.73           C
ANISOU 1933  CA  PRO L  40    13548  12709  13154   -240   -589   -662       C
ATOM   1934  C   PRO L  40     -23.533 -23.362 -34.737  1.00101.03           C
ANISOU 1934  C   PRO L  40    13210  12369  12807   -372   -539   -640       C
ATOM   1935  O   PRO L  40     -22.663 -22.651 -35.244  1.00108.27           O
ANISOU 1935  O   PRO L  40    14296  13127  13715   -440   -535   -592       O
ATOM   1936  CB  PRO L  40     -24.172 -24.711 -36.771  1.00 95.85           C
ANISOU 1936  CB  PRO L  40    12601  11647  12169   -297   -534   -524       C
ATOM   1937  CG  PRO L  40     -24.052 -23.737 -37.894  1.00 82.50           C
ANISOU 1937  CG  PRO L  40    11163   9728  10454   -257   -596   -516       C
ATOM   1938  CD  PRO L  40     -25.220 -22.816 -37.722  1.00 86.31           C
ANISOU 1938  CD  PRO L  40    11705  10164  10923    -88   -723   -665       C
ATOM   1939  N   GLY L  41     -23.550 -23.707 -33.449  1.00 95.41           N
ANISOU 1939  N   GLY L  41    12318  11840  12093   -414   -504   -679       N
ATOM   1940  CA  GLY L  41     -22.588 -23.184 -32.477  1.00 99.56           C
ANISOU 1940  CA  GLY L  41    12828  12390  12610   -524   -471   -682       C
ATOM   1941  C   GLY L  41     -23.189 -22.105 -31.589  1.00 93.67           C
ANISOU 1941  C   GLY L  41    12090  11659  11841   -445   -544   -839       C
ATOM   1942  O   GLY L  41     -22.973 -22.106 -30.377  1.00118.31           O
ANISOU 1942  O   GLY L  41    15090  14917  14947   -501   -516   -880       O
ATOM   1943  N   LYS L  42     -23.948 -21.189 -32.193  1.00 89.06           N
ANISOU 1943  N   LYS L  42    11654  10933  11253   -307   -644   -932       N
ATOM   1944  CA  LYS L  42     -24.639 -20.127 -31.457  1.00 68.80           C
ANISOU 1944  CA  LYS L  42     9105   8367   8669   -198   -734  -1105       C
ATOM   1945  C   LYS L  42     -25.791 -20.702 -30.632  1.00 82.98           C
ANISOU 1945  C   LYS L  42    10679  10398  10453   -115   -737  -1220       C
ATOM   1946  O   LYS L  42     -26.270 -21.812 -30.890  1.00 85.47           O
ANISOU 1946  O   LYS L  42    10871  10830  10773   -114   -694  -1172       O
ATOM   1947  CB  LYS L  42     -25.248 -19.082 -32.407  1.00 81.99           C
ANISOU 1947  CB  LYS L  42    10998   9816  10338    -48   -863  -1180       C
ATOM   1948  CG  LYS L  42     -24.335 -18.445 -33.448  1.00 88.36           C
ANISOU 1948  CG  LYS L  42    12066  10367  11140   -120   -877  -1072       C
ATOM   1949  CD  LYS L  42     -23.234 -17.581 -32.851  1.00 92.45           C
ANISOU 1949  CD  LYS L  42    12675  10806  11647   -251   -857  -1063       C
ATOM   1950  CE  LYS L  42     -22.892 -16.415 -33.773  1.00 96.73           C
ANISOU 1950  CE  LYS L  42    13529  11058  12167   -252   -941  -1045       C
ATOM   1951  NZ  LYS L  42     -22.716 -16.805 -35.204  1.00 93.93           N
ANISOU 1951  NZ  LYS L  42    13312  10576  11801   -279   -924   -916       N
ATOM   1952  N   ALA L  43     -26.237 -19.923 -29.650  1.00 90.78           N
ANISOU 1952  N   ALA L  43    11620  11453  11420    -52   -787  -1381       N
ATOM   1953  CA  ALA L  43     -27.523 -20.155 -28.995  1.00 84.54           C
ANISOU 1953  CA  ALA L  43    10648  10866  10608     57   -813  -1540       C
ATOM   1954  C   ALA L  43     -28.618 -19.547 -29.877  1.00 82.96           C
ANISOU 1954  C   ALA L  43    10548  10549  10424    265   -940  -1664       C
ATOM   1955  O   ALA L  43     -28.310 -18.755 -30.772  1.00 96.64           O
ANISOU 1955  O   ALA L  43    12512  12034  12175    318  -1018  -1635       O
ATOM   1956  CB  ALA L  43     -27.534 -19.517 -27.617  1.00 79.41           C
ANISOU 1956  CB  ALA L  43     9909  10339   9924     47   -818  -1678       C
ATOM   1957  N   PRO L  44     -29.898 -19.906 -29.638  1.00 74.34           N
ANISOU 1957  N   PRO L  44     9288   9637   9322    379   -966  -1806       N
ATOM   1958  CA  PRO L  44     -30.985 -19.251 -30.378  1.00 76.85           C
ANISOU 1958  CA  PRO L  44     9686   9858   9656    599  -1106  -1957       C
ATOM   1959  C   PRO L  44     -31.020 -17.732 -30.170  1.00 83.58           C
ANISOU 1959  C   PRO L  44    10698  10547  10510    726  -1237  -2106       C
ATOM   1960  O   PRO L  44     -30.562 -17.244 -29.133  1.00105.85           O
ANISOU 1960  O   PRO L  44    13485  13422  13313    664  -1213  -2158       O
ATOM   1961  CB  PRO L  44     -32.247 -19.902 -29.803  1.00 76.36           C
ANISOU 1961  CB  PRO L  44     9360  10080   9573    664  -1089  -2110       C
ATOM   1962  CG  PRO L  44     -31.797 -21.222 -29.292  1.00 70.27           C
ANISOU 1962  CG  PRO L  44     8423   9496   8779    461   -934  -1961       C
ATOM   1963  CD  PRO L  44     -30.402 -21.002 -28.789  1.00 69.63           C
ANISOU 1963  CD  PRO L  44     8428   9335   8692    302   -870  -1827       C
ATOM   1964  N   LYS L  45     -31.531 -17.002 -31.160  1.00 84.28           N
ANISOU 1964  N   LYS L  45    10975  10428  10620    902  -1383  -2169       N
ATOM   1965  CA  LYS L  45     -31.734 -15.551 -31.052  1.00 89.38           C
ANISOU 1965  CA  LYS L  45    11794  10898  11269   1056  -1540  -2329       C
ATOM   1966  C   LYS L  45     -33.154 -15.176 -31.454  1.00 94.36           C
ANISOU 1966  C   LYS L  45    12402  11537  11913   1319  -1697  -2543       C
ATOM   1967  O   LYS L  45     -33.674 -15.685 -32.444  1.00104.35           O
ANISOU 1967  O   LYS L  45    13686  12770  13191   1389  -1729  -2502       O
ATOM   1968  CB  LYS L  45     -30.715 -14.792 -31.904  1.00 82.75           C
ANISOU 1968  CB  LYS L  45    11283   9725  10433    997  -1591  -2182       C
ATOM   1969  CG  LYS L  45     -29.299 -14.905 -31.363  1.00116.83           C
ANISOU 1969  CG  LYS L  45    15617  14035  14737    753  -1456  -2022       C
ATOM   1970  CD  LYS L  45     -28.392 -13.772 -31.818  1.00128.88           C
ANISOU 1970  CD  LYS L  45    17458  15255  16257    704  -1527  -1957       C
ATOM   1971  CE  LYS L  45     -27.034 -13.870 -31.135  1.00128.78           C
ANISOU 1971  CE  LYS L  45    17420  15275  16234    465  -1393  -1833       C
ATOM   1972  NZ  LYS L  45     -26.184 -12.677 -31.404  1.00131.05           N
ANISOU 1972  NZ  LYS L  45    17997  15287  16510    402  -1460  -1799       N
ATOM   1973  N   LEU L  46     -33.768 -14.283 -30.677  1.00 96.28           N
ANISOU 1973  N   LEU L  46    12599  11829  12154   1470  -1799  -2781       N
ATOM   1974  CA  LEU L  46     -35.164 -13.892 -30.872  1.00 95.81           C
ANISOU 1974  CA  LEU L  46    12476  11818  12110   1738  -1954  -3030       C
ATOM   1975  C   LEU L  46     -35.302 -13.010 -32.112  1.00109.16           C
ANISOU 1975  C   LEU L  46    14488  13167  13823   1912  -2151  -3028       C
ATOM   1976  O   LEU L  46     -34.662 -11.964 -32.199  1.00119.64           O
ANISOU 1976  O   LEU L  46    16076  14233  15147   1919  -2242  -3005       O
ATOM   1977  CB  LEU L  46     -35.684 -13.147 -29.636  1.00 88.55           C
ANISOU 1977  CB  LEU L  46    11416  11049  11179   1846  -2007  -3297       C
ATOM   1978  CG  LEU L  46     -37.159 -12.721 -29.609  1.00 94.38           C
ANISOU 1978  CG  LEU L  46    12031  11895  11932   2132  -2162  -3606       C
ATOM   1979  CD1 LEU L  46     -38.066 -13.927 -29.431  1.00 97.40           C
ANISOU 1979  CD1 LEU L  46    12086  12621  12301   2109  -2053  -3668       C
ATOM   1980  CD2 LEU L  46     -37.396 -11.706 -28.502  1.00 86.30           C
ANISOU 1980  CD2 LEU L  46    10956  10932  10901   2241  -2238  -3856       C
ATOM   1981  N   LEU L  47     -36.135 -13.444 -33.058  1.00103.81           N
ANISOU 1981  N   LEU L  47    13797  12488  13159   2043  -2220  -3050       N
ATOM   1982  CA  LEU L  47     -36.399 -12.694 -34.289  1.00 98.02           C
ANISOU 1982  CA  LEU L  47    13365  11443  12436   2223  -2422  -3053       C
ATOM   1983  C   LEU L  47     -37.708 -11.932 -34.179  1.00 93.94           C
ANISOU 1983  C   LEU L  47    12803  10951  11941   2538  -2632  -3366       C
ATOM   1984  O   LEU L  47     -37.731 -10.706 -34.300  1.00101.94           O
ANISOU 1984  O   LEU L  47    14056  11718  12958   2693  -2820  -3467       O
ATOM   1985  CB  LEU L  47     -36.447 -13.632 -35.505  1.00101.14           C
ANISOU 1985  CB  LEU L  47    13798  11801  12829   2177  -2380  -2876       C
ATOM   1986  CG  LEU L  47     -35.149 -13.783 -36.295  1.00106.81           C
ANISOU 1986  CG  LEU L  47    14769  12290  13525   1965  -2297  -2578       C
ATOM   1987  CD1 LEU L  47     -33.989 -14.194 -35.405  1.00122.61           C
ANISOU 1987  CD1 LEU L  47    16671  14399  15516   1696  -2093  -2435       C
ATOM   1988  CD2 LEU L  47     -35.351 -14.796 -37.408  1.00 98.93           C
ANISOU 1988  CD2 LEU L  47    13759  11304  12525   1939  -2253  -2441       C
ATOM   1989  N   ILE L  48     -38.786 -12.679 -33.957  1.00 87.58           N
ANISOU 1989  N   ILE L  48    11688  10442  11146   2626  -2602  -3521       N
ATOM   1990  CA  ILE L  48     -40.137 -12.133 -33.886  1.00 98.60           C
ANISOU 1990  CA  ILE L  48    12980  11920  12565   2931  -2790  -3841       C
ATOM   1991  C   ILE L  48     -40.744 -12.560 -32.556  1.00102.55           C
ANISOU 1991  C   ILE L  48    13088  12822  13056   2906  -2671  -4047       C
ATOM   1992  O   ILE L  48     -40.664 -13.736 -32.201  1.00 99.33           O
ANISOU 1992  O   ILE L  48    12442  12671  12627   2707  -2468  -3945       O
ATOM   1993  CB  ILE L  48     -41.037 -12.662 -35.034  1.00105.19           C
ANISOU 1993  CB  ILE L  48    13797  12755  13415   3078  -2880  -3863       C
ATOM   1994  CG1 ILE L  48     -40.306 -12.666 -36.388  1.00108.96           C
ANISOU 1994  CG1 ILE L  48    14622  12897  13882   3013  -2922  -3590       C
ATOM   1995  CG2 ILE L  48     -42.321 -11.846 -35.131  1.00108.36           C
ANISOU 1995  CG2 ILE L  48    14168  13160  13845   3429  -3127  -4197       C
ATOM   1996  CD1 ILE L  48     -39.923 -11.299 -36.920  1.00119.31           C
ANISOU 1996  CD1 ILE L  48    16335  13811  15186   3141  -3135  -3583       C
ATOM   1997  N   TYR L  49     -41.337 -11.612 -31.827  1.00101.47           N
ANISOU 1997  N   TYR L  49    12892  12734  12928   3103  -2801  -4335       N
ATOM   1998  CA  TYR L  49     -42.033 -11.904 -30.568  1.00102.07           C
ANISOU 1998  CA  TYR L  49    12593  13205  12985   3103  -2706  -4574       C
ATOM   1999  C   TYR L  49     -43.485 -11.449 -30.657  1.00113.71           C
ANISOU 1999  C   TYR L  49    13919  14800  14486   3427  -2894  -4933       C
ATOM   2000  O   TYR L  49     -43.783 -10.452 -31.317  1.00121.64           O
ANISOU 2000  O   TYR L  49    15157  15534  15526   3683  -3138  -5043       O
ATOM   2001  CB  TYR L  49     -41.322 -11.252 -29.373  1.00104.41           C
ANISOU 2001  CB  TYR L  49    12899  13514  13257   3008  -2651  -4610       C
ATOM   2002  CG  TYR L  49     -41.391  -9.738 -29.315  1.00119.42           C
ANISOU 2002  CG  TYR L  49    15028  15160  15185   3246  -2884  -4798       C
ATOM   2003  CD1 TYR L  49     -40.423  -8.948 -29.934  1.00112.94           C
ANISOU 2003  CD1 TYR L  49    14605  13930  14378   3222  -2984  -4613       C
ATOM   2004  CD2 TYR L  49     -42.420  -9.094 -28.624  1.00135.43           C
ANISOU 2004  CD2 TYR L  49    16876  17360  17223   3488  -3007  -5169       C
ATOM   2005  CE1 TYR L  49     -40.484  -7.560 -29.877  1.00114.39           C
ANISOU 2005  CE1 TYR L  49    15019  13861  14583   3431  -3208  -4780       C
ATOM   2006  CE2 TYR L  49     -42.490  -7.708 -28.565  1.00134.34           C
ANISOU 2006  CE2 TYR L  49    16955  16975  17113   3718  -3237  -5350       C
ATOM   2007  CZ  TYR L  49     -41.522  -6.943 -29.190  1.00123.94           C
ANISOU 2007  CZ  TYR L  49    16051  15231  15808   3688  -3341  -5149       C
ATOM   2008  OH  TYR L  49     -41.599  -5.570 -29.125  1.00120.35           O
ANISOU 2008  OH  TYR L  49    15832  14517  15379   3910  -3578  -5327       O
ATOM   2009  N   TYR L  50     -44.374 -12.190 -29.992  1.00117.92           N
ANISOU 2009  N   TYR L  50    14067  15740  14996   3409  -2784  -5116       N
ATOM   2010  CA  TYR L  50     -45.818 -11.919 -29.998  1.00118.54           C
ANISOU 2010  CA  TYR L  50    13932  16011  15097   3696  -2933  -5483       C
ATOM   2011  C   TYR L  50     -46.380 -11.910 -31.431  1.00123.63           C
ANISOU 2011  C   TYR L  50    14731  16455  15787   3899  -3117  -5473       C
ATOM   2012  O   TYR L  50     -46.927 -10.908 -31.896  1.00143.08           O
ANISOU 2012  O   TYR L  50    17342  18731  18290   4207  -3376  -5672       O
ATOM   2013  CB  TYR L  50     -46.123 -10.610 -29.242  1.00120.97           C
ANISOU 2013  CB  TYR L  50    14255  16292  15418   3924  -3097  -5790       C
ATOM   2014  CG  TYR L  50     -47.581 -10.417 -28.861  1.00123.80           C
ANISOU 2014  CG  TYR L  50    14296  16956  15786   4182  -3200  -6215       C
ATOM   2015  CD1 TYR L  50     -48.191 -11.240 -27.912  1.00121.34           C
ANISOU 2015  CD1 TYR L  50    13566  17115  15422   4048  -3004  -6366       C
ATOM   2016  CD2 TYR L  50     -48.348  -9.400 -29.440  1.00124.44           C
ANISOU 2016  CD2 TYR L  50    14497  16859  15923   4558  -3499  -6474       C
ATOM   2017  CE1 TYR L  50     -49.523 -11.066 -27.558  1.00121.69           C
ANISOU 2017  CE1 TYR L  50    13300  17466  15470   4271  -3088  -6772       C
ATOM   2018  CE2 TYR L  50     -49.680  -9.217 -29.090  1.00126.20           C
ANISOU 2018  CE2 TYR L  50    14411  17378  16159   4806  -3599  -6886       C
ATOM   2019  CZ  TYR L  50     -50.263 -10.051 -28.150  1.00129.60           C
ANISOU 2019  CZ  TYR L  50    14408  18296  16537   4658  -3386  -7038       C
ATOM   2020  OH  TYR L  50     -51.582  -9.872 -27.803  1.00136.97           O
ANISOU 2020  OH  TYR L  50    15018  19547  17479   4892  -3475  -7462       O
ATOM   2021  N   THR L  51     -46.217 -13.042 -32.119  1.00112.15           N
ANISOU 2021  N   THR L  51    13251  15036  14324   3723  -2987  -5237       N
ATOM   2022  CA  THR L  51     -46.615 -13.248 -33.532  1.00119.50           C
ANISOU 2022  CA  THR L  51    14330  15787  15286   3858  -3123  -5168       C
ATOM   2023  C   THR L  51     -46.015 -12.291 -34.575  1.00117.64           C
ANISOU 2023  C   THR L  51    14551  15072  15074   3991  -3331  -5027       C
ATOM   2024  O   THR L  51     -45.272 -12.728 -35.450  1.00111.43           O
ANISOU 2024  O   THR L  51    13982  14078  14278   3844  -3278  -4725       O
ATOM   2025  CB  THR L  51     -48.155 -13.318 -33.735  1.00130.82           C
ANISOU 2025  CB  THR L  51    15503  17457  16746   4121  -3256  -5510       C
ATOM   2026  OG1 THR L  51     -48.797 -12.175 -33.160  1.00139.19           O
ANISOU 2026  OG1 THR L  51    16518  18542  17827   4399  -3443  -5857       O
ATOM   2027  CG2 THR L  51     -48.716 -14.567 -33.111  1.00134.63           C
ANISOU 2027  CG2 THR L  51    15573  18385  17194   3932  -3030  -5567       C
ATOM   2028  N   SER L  52     -46.359 -11.005 -34.486  1.00125.70           N
ANISOU 2028  N   SER L  52    15718  15922  16119   4266  -3570  -5253       N
ATOM   2029  CA  SER L  52     -46.044 -10.006 -35.516  1.00132.33           C
ANISOU 2029  CA  SER L  52    16997  16308  16974   4439  -3817  -5174       C
ATOM   2030  C   SER L  52     -44.759  -9.201 -35.283  1.00129.88           C
ANISOU 2030  C   SER L  52    17017  15685  16645   4304  -3811  -4980       C
ATOM   2031  O   SER L  52     -44.079  -8.843 -36.246  1.00128.28           O
ANISOU 2031  O   SER L  52    17192  15120  16430   4275  -3897  -4756       O
ATOM   2032  CB  SER L  52     -47.226  -9.032 -35.640  1.00147.76           C
ANISOU 2032  CB  SER L  52    18948  18226  18968   4846  -4121  -5547       C
ATOM   2033  OG  SER L  52     -47.042  -8.100 -36.692  1.00155.92           O
ANISOU 2033  OG  SER L  52    20418  18816  20009   5031  -4386  -5480       O
ATOM   2034  N   ARG L  53     -44.420  -8.932 -34.021  1.00127.12           N
ANISOU 2034  N   ARG L  53    16529  15484  16287   4210  -3704  -5065       N
ATOM   2035  CA  ARG L  53     -43.478  -7.850 -33.682  1.00123.53           C
ANISOU 2035  CA  ARG L  53    16375  14736  15825   4174  -3771  -4997       C
ATOM   2036  C   ARG L  53     -42.006  -8.250 -33.824  1.00118.84           C
ANISOU 2036  C   ARG L  53    15967  13990  15196   3825  -3572  -4613       C
ATOM   2037  O   ARG L  53     -41.543  -9.161 -33.140  1.00125.42           O
ANISOU 2037  O   ARG L  53    16567  15078  16008   3568  -3317  -4495       O
ATOM   2038  CB  ARG L  53     -43.729  -7.322 -32.259  1.00116.34           C
ANISOU 2038  CB  ARG L  53    15244  14041  14918   4232  -3754  -5269       C
ATOM   2039  CG  ARG L  53     -45.197  -7.138 -31.903  1.00128.61           C
ANISOU 2039  CG  ARG L  53    16507  15858  16502   4537  -3891  -5677       C
ATOM   2040  CD  ARG L  53     -45.406  -6.123 -30.789  1.00151.29           C
ANISOU 2040  CD  ARG L  53    19316  18786  19383   4686  -3985  -5971       C
ATOM   2041  NE  ARG L  53     -46.748  -6.232 -30.212  1.00170.12           N
ANISOU 2041  NE  ARG L  53    21311  21543  21781   4903  -4029  -6362       N
ATOM   2042  CZ  ARG L  53     -47.883  -5.836 -30.798  1.00181.97           C
ANISOU 2042  CZ  ARG L  53    22786  23028  23325   5246  -4272  -6632       C
ATOM   2043  NH1 ARG L  53     -47.888  -5.281 -32.013  1.00181.49           N
ANISOU 2043  NH1 ARG L  53    23088  22577  23295   5430  -4515  -6551       N
ATOM   2044  NH2 ARG L  53     -49.040  -6.000 -30.159  1.00187.75           N
ANISOU 2044  NH2 ARG L  53    23123  24150  24065   5407  -4277  -6996       N
ATOM   2045  N   LEU L  54     -41.282  -7.550 -34.700  1.00121.25           N
ANISOU 2045  N   LEU L  54    16696  13884  15491   3817  -3697  -4430       N
ATOM   2046  CA  LEU L  54     -39.838  -7.761 -34.886  1.00118.38           C
ANISOU 2046  CA  LEU L  54    16537  13350  15092   3498  -3531  -4087       C
ATOM   2047  C   LEU L  54     -39.039  -7.227 -33.705  1.00114.56           C
ANISOU 2047  C   LEU L  54    16043  12884  14600   3357  -3444  -4099       C
ATOM   2048  O   LEU L  54     -39.417  -6.226 -33.094  1.00122.60           O
ANISOU 2048  O   LEU L  54    17094  13852  15635   3543  -3600  -4338       O
ATOM   2049  CB  LEU L  54     -39.320  -7.065 -36.152  1.00119.02           C
ANISOU 2049  CB  LEU L  54    17087  12985  15150   3523  -3697  -3907       C
ATOM   2050  CG  LEU L  54     -39.501  -7.764 -37.499  1.00129.71           C
ANISOU 2050  CG  LEU L  54    18537  14259  16487   3519  -3708  -3740       C
ATOM   2051  CD1 LEU L  54     -40.975  -7.898 -37.856  1.00150.38           C
ANISOU 2051  CD1 LEU L  54    20993  17008  19138   3830  -3877  -3992       C
ATOM   2052  CD2 LEU L  54     -38.756  -7.001 -38.588  1.00135.59           C
ANISOU 2052  CD2 LEU L  54    19770  14560  17187   3480  -3841  -3537       C
ATOM   2053  N   ARG L  55     -37.924  -7.891 -33.411  1.00107.36           N
ANISOU 2053  N   ARG L  55    15093  12035  13662   3036  -3204  -3847       N
ATOM   2054  CA  ARG L  55     -36.953  -7.398 -32.440  1.00124.85           C
ANISOU 2054  CA  ARG L  55    17349  14223  15864   2866  -3117  -3806       C
ATOM   2055  C   ARG L  55     -36.037  -6.391 -33.135  1.00128.37           C
ANISOU 2055  C   ARG L  55    18246  14237  16293   2815  -3238  -3649       C
ATOM   2056  O   ARG L  55     -35.581  -6.639 -34.252  1.00129.40           O
ANISOU 2056  O   ARG L  55    18594  14170  16402   2722  -3231  -3425       O
ATOM   2057  CB  ARG L  55     -36.132  -8.557 -31.877  1.00132.76           C
ANISOU 2057  CB  ARG L  55    18126  15473  16846   2550  -2824  -3602       C
ATOM   2058  CG  ARG L  55     -35.235  -8.188 -30.706  1.00139.80           C
ANISOU 2058  CG  ARG L  55    18985  16411  17721   2378  -2719  -3590       C
ATOM   2059  CD  ARG L  55     -34.319  -9.344 -30.355  1.00148.58           C
ANISOU 2059  CD  ARG L  55    19929  17713  18811   2068  -2454  -3354       C
ATOM   2060  NE  ARG L  55     -33.345  -8.996 -29.322  1.00162.58           N
ANISOU 2060  NE  ARG L  55    21697  19509  20566   1891  -2359  -3318       N
ATOM   2061  CZ  ARG L  55     -32.379  -9.805 -28.882  1.00160.63           C
ANISOU 2061  CZ  ARG L  55    21337  19395  20299   1622  -2150  -3124       C
ATOM   2062  NH1 ARG L  55     -32.236 -11.039 -29.375  1.00148.06           N
ANISOU 2062  NH1 ARG L  55    19630  17923  18704   1494  -2010  -2942       N
ATOM   2063  NH2 ARG L  55     -31.545  -9.380 -27.935  1.00164.26           N
ANISOU 2063  NH2 ARG L  55    21801  19868  20744   1485  -2090  -3117       N
ATOM   2064  N   SER L  56     -35.764  -5.271 -32.467  1.00129.20           N
ANISOU 2064  N   SER L  56    18490  14199  16400   2864  -3343  -3770       N
ATOM   2065  CA  SER L  56     -34.908  -4.212 -33.013  1.00128.42           C
ANISOU 2065  CA  SER L  56    18831  13684  16278   2804  -3467  -3643       C
ATOM   2066  C   SER L  56     -33.482  -4.725 -33.204  1.00125.91           C
ANISOU 2066  C   SER L  56    18597  13317  15925   2441  -3246  -3320       C
ATOM   2067  O   SER L  56     -32.758  -4.949 -32.230  1.00134.29           O
ANISOU 2067  O   SER L  56    19498  14542  16983   2246  -3074  -3281       O
ATOM   2068  CB  SER L  56     -34.901  -2.983 -32.097  1.00128.04           C
ANISOU 2068  CB  SER L  56    18876  13530  16243   2914  -3607  -3853       C
ATOM   2069  OG  SER L  56     -36.186  -2.393 -32.021  1.00136.18           O
ANISOU 2069  OG  SER L  56    19867  14566  17309   3272  -3841  -4163       O
ATOM   2070  N   GLY L  57     -33.095  -4.908 -34.465  1.00119.64           N
ANISOU 2070  N   GLY L  57    18050  12307  15100   2358  -3257  -3102       N
ATOM   2071  CA  GLY L  57     -31.824  -5.540 -34.818  1.00118.42           C
ANISOU 2071  CA  GLY L  57    17949  12134  14912   2027  -3043  -2803       C
ATOM   2072  C   GLY L  57     -31.936  -6.403 -36.061  1.00117.71           C
ANISOU 2072  C   GLY L  57    17896  12027  14802   1994  -2997  -2630       C
ATOM   2073  O   GLY L  57     -31.015  -6.429 -36.880  1.00120.25           O
ANISOU 2073  O   GLY L  57    18452  12158  15078   1796  -2939  -2400       O
ATOM   2074  N   VAL L  58     -33.058  -7.114 -36.196  1.00120.38           N
ANISOU 2074  N   VAL L  58    17997  12573  15170   2178  -3020  -2747       N
ATOM   2075  CA  VAL L  58     -33.304  -7.969 -37.366  1.00122.31           C
ANISOU 2075  CA  VAL L  58    18255  12817  15398   2174  -2990  -2608       C
ATOM   2076  C   VAL L  58     -33.677  -7.140 -38.601  1.00123.76           C
ANISOU 2076  C   VAL L  58    18827  12648  15549   2342  -3234  -2603       C
ATOM   2077  O   VAL L  58     -34.158  -6.014 -38.462  1.00137.27           O
ANISOU 2077  O   VAL L  58    20720  14171  17265   2546  -3459  -2776       O
ATOM   2078  CB  VAL L  58     -34.413  -9.028 -37.118  1.00116.73           C
ANISOU 2078  CB  VAL L  58    17164  12457  14733   2306  -2935  -2741       C
ATOM   2079  CG1 VAL L  58     -34.090  -9.871 -35.889  1.00125.93           C
ANISOU 2079  CG1 VAL L  58    17963  13967  15917   2135  -2704  -2742       C
ATOM   2080  CG2 VAL L  58     -35.805  -8.396 -37.013  1.00101.10           C
ANISOU 2080  CG2 VAL L  58    15145  10485  12783   2653  -3171  -3039       C
ATOM   2081  N   PRO L  59     -33.458  -7.693 -39.813  1.00110.67           N
ANISOU 2081  N   PRO L  59    17305  10892  13851   2260  -3199  -2408       N
ATOM   2082  CA  PRO L  59     -33.980  -7.035 -41.015  1.00122.34           C
ANISOU 2082  CA  PRO L  59    19129  12066  15290   2441  -3441  -2413       C
ATOM   2083  C   PRO L  59     -35.500  -7.146 -41.137  1.00132.30           C
ANISOU 2083  C   PRO L  59    20234  13441  16595   2780  -3618  -2652       C
ATOM   2084  O   PRO L  59     -36.104  -8.045 -40.549  1.00129.75           O
ANISOU 2084  O   PRO L  59    19517  13460  16322   2823  -3504  -2760       O
ATOM   2085  CB  PRO L  59     -33.302  -7.796 -42.166  1.00121.22           C
ANISOU 2085  CB  PRO L  59    19106  11862  15090   2232  -3310  -2141       C
ATOM   2086  CG  PRO L  59     -32.150  -8.509 -41.547  1.00113.18           C
ANISOU 2086  CG  PRO L  59    17899  11028  14078   1919  -3024  -1983       C
ATOM   2087  CD  PRO L  59     -32.586  -8.831 -40.156  1.00 93.72           C
ANISOU 2087  CD  PRO L  59    15050   8874  11685   1982  -2948  -2165       C
ATOM   2088  N   SER L  60     -36.095  -6.232 -41.901  1.00129.63           N
ANISOU 2088  N   SER L  60    20210  12812  16231   3011  -3898  -2735       N
ATOM   2089  CA  SER L  60     -37.533  -6.268 -42.211  1.00142.06           C
ANISOU 2089  CA  SER L  60    21678  14457  17842   3351  -4100  -2963       C
ATOM   2090  C   SER L  60     -37.923  -7.470 -43.091  1.00136.06           C
ANISOU 2090  C   SER L  60    20771  13853  17074   3333  -4010  -2864       C
ATOM   2091  O   SER L  60     -39.088  -7.868 -43.115  1.00151.80           O
ANISOU 2091  O   SER L  60    22532  16034  19111   3561  -4092  -3056       O
ATOM   2092  CB  SER L  60     -37.965  -4.959 -42.880  1.00154.48           C
ANISOU 2092  CB  SER L  60    23672  15642  19382   3597  -4441  -3057       C
ATOM   2093  OG  SER L  60     -37.129  -4.650 -43.981  1.00156.77           O
ANISOU 2093  OG  SER L  60    24387  15598  19581   3428  -4468  -2794       O
ATOM   2094  N   ARG L  61     -36.945  -7.999 -43.831  1.00128.89           N
ANISOU 2094  N   ARG L  61    20006  12859  16109   3065  -3850  -2576       N
ATOM   2095  CA  ARG L  61     -36.992  -9.320 -44.490  1.00107.53           C
ANISOU 2095  CA  ARG L  61    17120  10339  13397   2960  -3686  -2439       C
ATOM   2096  C   ARG L  61     -37.848 -10.375 -43.765  1.00113.09           C
ANISOU 2096  C   ARG L  61    17338  11456  14177   3035  -3571  -2599       C
ATOM   2097  O   ARG L  61     -38.714 -11.008 -44.372  1.00113.40           O
ANISOU 2097  O   ARG L  61    17257  11602  14228   3170  -3621  -2657       O
ATOM   2098  CB  ARG L  61     -35.551  -9.836 -44.609  1.00 98.83           C
ANISOU 2098  CB  ARG L  61    16075   9225  12253   2593  -3430  -2153       C
ATOM   2099  CG  ARG L  61     -35.333 -11.104 -45.421  1.00106.78           C
ANISOU 2099  CG  ARG L  61    16975  10356  13239   2448  -3262  -1973       C
ATOM   2100  CD  ARG L  61     -34.017 -11.756 -45.021  1.00111.31           C
ANISOU 2100  CD  ARG L  61    17445  11041  13806   2111  -2980  -1770       C
ATOM   2101  NE  ARG L  61     -32.891 -10.831 -45.184  1.00122.22           N
ANISOU 2101  NE  ARG L  61    19165  12148  15124   1935  -2983  -1632       N
ATOM   2102  CZ  ARG L  61     -31.761 -10.833 -44.469  1.00127.82           C
ANISOU 2102  CZ  ARG L  61    19824  12907  15835   1688  -2804  -1534       C
ATOM   2103  NH1 ARG L  61     -31.552 -11.709 -43.487  1.00128.23           N
ANISOU 2103  NH1 ARG L  61    19507  13266  15949   1586  -2607  -1548       N
ATOM   2104  NH2 ARG L  61     -30.819  -9.927 -44.731  1.00134.01           N
ANISOU 2104  NH2 ARG L  61    20939  13426  16554   1534  -2828  -1420       N
ATOM   2105  N   PHE L  62     -37.592 -10.549 -42.468  1.00118.53           N
ANISOU 2105  N   PHE L  62    17755  12371  14908   2936  -3419  -2668       N
ATOM   2106  CA  PHE L  62     -38.324 -11.511 -41.636  1.00110.97           C
ANISOU 2106  CA  PHE L  62    16343  11813  14008   2967  -3293  -2814       C
ATOM   2107  C   PHE L  62     -39.710 -10.980 -41.278  1.00118.07           C
ANISOU 2107  C   PHE L  62    17110  12803  14950   3299  -3504  -3144       C
ATOM   2108  O   PHE L  62     -39.869  -9.797 -40.967  1.00120.38           O
ANISOU 2108  O   PHE L  62    17570  12923  15246   3461  -3689  -3293       O
ATOM   2109  CB  PHE L  62     -37.556 -11.815 -40.347  1.00 95.81           C
ANISOU 2109  CB  PHE L  62    14203  10094  12105   2743  -3071  -2775       C
ATOM   2110  CG  PHE L  62     -36.244 -12.505 -40.573  1.00 88.41           C
ANISOU 2110  CG  PHE L  62    13319   9135  11138   2422  -2847  -2480       C
ATOM   2111  CD1 PHE L  62     -36.177 -13.891 -40.646  1.00 81.82           C
ANISOU 2111  CD1 PHE L  62    12233   8540  10314   2277  -2652  -2369       C
ATOM   2112  CD2 PHE L  62     -35.070 -11.771 -40.710  1.00 88.36           C
ANISOU 2112  CD2 PHE L  62    13610   8871  11092   2263  -2835  -2322       C
ATOM   2113  CE1 PHE L  62     -34.964 -14.533 -40.853  1.00 79.96           C
ANISOU 2113  CE1 PHE L  62    12037   8288  10056   2000  -2457  -2115       C
ATOM   2114  CE2 PHE L  62     -33.855 -12.406 -40.917  1.00 86.58           C
ANISOU 2114  CE2 PHE L  62    13411   8645  10841   1972  -2629  -2071       C
ATOM   2115  CZ  PHE L  62     -33.801 -13.790 -40.989  1.00 82.03           C
ANISOU 2115  CZ  PHE L  62    12577   8309  10281   1850  -2443  -1972       C
ATOM   2116  N   SER L  63     -40.699 -11.867 -41.309  1.00118.21           N
ANISOU 2116  N   SER L  63    16818  13097  14998   3395  -3475  -3267       N
ATOM   2117  CA  SER L  63     -42.091 -11.510 -41.046  1.00116.12           C
ANISOU 2117  CA  SER L  63    16380  12966  14774   3710  -3663  -3598       C
ATOM   2118  C   SER L  63     -42.792 -12.646 -40.313  1.00105.51           C
ANISOU 2118  C   SER L  63    14564  12061  13463   3664  -3491  -3722       C
ATOM   2119  O   SER L  63     -42.529 -13.816 -40.591  1.00108.53           O
ANISOU 2119  O   SER L  63    14817  12584  13837   3468  -3303  -3547       O
ATOM   2120  CB  SER L  63     -42.809 -11.222 -42.365  1.00125.76           C
ANISOU 2120  CB  SER L  63    17822  13979  15983   3948  -3906  -3638       C
ATOM   2121  OG  SER L  63     -44.198 -11.028 -42.169  1.00133.94           O
ANISOU 2121  OG  SER L  63    18647  15180  17062   4255  -4081  -3968       O
ATOM   2122  N   GLY L  64     -43.682 -12.294 -39.387  1.00 96.01           N
ANISOU 2122  N   GLY L  64    13114  11074  12293   3841  -3558  -4029       N
ATOM   2123  CA  GLY L  64     -44.458 -13.275 -38.625  1.00 99.18           C
ANISOU 2123  CA  GLY L  64    13063  11907  12713   3802  -3408  -4183       C
ATOM   2124  C   GLY L  64     -45.939 -12.952 -38.652  1.00111.40           C
ANISOU 2124  C   GLY L  64    14430  13603  14294   4127  -3607  -4539       C
ATOM   2125  O   GLY L  64     -46.324 -11.781 -38.689  1.00116.67           O
ANISOU 2125  O   GLY L  64    15256  14094  14978   4391  -3848  -4734       O
ATOM   2126  N   SER L  65     -46.770 -13.994 -38.641  1.00113.37           N
ANISOU 2126  N   SER L  65    14348  14175  14553   4110  -3513  -4631       N
ATOM   2127  CA  SER L  65     -48.229 -13.839 -38.662  1.00116.60           C
ANISOU 2127  CA  SER L  65    14526  14783  14994   4401  -3680  -4986       C
ATOM   2128  C   SER L  65     -48.929 -15.054 -38.050  1.00110.70           C
ANISOU 2128  C   SER L  65    13326  14493  14244   4266  -3477  -5091       C
ATOM   2129  O   SER L  65     -48.283 -16.060 -37.737  1.00111.12           O
ANISOU 2129  O   SER L  65    13278  14673  14269   3956  -3225  -4865       O
ATOM   2130  CB  SER L  65     -48.725 -13.599 -40.095  1.00119.35           C
ANISOU 2130  CB  SER L  65    15105  14888  15354   4630  -3918  -4986       C
ATOM   2131  OG  SER L  65     -48.462 -14.712 -40.934  1.00103.28           O
ANISOU 2131  OG  SER L  65    13082  12859  13302   4446  -3787  -4737       O
ATOM   2132  N   GLY L  66     -50.244 -14.935 -37.869  1.00104.05           N
ANISOU 2132  N   GLY L  66    12216  13893  13426   4500  -3596  -5443       N
ATOM   2133  CA  GLY L  66     -51.074 -16.015 -37.334  1.00103.01           C
ANISOU 2133  CA  GLY L  66    11647  14209  13284   4391  -3428  -5587       C
ATOM   2134  C   GLY L  66     -51.845 -15.652 -36.081  1.00113.76           C
ANISOU 2134  C   GLY L  66    12674  15907  14642   4480  -3415  -5944       C
ATOM   2135  O   GLY L  66     -51.628 -14.598 -35.477  1.00119.68           O
ANISOU 2135  O   GLY L  66    13520  16556  15398   4602  -3510  -6067       O
ATOM   2136  N   SER L  67     -52.753 -16.546 -35.699  1.00119.55           N
ANISOU 2136  N   SER L  67    13014  17049  15360   4407  -3292  -6115       N
ATOM   2137  CA  SER L  67     -53.606 -16.369 -34.522  1.00125.79           C
ANISOU 2137  CA  SER L  67    13432  18231  16133   4463  -3252  -6476       C
ATOM   2138  C   SER L  67     -54.030 -17.724 -33.958  1.00124.19           C
ANISOU 2138  C   SER L  67    12853  18456  15879   4176  -2988  -6478       C
ATOM   2139  O   SER L  67     -54.194 -18.692 -34.700  1.00123.44           O
ANISOU 2139  O   SER L  67    12726  18391  15785   4066  -2926  -6335       O
ATOM   2140  CB  SER L  67     -54.854 -15.557 -34.881  1.00138.09           C
ANISOU 2140  CB  SER L  67    14890  19836  17740   4871  -3532  -6881       C
ATOM   2141  OG  SER L  67     -54.531 -14.210 -35.181  1.00144.97           O
ANISOU 2141  OG  SER L  67    16094  20336  18651   5143  -3786  -6925       O
ATOM   2142  N   GLY L  68     -54.207 -17.769 -32.640  1.00118.82           N
ANISOU 2142  N   GLY L  68    11899  18101  15147   4053  -2838  -6643       N
ATOM   2143  CA  GLY L  68     -54.718 -18.940 -31.931  1.00119.35           C
ANISOU 2143  CA  GLY L  68    11591  18608  15147   3781  -2596  -6696       C
ATOM   2144  C   GLY L  68     -53.912 -20.218 -32.056  1.00126.16           C
ANISOU 2144  C   GLY L  68    12517  19450  15970   3407  -2364  -6301       C
ATOM   2145  O   GLY L  68     -53.191 -20.598 -31.135  1.00136.42           O
ANISOU 2145  O   GLY L  68    13792  20835  17208   3133  -2164  -6141       O
ATOM   2146  N   THR L  69     -54.064 -20.883 -33.196  1.00122.18           N
ANISOU 2146  N   THR L  69    12090  18834  15499   3407  -2400  -6160       N
ATOM   2147  CA  THR L  69     -53.437 -22.177 -33.476  1.00117.25           C
ANISOU 2147  CA  THR L  69    11514  18191  14846   3082  -2204  -5812       C
ATOM   2148  C   THR L  69     -52.478 -22.110 -34.677  1.00110.49           C
ANISOU 2148  C   THR L  69    11055  16885  14039   3115  -2291  -5481       C
ATOM   2149  O   THR L  69     -51.353 -22.604 -34.601  1.00101.15           O
ANISOU 2149  O   THR L  69    10041  15554  12836   2874  -2149  -5152       O
ATOM   2150  CB  THR L  69     -54.537 -23.236 -33.705  1.00121.68           C
ANISOU 2150  CB  THR L  69    11765  19079  15388   3000  -2135  -5947       C
ATOM   2151  OG1 THR L  69     -55.297 -23.393 -32.500  1.00131.01           O
ANISOU 2151  OG1 THR L  69    12578  20696  16502   2902  -2013  -6221       O
ATOM   2152  CG2 THR L  69     -53.961 -24.578 -34.097  1.00119.64           C
ANISOU 2152  CG2 THR L  69    11570  18779  15107   2691  -1961  -5602       C
ATOM   2153  N   ASP L  70     -52.938 -21.511 -35.774  1.00120.54           N
ANISOU 2153  N   ASP L  70    12473  17956  15372   3412  -2525  -5579       N
ATOM   2154  CA  ASP L  70     -52.145 -21.365 -36.998  1.00121.54           C
ANISOU 2154  CA  ASP L  70    12981  17663  15534   3465  -2627  -5298       C
ATOM   2155  C   ASP L  70     -51.182 -20.184 -36.885  1.00108.15           C
ANISOU 2155  C   ASP L  70    11608  15635  13851   3558  -2725  -5201       C
ATOM   2156  O   ASP L  70     -51.600 -19.083 -36.529  1.00 96.74           O
ANISOU 2156  O   ASP L  70    10161  14173  12423   3799  -2885  -5456       O
ATOM   2157  CB  ASP L  70     -53.086 -21.152 -38.199  1.00125.65           C
ANISOU 2157  CB  ASP L  70    13533  18106  16101   3752  -2855  -5459       C
ATOM   2158  CG  ASP L  70     -52.411 -21.400 -39.544  1.00129.71           C
ANISOU 2158  CG  ASP L  70    14384  18267  16633   3740  -2914  -5154       C
ATOM   2159  OD1 ASP L  70     -51.276 -21.929 -39.585  1.00133.01           O
ANISOU 2159  OD1 ASP L  70    14967  18541  17029   3487  -2755  -4821       O
ATOM   2160  OD2 ASP L  70     -53.039 -21.073 -40.578  1.00137.90           O
ANISOU 2160  OD2 ASP L  70    15515  19179  17702   3990  -3126  -5259       O
ATOM   2161  N   PHE L  71     -49.901 -20.423 -37.178  1.00 99.02           N
ANISOU 2161  N   PHE L  71    10720  14219  12684   3364  -2629  -4843       N
ATOM   2162  CA  PHE L  71     -48.877 -19.364 -37.235  1.00104.29           C
ANISOU 2162  CA  PHE L  71    11730  14536  13359   3420  -2715  -4710       C
ATOM   2163  C   PHE L  71     -47.869 -19.646 -38.349  1.00107.36           C
ANISOU 2163  C   PHE L  71    12451  14591  13751   3317  -2705  -4359       C
ATOM   2164  O   PHE L  71     -47.512 -20.803 -38.578  1.00108.24           O
ANISOU 2164  O   PHE L  71    12507  14773  13848   3087  -2536  -4149       O
ATOM   2165  CB  PHE L  71     -48.124 -19.230 -35.905  1.00115.10           C
ANISOU 2165  CB  PHE L  71    13034  16004  14693   3224  -2550  -4661       C
ATOM   2166  CG  PHE L  71     -49.011 -18.969 -34.714  1.00108.65           C
ANISOU 2166  CG  PHE L  71    11891  15534  13858   3291  -2533  -4995       C
ATOM   2167  CD1 PHE L  71     -49.528 -17.701 -34.474  1.00104.26           C
ANISOU 2167  CD1 PHE L  71    11361  14927  13327   3581  -2734  -5281       C
ATOM   2168  CD2 PHE L  71     -49.317 -19.994 -33.822  1.00104.25           C
ANISOU 2168  CD2 PHE L  71    11004  15353  13252   3057  -2316  -5026       C
ATOM   2169  CE1 PHE L  71     -50.339 -17.464 -33.371  1.00114.62           C
ANISOU 2169  CE1 PHE L  71    12357  16575  14617   3643  -2713  -5606       C
ATOM   2170  CE2 PHE L  71     -50.125 -19.760 -32.718  1.00116.81           C
ANISOU 2170  CE2 PHE L  71    12289  17282  14812   3099  -2287  -5339       C
ATOM   2171  CZ  PHE L  71     -50.636 -18.494 -32.491  1.00121.16           C
ANISOU 2171  CZ  PHE L  71    12849  17796  15389   3396  -2481  -5636       C
ATOM   2172  N   THR L  72     -47.403 -18.590 -39.021  1.00107.20           N
ANISOU 2172  N   THR L  72    12780  14208  13743   3479  -2887  -4302       N
ATOM   2173  CA  THR L  72     -46.497 -18.721 -40.171  1.00112.37           C
ANISOU 2173  CA  THR L  72    13770  14536  14390   3401  -2898  -3995       C
ATOM   2174  C   THR L  72     -45.388 -17.658 -40.187  1.00105.36           C
ANISOU 2174  C   THR L  72    13234  13309  13489   3392  -2959  -3851       C
ATOM   2175  O   THR L  72     -45.668 -16.470 -40.346  1.00112.43           O
ANISOU 2175  O   THR L  72    14307  14017  14395   3631  -3177  -4002       O
ATOM   2176  CB  THR L  72     -47.270 -18.641 -41.512  1.00117.27           C
ANISOU 2176  CB  THR L  72    14509  15023  15025   3630  -3103  -4059       C
ATOM   2177  OG1 THR L  72     -48.005 -17.413 -41.580  1.00120.85           O
ANISOU 2177  OG1 THR L  72    15046  15373  15498   3956  -3366  -4327       O
ATOM   2178  CG2 THR L  72     -48.238 -19.806 -41.659  1.00122.08           C
ANISOU 2178  CG2 THR L  72    14797  15942  15645   3601  -3029  -4158       C
ATOM   2179  N   LEU L  73     -44.138 -18.096 -40.019  1.00101.21           N
ANISOU 2179  N   LEU L  73    12806  12707  12941   3115  -2771  -3567       N
ATOM   2180  CA  LEU L  73     -42.964 -17.237 -40.233  1.00110.20           C
ANISOU 2180  CA  LEU L  73    14296  13512  14061   3059  -2807  -3386       C
ATOM   2181  C   LEU L  73     -42.697 -17.128 -41.725  1.00102.03           C
ANISOU 2181  C   LEU L  73    13584  12174  13009   3111  -2919  -3218       C
ATOM   2182  O   LEU L  73     -42.904 -18.093 -42.456  1.00110.66           O
ANISOU 2182  O   LEU L  73    14613  13331  14100   3056  -2862  -3124       O
ATOM   2183  CB  LEU L  73     -41.725 -17.824 -39.551  1.00109.10           C
ANISOU 2183  CB  LEU L  73    14123  13427  13904   2741  -2562  -3152       C
ATOM   2184  CG  LEU L  73     -40.419 -17.014 -39.576  1.00 96.15           C
ANISOU 2184  CG  LEU L  73    12796  11494  12242   2634  -2559  -2970       C
ATOM   2185  CD1 LEU L  73     -40.494 -15.807 -38.654  1.00 96.73           C
ANISOU 2185  CD1 LEU L  73    12901  11529  12321   2752  -2661  -3158       C
ATOM   2186  CD2 LEU L  73     -39.237 -17.892 -39.193  1.00 87.68           C
ANISOU 2186  CD2 LEU L  73    11669  10490  11156   2319  -2314  -2719       C
ATOM   2187  N   THR L  74     -42.221 -15.965 -42.167  1.00 99.76           N
ANISOU 2187  N   THR L  74    13649  11554  12702   3203  -3078  -3177       N
ATOM   2188  CA  THR L  74     -41.930 -15.723 -43.583  1.00115.07           C
ANISOU 2188  CA  THR L  74    15936  13181  14605   3246  -3198  -3017       C
ATOM   2189  C   THR L  74     -40.638 -14.926 -43.773  1.00108.89           C
ANISOU 2189  C   THR L  74    15513  12081  13779   3109  -3193  -2811       C
ATOM   2190  O   THR L  74     -40.574 -13.738 -43.439  1.00114.14           O
ANISOU 2190  O   THR L  74    16357  12572  14440   3223  -3339  -2910       O
ATOM   2191  CB  THR L  74     -43.093 -14.980 -44.274  1.00126.14           C
ANISOU 2191  CB  THR L  74    17449  14465  16014   3589  -3493  -3237       C
ATOM   2192  OG1 THR L  74     -44.311 -15.711 -44.084  1.00139.51           O
ANISOU 2192  OG1 THR L  74    18785  16473  17747   3711  -3494  -3447       O
ATOM   2193  CG2 THR L  74     -42.831 -14.823 -45.774  1.00113.90           C
ANISOU 2193  CG2 THR L  74    16261  12605  14412   3621  -3615  -3061       C
ATOM   2194  N   ILE L  75     -39.617 -15.597 -44.307  1.00 95.62           N
ANISOU 2194  N   ILE L  75    13931  10335  12066   2860  -3025  -2536       N
ATOM   2195  CA  ILE L  75     -38.385 -14.948 -44.756  1.00 97.03           C
ANISOU 2195  CA  ILE L  75    14467  10211  12190   2709  -3015  -2323       C
ATOM   2196  C   ILE L  75     -38.666 -14.501 -46.186  1.00105.72           C
ANISOU 2196  C   ILE L  75    15900  11031  13238   2848  -3213  -2275       C
ATOM   2197  O   ILE L  75     -38.800 -15.334 -47.081  1.00106.98           O
ANISOU 2197  O   ILE L  75    16046  11223  13380   2815  -3171  -2175       O
ATOM   2198  CB  ILE L  75     -37.171 -15.910 -44.727  1.00 93.29           C
ANISOU 2198  CB  ILE L  75    13931   9812  11701   2385  -2746  -2066       C
ATOM   2199  CG1 ILE L  75     -36.973 -16.505 -43.324  1.00 90.63           C
ANISOU 2199  CG1 ILE L  75    13250   9773  11412   2251  -2556  -2110       C
ATOM   2200  CG2 ILE L  75     -35.902 -15.191 -45.181  1.00 91.82           C
ANISOU 2200  CG2 ILE L  75    14100   9332  11454   2220  -2732  -1867       C
ATOM   2201  CD1 ILE L  75     -36.070 -17.721 -43.284  1.00 87.83           C
ANISOU 2201  CD1 ILE L  75    12761   9554  11058   1979  -2309  -1898       C
ATOM   2202  N   SER L  76     -38.770 -13.191 -46.396  1.00103.30           N
ANISOU 2202  N   SER L  76    15902  10447  12903   3005  -3436  -2349       N
ATOM   2203  CA  SER L  76     -39.217 -12.646 -47.680  1.00119.12           C
ANISOU 2203  CA  SER L  76    18234  12177  14851   3182  -3672  -2341       C
ATOM   2204  C   SER L  76     -38.219 -12.916 -48.804  1.00132.38           C
ANISOU 2204  C   SER L  76    20196  13660  16444   2962  -3583  -2050       C
ATOM   2205  O   SER L  76     -38.563 -13.560 -49.799  1.00153.67           O
ANISOU 2205  O   SER L  76    22912  16362  19112   2993  -3600  -1989       O
ATOM   2206  CB  SER L  76     -39.489 -11.143 -47.567  1.00126.24           C
ANISOU 2206  CB  SER L  76    19424  12805  15736   3391  -3941  -2482       C
ATOM   2207  OG  SER L  76     -40.499 -10.889 -46.609  1.00133.56           O
ANISOU 2207  OG  SER L  76    20083  13924  16742   3624  -4039  -2779       O
ATOM   2208  N   SER L  77     -36.994 -12.422 -48.631  1.00115.97           N
ANISOU 2208  N   SER L  77    18324  11419  14321   2736  -3487  -1884       N
ATOM   2209  CA  SER L  77     -35.919 -12.592 -49.607  1.00117.13           C
ANISOU 2209  CA  SER L  77    18737  11390  14377   2495  -3384  -1617       C
ATOM   2210  C   SER L  77     -34.728 -13.240 -48.911  1.00113.61           C
ANISOU 2210  C   SER L  77    18108  11108  13950   2184  -3089  -1469       C
ATOM   2211  O   SER L  77     -33.915 -12.559 -48.283  1.00113.13           O
ANISOU 2211  O   SER L  77    18148  10957  13881   2052  -3044  -1431       O
ATOM   2212  CB  SER L  77     -35.534 -11.243 -50.222  1.00121.86           C
ANISOU 2212  CB  SER L  77    19825  11594  14882   2511  -3577  -1555       C
ATOM   2213  OG  SER L  77     -34.520 -11.397 -51.199  1.00128.51           O
ANISOU 2213  OG  SER L  77    20926  12281  15623   2264  -3472  -1304       O
ATOM   2214  N   LEU L  78     -34.641 -14.563 -49.025  1.00117.05           N
ANISOU 2214  N   LEU L  78    18276  11784  14415   2074  -2899  -1392       N
ATOM   2215  CA  LEU L  78     -33.639 -15.352 -48.300  1.00108.09           C
ANISOU 2215  CA  LEU L  78    16913  10845  13313   1811  -2628  -1276       C
ATOM   2216  C   LEU L  78     -32.198 -15.011 -48.713  1.00115.24           C
ANISOU 2216  C   LEU L  78    18078  11567  14142   1543  -2517  -1063       C
ATOM   2217  O   LEU L  78     -31.865 -15.035 -49.898  1.00123.14           O
ANISOU 2217  O   LEU L  78    19321  12405  15060   1474  -2531   -927       O
ATOM   2218  CB  LEU L  78     -33.923 -16.855 -48.468  1.00 97.91           C
ANISOU 2218  CB  LEU L  78    15316   9821  12065   1769  -2479  -1242       C
ATOM   2219  CG  LEU L  78     -32.864 -17.857 -47.966  1.00110.89           C
ANISOU 2219  CG  LEU L  78    16748  11651  13734   1500  -2210  -1097       C
ATOM   2220  CD1 LEU L  78     -33.499 -19.080 -47.318  1.00115.81           C
ANISOU 2220  CD1 LEU L  78    16975  12593  14436   1527  -2106  -1175       C
ATOM   2221  CD2 LEU L  78     -31.905 -18.277 -49.082  1.00113.03           C
ANISOU 2221  CD2 LEU L  78    17200  11811  13936   1311  -2105   -884       C
ATOM   2222  N   GLN L  79     -31.370 -14.698 -47.714  1.00114.51           N
ANISOU 2222  N   GLN L  79    17922  11513  14072   1390  -2407  -1046       N
ATOM   2223  CA  GLN L  79     -29.957 -14.351 -47.894  1.00109.00           C
ANISOU 2223  CA  GLN L  79    17424  10679  13312   1118  -2285   -869       C
ATOM   2224  C   GLN L  79     -29.071 -15.477 -47.360  1.00106.16           C
ANISOU 2224  C   GLN L  79    16770  10569  12995    895  -2022   -769       C
ATOM   2225  O   GLN L  79     -29.510 -16.232 -46.491  1.00111.69           O
ANISOU 2225  O   GLN L  79    17136  11524  13778    949  -1952   -856       O
ATOM   2226  CB  GLN L  79     -29.652 -13.052 -47.140  1.00117.05           C
ANISOU 2226  CB  GLN L  79    18611  11539  14325   1115  -2377   -937       C
ATOM   2227  CG  GLN L  79     -30.386 -11.834 -47.676  1.00124.96           C
ANISOU 2227  CG  GLN L  79    19954  12249  15278   1324  -2655  -1027       C
ATOM   2228  CD  GLN L  79     -30.031 -11.527 -49.116  1.00131.42           C
ANISOU 2228  CD  GLN L  79    21152  12804  15977   1245  -2718   -869       C
ATOM   2229  OE1 GLN L  79     -28.856 -11.447 -49.472  1.00132.00           O
ANISOU 2229  OE1 GLN L  79    21381  12791  15980    977  -2585   -699       O
ATOM   2230  NE2 GLN L  79     -31.046 -11.367 -49.954  1.00147.05           N
ANISOU 2230  NE2 GLN L  79    23279  14667  17928   1473  -2920   -931       N
ATOM   2231  N   PRO L  80     -27.817 -15.590 -47.857  1.00101.35           N
ANISOU 2231  N   PRO L  80    16287   9893  12327    641  -1879   -593       N
ATOM   2232  CA  PRO L  80     -26.954 -16.725 -47.471  1.00 99.62           C
ANISOU 2232  CA  PRO L  80    15797   9906  12149    445  -1643   -501       C
ATOM   2233  C   PRO L  80     -26.669 -16.867 -45.964  1.00112.54           C
ANISOU 2233  C   PRO L  80    17159  11735  13865    396  -1549   -570       C
ATOM   2234  O   PRO L  80     -26.477 -17.993 -45.482  1.00105.87           O
ANISOU 2234  O   PRO L  80    16021  11127  13077    332  -1403   -547       O
ATOM   2235  CB  PRO L  80     -25.654 -16.462 -48.249  1.00 92.91           C
ANISOU 2235  CB  PRO L  80    15181   8911  11209    194  -1542   -334       C
ATOM   2236  CG  PRO L  80     -25.676 -15.010 -48.565  1.00 97.65           C
ANISOU 2236  CG  PRO L  80    16153   9217  11732    218  -1707   -348       C
ATOM   2237  CD  PRO L  80     -27.120 -14.683 -48.787  1.00 96.42           C
ANISOU 2237  CD  PRO L  80    16060   8984  11591    516  -1929   -479       C
ATOM   2238  N   GLU L  81     -26.646 -15.743 -45.241  1.00109.23           N
ANISOU 2238  N   GLU L  81    16847  11209  13445    427  -1639   -655       N
ATOM   2239  CA  GLU L  81     -26.475 -15.748 -43.780  1.00 97.41           C
ANISOU 2239  CA  GLU L  81    15110   9886  12015    401  -1574   -741       C
ATOM   2240  C   GLU L  81     -27.688 -16.288 -43.005  1.00104.15           C
ANISOU 2240  C   GLU L  81    15674  10956  12941    601  -1619   -899       C
ATOM   2241  O   GLU L  81     -27.543 -16.675 -41.843  1.00103.34           O
ANISOU 2241  O   GLU L  81    15318  11059  12888    554  -1525   -947       O
ATOM   2242  CB  GLU L  81     -26.085 -14.354 -43.250  1.00 92.45           C
ANISOU 2242  CB  GLU L  81    14691   9074  11362    373  -1662   -793       C
ATOM   2243  CG  GLU L  81     -27.192 -13.294 -43.201  1.00101.12           C
ANISOU 2243  CG  GLU L  81    15952  10011  12457    624  -1899   -956       C
ATOM   2244  CD  GLU L  81     -27.287 -12.425 -44.444  1.00124.80           C
ANISOU 2244  CD  GLU L  81    19358  12690  15372    666  -2058   -903       C
ATOM   2245  OE1 GLU L  81     -26.635 -12.739 -45.466  1.00135.12           O
ANISOU 2245  OE1 GLU L  81    20810  13915  16614    510  -1980   -739       O
ATOM   2246  OE2 GLU L  81     -28.026 -11.417 -44.400  1.00127.22           O
ANISOU 2246  OE2 GLU L  81    19845  12823  15671    858  -2269  -1030       O
ATOM   2247  N   ASP L  82     -28.864 -16.323 -43.640  1.00 95.60           N
ANISOU 2247  N   ASP L  82    14628   9839  11858    814  -1759   -982       N
ATOM   2248  CA  ASP L  82     -30.075 -16.873 -43.009  1.00 88.49           C
ANISOU 2248  CA  ASP L  82    13445   9160  11018    997  -1798  -1143       C
ATOM   2249  C   ASP L  82     -30.035 -18.383 -42.783  1.00 86.87           C
ANISOU 2249  C   ASP L  82    12932   9223  10853    904  -1627  -1081       C
ATOM   2250  O   ASP L  82     -30.930 -18.920 -42.128  1.00 84.98           O
ANISOU 2250  O   ASP L  82    12436   9194  10657   1007  -1629  -1204       O
ATOM   2251  CB  ASP L  82     -31.331 -16.523 -43.820  1.00 94.85           C
ANISOU 2251  CB  ASP L  82    14368   9860  11811   1250  -2000  -1257       C
ATOM   2252  CG  ASP L  82     -31.599 -15.034 -43.878  1.00112.21           C
ANISOU 2252  CG  ASP L  82    16848  11806  13980   1391  -2207  -1360       C
ATOM   2253  OD1 ASP L  82     -30.788 -14.255 -43.335  1.00119.77           O
ANISOU 2253  OD1 ASP L  82    17926  12660  14923   1279  -2187  -1334       O
ATOM   2254  OD2 ASP L  82     -32.625 -14.643 -44.473  1.00120.53           O
ANISOU 2254  OD2 ASP L  82    18009  12761  15025   1620  -2398  -1471       O
ATOM   2255  N   PHE L  83     -29.027 -19.066 -43.334  1.00 79.06           N
ANISOU 2255  N   PHE L  83    11969   8226   9846    711  -1485   -900       N
ATOM   2256  CA  PHE L  83     -28.772 -20.469 -43.014  1.00 88.93           C
ANISOU 2256  CA  PHE L  83    12945   9710  11135    600  -1320   -829       C
ATOM   2257  C   PHE L  83     -28.813 -20.717 -41.511  1.00 90.84           C
ANISOU 2257  C   PHE L  83    12923  10169  11422    568  -1251   -910       C
ATOM   2258  O   PHE L  83     -27.925 -20.275 -40.779  1.00 93.78           O
ANISOU 2258  O   PHE L  83    13307  10532  11792    444  -1191   -883       O
ATOM   2259  CB  PHE L  83     -27.415 -20.928 -43.543  1.00 98.85           C
ANISOU 2259  CB  PHE L  83    14270  10921  12367    380  -1176   -643       C
ATOM   2260  CG  PHE L  83     -27.078 -22.333 -43.145  1.00100.36           C
ANISOU 2260  CG  PHE L  83    14193  11336  12604    273  -1023   -576       C
ATOM   2261  CD1 PHE L  83     -27.752 -23.398 -43.731  1.00107.12           C
ANISOU 2261  CD1 PHE L  83    14938  12285  13477    337  -1015   -564       C
ATOM   2262  CD2 PHE L  83     -26.131 -22.596 -42.162  1.00 93.62           C
ANISOU 2262  CD2 PHE L  83    13201  10597  11774    117   -901   -532       C
ATOM   2263  CE1 PHE L  83     -27.478 -24.704 -43.365  1.00108.42           C
ANISOU 2263  CE1 PHE L  83    14875  12638  13683    243   -890   -503       C
ATOM   2264  CE2 PHE L  83     -25.847 -23.902 -41.792  1.00 98.74           C
ANISOU 2264  CE2 PHE L  83    13621  11436  12461     31   -782   -471       C
ATOM   2265  CZ  PHE L  83     -26.522 -24.957 -42.397  1.00101.87           C
ANISOU 2265  CZ  PHE L  83    13922  11909  12874     93   -778   -455       C
ATOM   2266  N   ALA L  84     -29.847 -21.429 -41.072  1.00 83.91           N
ANISOU 2266  N   ALA L  84    11812   9492  10579    669  -1259  -1012       N
ATOM   2267  CA  ALA L  84     -30.103 -21.645 -39.654  1.00 82.78           C
ANISOU 2267  CA  ALA L  84    11421   9570  10463    654  -1209  -1110       C
ATOM   2268  C   ALA L  84     -31.201 -22.680 -39.454  1.00 88.35           C
ANISOU 2268  C   ALA L  84    11877  10499  11191    726  -1195  -1188       C
ATOM   2269  O   ALA L  84     -31.849 -23.101 -40.414  1.00108.24           O
ANISOU 2269  O   ALA L  84    14424  12991  13713    815  -1245  -1187       O
ATOM   2270  CB  ALA L  84     -30.511 -20.334 -38.994  1.00 92.66           C
ANISOU 2270  CB  ALA L  84    12744  10757  11707    775  -1330  -1274       C
ATOM   2271  N   THR L  85     -31.387 -23.088 -38.201  1.00 78.75           N
ANISOU 2271  N   THR L  85    10427   9507   9987    675  -1125  -1253       N
ATOM   2272  CA  THR L  85     -32.573 -23.820 -37.779  1.00 78.21           C
ANISOU 2272  CA  THR L  85    10119   9668   9928    744  -1126  -1373       C
ATOM   2273  C   THR L  85     -33.472 -22.820 -37.058  1.00 72.70           C
ANISOU 2273  C   THR L  85     9374   9026   9225    903  -1235  -1600       C
ATOM   2274  O   THR L  85     -32.999 -22.065 -36.209  1.00 96.67           O
ANISOU 2274  O   THR L  85    12433  12048  12251    871  -1232  -1641       O
ATOM   2275  CB  THR L  85     -32.216 -24.992 -36.851  1.00 77.31           C
ANISOU 2275  CB  THR L  85     9781   9776   9816    566   -976  -1296       C
ATOM   2276  OG1 THR L  85     -31.282 -25.853 -37.511  1.00 85.51           O
ANISOU 2276  OG1 THR L  85    10877  10748  10866    431   -887  -1096       O
ATOM   2277  CG2 THR L  85     -33.455 -25.802 -36.489  1.00 75.31           C
ANISOU 2277  CG2 THR L  85     9294   9760   9561    609   -969  -1411       C
ATOM   2278  N   TYR L  86     -34.757 -22.815 -37.408  1.00 78.24           N
ANISOU 2278  N   TYR L  86    10003   9793   9933   1078  -1334  -1757       N
ATOM   2279  CA  TYR L  86     -35.727 -21.861 -36.861  1.00 71.94           C
ANISOU 2279  CA  TYR L  86     9153   9049   9133   1265  -1459  -2002       C
ATOM   2280  C   TYR L  86     -36.706 -22.575 -35.929  1.00 84.45           C
ANISOU 2280  C   TYR L  86    10416  10961  10711   1259  -1400  -2152       C
ATOM   2281  O   TYR L  86     -37.215 -23.643 -36.269  1.00 90.90           O
ANISOU 2281  O   TYR L  86    11097  11909  11531   1221  -1348  -2123       O
ATOM   2282  CB  TYR L  86     -36.475 -21.158 -38.000  1.00 77.85           C
ANISOU 2282  CB  TYR L  86    10078   9613   9891   1493  -1645  -2097       C
ATOM   2283  CG  TYR L  86     -35.586 -20.249 -38.820  1.00 85.13           C
ANISOU 2283  CG  TYR L  86    11341  10203  10800   1500  -1720  -1974       C
ATOM   2284  CD1 TYR L  86     -34.733 -20.769 -39.795  1.00 71.90           C
ANISOU 2284  CD1 TYR L  86     9819   8385   9114   1371  -1653  -1750       C
ATOM   2285  CD2 TYR L  86     -35.582 -18.868 -38.613  1.00 74.64           C
ANISOU 2285  CD2 TYR L  86    10188   8707   9464   1624  -1858  -2087       C
ATOM   2286  CE1 TYR L  86     -33.903 -19.941 -40.539  1.00 79.66           C
ANISOU 2286  CE1 TYR L  86    11115   9080  10071   1349  -1709  -1638       C
ATOM   2287  CE2 TYR L  86     -34.756 -18.034 -39.351  1.00 75.03           C
ANISOU 2287  CE2 TYR L  86    10567   8449   9491   1604  -1926  -1968       C
ATOM   2288  CZ  TYR L  86     -33.919 -18.574 -40.312  1.00 87.19           C
ANISOU 2288  CZ  TYR L  86    12249   9865  11012   1458  -1845  -1742       C
ATOM   2289  OH  TYR L  86     -33.099 -17.753 -41.048  1.00 94.67           O
ANISOU 2289  OH  TYR L  86    13524  10522  11924   1414  -1901  -1626       O
ATOM   2290  N   TYR L  87     -36.958 -21.981 -34.759  1.00 86.52           N
ANISOU 2290  N   TYR L  87    10561  11355  10956   1286  -1406  -2315       N
ATOM   2291  CA  TYR L  87     -37.844 -22.561 -33.739  1.00 89.03           C
ANISOU 2291  CA  TYR L  87    10573  12005  11250   1257  -1338  -2471       C
ATOM   2292  C   TYR L  87     -38.986 -21.613 -33.395  1.00 97.06           C
ANISOU 2292  C   TYR L  87    11507  13105  12268   1485  -1475  -2772       C
ATOM   2293  O   TYR L  87     -38.762 -20.415 -33.219  1.00103.62           O
ANISOU 2293  O   TYR L  87    12482  13784  13105   1599  -1579  -2858       O
ATOM   2294  CB  TYR L  87     -37.063 -22.852 -32.455  1.00 74.65           C
ANISOU 2294  CB  TYR L  87     8647  10323   9392   1050  -1195  -2397       C
ATOM   2295  CG  TYR L  87     -36.040 -23.958 -32.567  1.00 75.22           C
ANISOU 2295  CG  TYR L  87     8740  10379   9463    822  -1054  -2131       C
ATOM   2296  CD1 TYR L  87     -34.728 -23.685 -32.950  1.00 69.55           C
ANISOU 2296  CD1 TYR L  87     8234   9430   8762    741  -1035  -1939       C
ATOM   2297  CD2 TYR L  87     -36.378 -25.277 -32.270  1.00 84.41           C
ANISOU 2297  CD2 TYR L  87     9708  11761  10604    685   -944  -2078       C
ATOM   2298  CE1 TYR L  87     -33.784 -24.696 -33.046  1.00 67.96           C
ANISOU 2298  CE1 TYR L  87     8038   9223   8562    549   -915  -1716       C
ATOM   2299  CE2 TYR L  87     -35.440 -26.297 -32.364  1.00 77.12           C
ANISOU 2299  CE2 TYR L  87     8809  10811   9681    492   -833  -1843       C
ATOM   2300  CZ  TYR L  87     -34.143 -26.002 -32.753  1.00 78.25           C
ANISOU 2300  CZ  TYR L  87     9152  10730   9848    435   -822  -1669       C
ATOM   2301  OH  TYR L  87     -33.215 -27.013 -32.842  1.00 78.33           O
ANISOU 2301  OH  TYR L  87     9174  10724   9864    261   -721  -1458       O
ATOM   2302  N   CYS L  88     -40.200 -22.158 -33.288  1.00 91.90           N
ANISOU 2302  N   CYS L  88    10617  12695  11605   1546  -1477  -2941       N
ATOM   2303  CA  CYS L  88     -41.349 -21.420 -32.757  1.00105.33           C
ANISOU 2303  CA  CYS L  88    12164  14555  13300   1744  -1582  -3261       C
ATOM   2304  C   CYS L  88     -41.532 -21.795 -31.285  1.00104.14           C
ANISOU 2304  C   CYS L  88    11746  14729  13093   1594  -1442  -3358       C
ATOM   2305  O   CYS L  88     -41.079 -22.859 -30.854  1.00105.49           O
ANISOU 2305  O   CYS L  88    11821  15030  13229   1354  -1278  -3190       O
ATOM   2306  CB  CYS L  88     -42.615 -21.693 -33.582  1.00111.16           C
ANISOU 2306  CB  CYS L  88    12801  15372  14062   1917  -1682  -3417       C
ATOM   2307  SG  CYS L  88     -43.473 -23.262 -33.307  1.00110.05           S
ANISOU 2307  SG  CYS L  88    12326  15600  13889   1752  -1529  -3443       S
ATOM   2308  N   GLN L  89     -42.186 -20.919 -30.522  1.00 99.78           N
ANISOU 2308  N   GLN L  89    11082  14303  12527   1738  -1515  -3632       N
ATOM   2309  CA  GLN L  89     -42.316 -21.099 -29.072  1.00 99.68           C
ANISOU 2309  CA  GLN L  89    10835  14591  12447   1603  -1391  -3741       C
ATOM   2310  C   GLN L  89     -43.549 -20.391 -28.537  1.00100.36           C
ANISOU 2310  C   GLN L  89    10721  14891  12521   1806  -1484  -4112       C
ATOM   2311  O   GLN L  89     -43.695 -19.184 -28.727  1.00105.46           O
ANISOU 2311  O   GLN L  89    11493  15372  13206   2041  -1652  -4269       O
ATOM   2312  CB  GLN L  89     -41.064 -20.557 -28.383  1.00100.97           C
ANISOU 2312  CB  GLN L  89    11151  14617  12596   1492  -1346  -3607       C
ATOM   2313  CG  GLN L  89     -41.076 -20.551 -26.852  1.00 96.07           C
ANISOU 2313  CG  GLN L  89    10330  14272  11900   1365  -1235  -3720       C
ATOM   2314  CD  GLN L  89     -41.319 -19.175 -26.243  1.00101.48           C
ANISOU 2314  CD  GLN L  89    11031  14941  12588   1554  -1353  -3975       C
ATOM   2315  OE1 GLN L  89     -40.764 -18.173 -26.693  1.00 96.20           O
ANISOU 2315  OE1 GLN L  89    10611  13973  11970   1683  -1479  -3948       O
ATOM   2316  NE2 GLN L  89     -42.135 -19.129 -25.196  1.00103.82           N
ANISOU 2316  NE2 GLN L  89    11063  15561  12822   1560  -1310  -4225       N
ATOM   2317  N   GLN L  90     -44.423 -21.147 -27.869  1.00 94.25           N
ANISOU 2317  N   GLN L  90     9639  14483  11688   1711  -1377  -4255       N
ATOM   2318  CA  GLN L  90     -45.600 -20.582 -27.200  1.00 92.86           C
ANISOU 2318  CA  GLN L  90     9218  14578  11485   1870  -1434  -4629       C
ATOM   2319  C   GLN L  90     -45.209 -20.023 -25.833  1.00107.34           C
ANISOU 2319  C   GLN L  90    10989  16537  13258   1795  -1369  -4718       C
ATOM   2320  O   GLN L  90     -44.465 -20.667 -25.085  1.00 92.09           O
ANISOU 2320  O   GLN L  90     9035  14691  11264   1528  -1203  -4530       O
ATOM   2321  CB  GLN L  90     -46.737 -21.614 -27.078  1.00 98.96           C
ANISOU 2321  CB  GLN L  90     9678  15711  12211   1784  -1340  -4761       C
ATOM   2322  CG  GLN L  90     -46.493 -22.799 -26.136  1.00110.29           C
ANISOU 2322  CG  GLN L  90    10944  17413  13547   1437  -1109  -4622       C
ATOM   2323  CD  GLN L  90     -47.017 -22.610 -24.717  1.00116.70           C
ANISOU 2323  CD  GLN L  90    11494  18585  14260   1363  -1020  -4866       C
ATOM   2324  OE1 GLN L  90     -47.627 -21.592 -24.384  1.00115.77           O
ANISOU 2324  OE1 GLN L  90    11289  18547  14152   1581  -1125  -5170       O
ATOM   2325  NE2 GLN L  90     -46.775 -23.605 -23.870  1.00120.19           N
ANISOU 2325  NE2 GLN L  90    11818  19246  14602   1053   -828  -4736       N
ATOM   2326  N   GLY L  91     -45.697 -18.818 -25.531  1.00105.59           N
ANISOU 2326  N   GLY L  91    10749  16316  13057   2040  -1511  -5007       N
ATOM   2327  CA  GLY L  91     -45.491 -18.174 -24.231  1.00106.31           C
ANISOU 2327  CA  GLY L  91    10758  16545  13089   2008  -1470  -5152       C
ATOM   2328  C   GLY L  91     -46.809 -17.794 -23.587  1.00112.26           C
ANISOU 2328  C   GLY L  91    11209  17638  13807   2164  -1509  -5565       C
ATOM   2329  O   GLY L  91     -46.954 -16.686 -23.073  1.00113.87           O
ANISOU 2329  O   GLY L  91    11418  17830  14019   2346  -1616  -5798       O
ATOM   2330  N   HIS L  92     -47.757 -18.734 -23.624  1.00108.77           N
ANISOU 2330  N   HIS L  92    10503  17502  13324   2084  -1420  -5658       N
ATOM   2331  CA  HIS L  92     -49.131 -18.545 -23.141  1.00108.21           C
ANISOU 2331  CA  HIS L  92    10102  17797  13216   2216  -1443  -6063       C
ATOM   2332  C   HIS L  92     -49.331 -19.177 -21.759  1.00120.87           C
ANISOU 2332  C   HIS L  92    11424  19819  14680   1942  -1225  -6138       C
ATOM   2333  O   HIS L  92     -49.877 -18.540 -20.854  1.00131.24           O
ANISOU 2333  O   HIS L  92    12548  21373  15943   2027  -1232  -6450       O
ATOM   2334  CB  HIS L  92     -50.107 -19.159 -24.153  1.00 96.23           C
ANISOU 2334  CB  HIS L  92     8469  16353  11740   2304  -1493  -6134       C
ATOM   2335  CG  HIS L  92     -51.546 -19.094 -23.742  1.00118.50           C
ANISOU 2335  CG  HIS L  92    10925  19576  14523   2422  -1507  -6550       C
ATOM   2336  ND1 HIS L  92     -52.162 -20.100 -23.030  1.00126.23           N
ANISOU 2336  ND1 HIS L  92    11590  20978  15394   2168  -1306  -6623       N
ATOM   2337  CD2 HIS L  92     -52.497 -18.157 -23.966  1.00124.68           C
ANISOU 2337  CD2 HIS L  92    11606  20405  15361   2765  -1700  -6922       C
ATOM   2338  CE1 HIS L  92     -53.426 -19.778 -22.818  1.00123.10           C
ANISOU 2338  CE1 HIS L  92    10898  20890  14985   2339  -1363  -7030       C
ATOM   2339  NE2 HIS L  92     -53.655 -18.604 -23.376  1.00126.22           N
ANISOU 2339  NE2 HIS L  92    11410  21066  15483   2713  -1606  -7224       N
ATOM   2340  N   THR L  93     -48.892 -20.427 -21.617  1.00120.64           N
ANISOU 2340  N   THR L  93    11379  19871  14586   1616  -1038  -5855       N
ATOM   2341  CA  THR L  93     -49.093 -21.217 -20.401  1.00119.00           C
ANISOU 2341  CA  THR L  93    10929  20054  14232   1315   -824  -5883       C
ATOM   2342  C   THR L  93     -47.785 -21.900 -19.977  1.00117.88           C
ANISOU 2342  C   THR L  93    10967  19783  14038   1013   -685  -5495       C
ATOM   2343  O   THR L  93     -46.979 -22.292 -20.821  1.00121.76           O
ANISOU 2343  O   THR L  93    11696  19967  14600    972   -707  -5185       O
ATOM   2344  CB  THR L  93     -50.194 -22.275 -20.645  1.00122.76           C
ANISOU 2344  CB  THR L  93    11143  20839  14661   1201   -735  -5977       C
ATOM   2345  OG1 THR L  93     -51.420 -21.614 -20.983  1.00125.24           O
ANISOU 2345  OG1 THR L  93    11265  21297  15022   1491   -870  -6365       O
ATOM   2346  CG2 THR L  93     -50.424 -23.158 -19.422  1.00132.83           C
ANISOU 2346  CG2 THR L  93    12186  22517  15768    858   -510  -5989       C
ATOM   2347  N   LEU L  94     -47.583 -22.026 -18.665  1.00120.49           N
ANISOU 2347  N   LEU L  94    11183  20356  14242    809   -547  -5525       N
ATOM   2348  CA  LEU L  94     -46.445 -22.762 -18.111  1.00117.16           C
ANISOU 2348  CA  LEU L  94    10893  19871  13750    507   -411  -5186       C
ATOM   2349  C   LEU L  94     -46.734 -24.269 -18.219  1.00108.83           C
ANISOU 2349  C   LEU L  94     9738  18988  12623    228   -265  -5015       C
ATOM   2350  O   LEU L  94     -47.843 -24.689 -17.885  1.00112.13           O
ANISOU 2350  O   LEU L  94     9889  19755  12959    157   -191  -5229       O
ATOM   2351  CB  LEU L  94     -46.225 -22.365 -16.644  1.00124.46           C
ANISOU 2351  CB  LEU L  94    11722  21016  14551    391   -324  -5301       C
ATOM   2352  CG  LEU L  94     -44.931 -22.810 -15.933  1.00131.71           C
ANISOU 2352  CG  LEU L  94    12801  21841  15401    131   -220  -4988       C
ATOM   2353  CD1 LEU L  94     -44.628 -21.888 -14.757  1.00145.61           C
ANISOU 2353  CD1 LEU L  94    14533  23700  17092    152   -216  -5147       C
ATOM   2354  CD2 LEU L  94     -44.969 -24.265 -15.468  1.00132.82           C
ANISOU 2354  CD2 LEU L  94    12850  22203  15412   -219    -43  -4800       C
ATOM   2355  N   PRO L  95     -45.780 -25.092 -18.664  1.00102.37           N
ANISOU 2355  N   PRO L  95     9124  17941  11831     64   -223  -4646       N
ATOM   2356  CA  PRO L  95     -44.434 -24.684 -19.076  1.00106.22           C
ANISOU 2356  CA  PRO L  95     9913  18036  12409    120   -295  -4388       C
ATOM   2357  C   PRO L  95     -44.390 -24.231 -20.541  1.00108.92           C
ANISOU 2357  C   PRO L  95    10429  18047  12909    377   -454  -4350       C
ATOM   2358  O   PRO L  95     -45.126 -24.782 -21.365  1.00103.38           O
ANISOU 2358  O   PRO L  95     9657  17380  12243    416   -472  -4376       O
ATOM   2359  CB  PRO L  95     -43.609 -25.961 -18.883  1.00101.98           C
ANISOU 2359  CB  PRO L  95     9465  17468  11813   -189   -168  -4041       C
ATOM   2360  CG  PRO L  95     -44.587 -27.072 -19.034  1.00102.13           C
ANISOU 2360  CG  PRO L  95     9300  17733  11772   -337    -81  -4074       C
ATOM   2361  CD  PRO L  95     -45.910 -26.556 -18.551  1.00 94.75           C
ANISOU 2361  CD  PRO L  95     8088  17135  10779   -239    -79  -4462       C
ATOM   2362  N   PRO L  96     -43.540 -23.232 -20.869  1.00102.36           N
ANISOU 2362  N   PRO L  96     9829  16899  12165    541   -569  -4289       N
ATOM   2363  CA  PRO L  96     -43.385 -22.850 -22.270  1.00 88.05           C
ANISOU 2363  CA  PRO L  96     8218  14753  10486    751   -714  -4215       C
ATOM   2364  C   PRO L  96     -42.666 -23.933 -23.062  1.00104.56           C
ANISOU 2364  C   PRO L  96    10454  16665  12609    591   -656  -3872       C
ATOM   2365  O   PRO L  96     -41.659 -24.479 -22.604  1.00108.16           O
ANISOU 2365  O   PRO L  96    10995  17074  13027    378   -558  -3631       O
ATOM   2366  CB  PRO L  96     -42.532 -21.579 -22.196  1.00 87.83           C
ANISOU 2366  CB  PRO L  96     8405  14454  10512    898   -822  -4213       C
ATOM   2367  CG  PRO L  96     -41.744 -21.754 -20.953  1.00101.30           C
ANISOU 2367  CG  PRO L  96    10089  16273  12127    675   -697  -4116       C
ATOM   2368  CD  PRO L  96     -42.723 -22.369 -19.996  1.00106.49           C
ANISOU 2368  CD  PRO L  96    10443  17354  12664    542   -578  -4298       C
ATOM   2369  N   THR L  97     -43.198 -24.227 -24.240  1.00 97.95           N
ANISOU 2369  N   THR L  97     9641  15733  11841    704   -725  -3866       N
ATOM   2370  CA  THR L  97     -42.703 -25.295 -25.089  1.00 96.56           C
ANISOU 2370  CA  THR L  97     9578  15411  11698    574   -679  -3580       C
ATOM   2371  C   THR L  97     -42.242 -24.717 -26.420  1.00102.92           C
ANISOU 2371  C   THR L  97    10639  15848  12618    770   -819  -3480       C
ATOM   2372  O   THR L  97     -42.726 -23.663 -26.849  1.00104.27           O
ANISOU 2372  O   THR L  97    10855  15923  12841   1025   -966  -3675       O
ATOM   2373  CB  THR L  97     -43.810 -26.325 -25.345  1.00 97.11           C
ANISOU 2373  CB  THR L  97     9440  15721  11735    501   -623  -3654       C
ATOM   2374  OG1 THR L  97     -44.984 -25.646 -25.797  1.00116.42           O
ANISOU 2374  OG1 THR L  97    11771  18245  14220    752   -743  -3953       O
ATOM   2375  CG2 THR L  97     -44.138 -27.088 -24.067  1.00 89.39           C
ANISOU 2375  CG2 THR L  97     8241  15095  10626    243   -463  -3695       C
ATOM   2376  N   PHE L  98     -41.298 -25.418 -27.051  1.00 88.13           N
ANISOU 2376  N   PHE L  98     8935  13773  10777    647   -777  -3181       N
ATOM   2377  CA  PHE L  98     -40.795 -25.094 -28.383  1.00 90.32           C
ANISOU 2377  CA  PHE L  98     9457  13714  11145    781   -882  -3048       C
ATOM   2378  C   PHE L  98     -41.257 -26.162 -29.373  1.00103.11           C
ANISOU 2378  C   PHE L  98    11048  15338  12790    749   -867  -2957       C
ATOM   2379  O   PHE L  98     -41.703 -27.239 -28.978  1.00104.10           O
ANISOU 2379  O   PHE L  98    10996  15694  12865    581   -760  -2940       O
ATOM   2380  CB  PHE L  98     -39.264 -25.085 -28.386  1.00 90.24           C
ANISOU 2380  CB  PHE L  98     9663  13472  11153    657   -838  -2778       C
ATOM   2381  CG  PHE L  98     -38.642 -24.066 -27.470  1.00 84.02           C
ANISOU 2381  CG  PHE L  98     8930  12648  10344    668   -851  -2836       C
ATOM   2382  CD1 PHE L  98     -38.549 -24.303 -26.101  1.00 98.54           C
ANISOU 2382  CD1 PHE L  98    10615  14725  12103    509   -745  -2874       C
ATOM   2383  CD2 PHE L  98     -38.090 -22.891 -27.981  1.00 83.78           C
ANISOU 2383  CD2 PHE L  98     9126  12337  10370    821   -969  -2838       C
ATOM   2384  CE1 PHE L  98     -37.952 -23.375 -25.255  1.00 89.73           C
ANISOU 2384  CE1 PHE L  98     9551  13576  10966    517   -758  -2928       C
ATOM   2385  CE2 PHE L  98     -37.492 -21.960 -27.140  1.00 93.25           C
ANISOU 2385  CE2 PHE L  98    10384  13495  11552    822   -983  -2890       C
ATOM   2386  CZ  PHE L  98     -37.423 -22.202 -25.776  1.00 88.55           C
ANISOU 2386  CZ  PHE L  98     9617  13145  10881    675   -878  -2938       C
ATOM   2387  N   GLY L  99     -41.131 -25.856 -30.662  1.00105.20           N
ANISOU 2387  N   GLY L  99    11500  15342  13128    902   -977  -2895       N
ATOM   2388  CA  GLY L  99     -41.295 -26.853 -31.724  1.00104.17           C
ANISOU 2388  CA  GLY L  99    11395  15156  13027    864   -966  -2761       C
ATOM   2389  C   GLY L  99     -40.016 -27.656 -31.921  1.00104.70           C
ANISOU 2389  C   GLY L  99    11604  15076  13102    666   -867  -2448       C
ATOM   2390  O   GLY L  99     -38.990 -27.377 -31.282  1.00112.38           O
ANISOU 2390  O   GLY L  99    12660  15980  14060    569   -818  -2338       O
ATOM   2391  N   GLN L 100     -40.083 -28.659 -32.797  1.00 90.70           N
ANISOU 2391  N   GLN L 100     9849  13261  11351    610   -844  -2317       N
ATOM   2392  CA  GLN L 100     -38.926 -29.510 -33.108  1.00 84.51           C
ANISOU 2392  CA  GLN L 100     9191  12339  10582    441   -762  -2035       C
ATOM   2393  C   GLN L 100     -37.873 -28.788 -33.955  1.00 86.70           C
ANISOU 2393  C   GLN L 100     9733  12299  10909    523   -825  -1902       C
ATOM   2394  O   GLN L 100     -36.682 -29.086 -33.838  1.00 88.34           O
ANISOU 2394  O   GLN L 100    10042  12403  11121    389   -756  -1706       O
ATOM   2395  CB  GLN L 100     -39.348 -30.838 -33.761  1.00 87.83           C
ANISOU 2395  CB  GLN L 100     9545  12817  11009    354   -720  -1948       C
ATOM   2396  CG  GLN L 100     -39.693 -30.810 -35.255  1.00108.26           C
ANISOU 2396  CG  GLN L 100    12247  15235  13653    510   -818  -1943       C
ATOM   2397  CD  GLN L 100     -41.041 -30.180 -35.580  1.00120.23           C
ANISOU 2397  CD  GLN L 100    13666  16840  15176    717   -932  -2203       C
ATOM   2398  OE1 GLN L 100     -41.853 -29.908 -34.690  1.00111.54           O
ANISOU 2398  OE1 GLN L 100    12375  15968  14038    734   -926  -2405       O
ATOM   2399  NE2 GLN L 100     -41.290 -29.948 -36.868  1.00129.50           N
ANISOU 2399  NE2 GLN L 100    14968  17840  16393    879  -1042  -2207       N
ATOM   2400  N   GLY L 101     -38.316 -27.865 -34.809  1.00 87.41           N
ANISOU 2400  N   GLY L 101     9937  12242  11032    737   -958  -2012       N
ATOM   2401  CA  GLY L 101     -37.417 -27.006 -35.595  1.00 81.95           C
ANISOU 2401  CA  GLY L 101     9515  11251  10373    817  -1030  -1911       C
ATOM   2402  C   GLY L 101     -37.481 -27.284 -37.084  1.00 94.99           C
ANISOU 2402  C   GLY L 101    11311  12724  12056    894  -1092  -1824       C
ATOM   2403  O   GLY L 101     -37.817 -28.396 -37.495  1.00 98.15           O
ANISOU 2403  O   GLY L 101    11621  13209  12462    829  -1043  -1766       O
ATOM   2404  N   THR L 102     -37.164 -26.267 -37.888  1.00 96.71           N
ANISOU 2404  N   THR L 102    11763  12693  12289   1027  -1202  -1817       N
ATOM   2405  CA  THR L 102     -37.068 -26.403 -39.347  1.00 90.91           C
ANISOU 2405  CA  THR L 102    11211  11760  11571   1093  -1264  -1718       C
ATOM   2406  C   THR L 102     -35.689 -25.933 -39.806  1.00 92.57           C
ANISOU 2406  C   THR L 102    11673  11722  11778   1016  -1242  -1533       C
ATOM   2407  O   THR L 102     -35.343 -24.763 -39.623  1.00 94.35           O
ANISOU 2407  O   THR L 102    12045  11810  11994   1077  -1310  -1575       O
ATOM   2408  CB  THR L 102     -38.163 -25.595 -40.089  1.00101.62           C
ANISOU 2408  CB  THR L 102    12637  13040  12933   1345  -1446  -1901       C
ATOM   2409  OG1 THR L 102     -37.807 -24.210 -40.165  1.00117.44           O
ANISOU 2409  OG1 THR L 102    14857  14834  14929   1458  -1557  -1943       O
ATOM   2410  CG2 THR L 102     -39.507 -25.720 -39.389  1.00 96.43           C
ANISOU 2410  CG2 THR L 102    11714  12648  12276   1438  -1477  -2141       C
ATOM   2411  N   LYS L 103     -34.905 -26.841 -40.389  1.00 89.45           N
ANISOU 2411  N   LYS L 103    11323  11275  11389    877  -1148  -1339       N
ATOM   2412  CA  LYS L 103     -33.581 -26.493 -40.902  1.00 91.73           C
ANISOU 2412  CA  LYS L 103    11830  11352  11669    788  -1114  -1169       C
ATOM   2413  C   LYS L 103     -33.709 -25.932 -42.316  1.00 94.17           C
ANISOU 2413  C   LYS L 103    12381  11434  11964    911  -1227  -1150       C
ATOM   2414  O   LYS L 103     -34.248 -26.596 -43.199  1.00107.21           O
ANISOU 2414  O   LYS L 103    14023  13091  13620    961  -1252  -1136       O
ATOM   2415  CB  LYS L 103     -32.645 -27.701 -40.894  1.00 75.74           C
ANISOU 2415  CB  LYS L 103     9742   9380   9657    593   -967   -985       C
ATOM   2416  CG  LYS L 103     -31.186 -27.325 -41.119  1.00 84.38           C
ANISOU 2416  CG  LYS L 103    11008  10309  10742    476   -910   -836       C
ATOM   2417  CD  LYS L 103     -30.265 -28.523 -40.988  1.00 89.53           C
ANISOU 2417  CD  LYS L 103    11571  11034  11412    301   -776   -681       C
ATOM   2418  CE  LYS L 103     -28.828 -28.129 -41.282  1.00104.10           C
ANISOU 2418  CE  LYS L 103    13573  12731  13248    189   -720   -554       C
ATOM   2419  NZ  LYS L 103     -27.896 -29.283 -41.163  1.00108.67           N
ANISOU 2419  NZ  LYS L 103    14060  13381  13850     37   -602   -420       N
ATOM   2420  N   VAL L 104     -33.204 -24.716 -42.514  1.00 85.83           N
ANISOU 2420  N   VAL L 104    11550  10176  10884    950  -1299  -1147       N
ATOM   2421  CA  VAL L 104     -33.287 -24.010 -43.787  1.00 67.97           C
ANISOU 2421  CA  VAL L 104     9559   7676   8591   1059  -1422  -1128       C
ATOM   2422  C   VAL L 104     -31.905 -23.985 -44.423  1.00 79.94           C
ANISOU 2422  C   VAL L 104    11271   9026  10077    894  -1337   -931       C
ATOM   2423  O   VAL L 104     -30.998 -23.341 -43.907  1.00 98.17           O
ANISOU 2423  O   VAL L 104    13662  11264  12374    794  -1296   -887       O
ATOM   2424  CB  VAL L 104     -33.795 -22.566 -43.582  1.00 75.52           C
ANISOU 2424  CB  VAL L 104    10657   8505   9532   1230  -1588  -1281       C
ATOM   2425  CG1 VAL L 104     -33.748 -21.770 -44.885  1.00 85.91           C
ANISOU 2425  CG1 VAL L 104    12300   9541  10801   1323  -1724  -1238       C
ATOM   2426  CG2 VAL L 104     -35.208 -22.577 -43.009  1.00 70.61           C
ANISOU 2426  CG2 VAL L 104     9826   8065   8939   1408  -1677  -1503       C
ATOM   2427  N   GLU L 105     -31.759 -24.686 -45.545  1.00 92.03           N
ANISOU 2427  N   GLU L 105    12869  10504  11593    863  -1310   -825       N
ATOM   2428  CA  GLU L 105     -30.501 -24.746 -46.290  1.00 95.33           C
ANISOU 2428  CA  GLU L 105    13461  10785  11975    707  -1224   -651       C
ATOM   2429  C   GLU L 105     -30.532 -23.834 -47.519  1.00 94.74           C
ANISOU 2429  C   GLU L 105    13706  10458  11832    782  -1346   -627       C
ATOM   2430  O   GLU L 105     -31.603 -23.502 -48.036  1.00 89.97           O
ANISOU 2430  O   GLU L 105    13172   9797  11216    968  -1496   -726       O
ATOM   2431  CB  GLU L 105     -30.204 -26.191 -46.701  1.00 98.25           C
ANISOU 2431  CB  GLU L 105    13692  11271  12367    606  -1102   -546       C
ATOM   2432  CG  GLU L 105     -30.095 -27.143 -45.515  1.00113.45           C
ANISOU 2432  CG  GLU L 105    15332  13424  14350    515   -989   -550       C
ATOM   2433  CD  GLU L 105     -29.318 -28.411 -45.830  1.00124.39           C
ANISOU 2433  CD  GLU L 105    16632  14876  15754    373   -858   -415       C
ATOM   2434  OE1 GLU L 105     -28.281 -28.645 -45.166  1.00123.15           O
ANISOU 2434  OE1 GLU L 105    16410  14768  15612    229   -751   -342       O
ATOM   2435  OE2 GLU L 105     -29.739 -29.164 -46.742  1.00132.55           O
ANISOU 2435  OE2 GLU L 105    17665  15912  16789    414   -869   -391       O
ATOM   2436  N   ILE L 106     -29.345 -23.434 -47.967  1.00 94.20           N
ANISOU 2436  N   ILE L 106    13832  10245  11714    630  -1282   -499       N
ATOM   2437  CA  ILE L 106     -29.176 -22.510 -49.087  1.00 98.40           C
ANISOU 2437  CA  ILE L 106    14702  10525  12161    652  -1381   -452       C
ATOM   2438  C   ILE L 106     -28.718 -23.279 -50.321  1.00106.29           C
ANISOU 2438  C   ILE L 106    15777  11492  13115    562  -1306   -324       C
ATOM   2439  O   ILE L 106     -27.742 -24.033 -50.264  1.00110.03           O
ANISOU 2439  O   ILE L 106    16148  12058  13602    388  -1142   -224       O
ATOM   2440  CB  ILE L 106     -28.129 -21.416 -48.770  1.00 94.52           C
ANISOU 2440  CB  ILE L 106    14404   9884  11627    517  -1359   -401       C
ATOM   2441  CG1 ILE L 106     -28.356 -20.807 -47.375  1.00 99.66           C
ANISOU 2441  CG1 ILE L 106    14935  10602  12330    567  -1393   -519       C
ATOM   2442  CG2 ILE L 106     -28.135 -20.330 -49.843  1.00 81.87           C
ANISOU 2442  CG2 ILE L 106    13178   8003   9925    552  -1493   -368       C
ATOM   2443  CD1 ILE L 106     -29.695 -20.123 -47.177  1.00 93.14           C
ANISOU 2443  CD1 ILE L 106    14136   9735  11518    815  -1589   -690       C
ATOM   2444  N   LYS L 107     -29.426 -23.077 -51.431  1.00105.19           N
ANISOU 2444  N   LYS L 107    15819  11227  12922    689  -1434   -336       N
ATOM   2445  CA  LYS L 107     -29.085 -23.688 -52.708  1.00105.06           C
ANISOU 2445  CA  LYS L 107    15909  11163  12847    620  -1385   -227       C
ATOM   2446  C   LYS L 107     -28.309 -22.688 -53.564  1.00101.37           C
ANISOU 2446  C   LYS L 107    15798  10456  12262    516  -1411   -131       C
ATOM   2447  O   LYS L 107     -28.676 -21.513 -53.649  1.00100.55           O
ANISOU 2447  O   LYS L 107    15928  10169  12110    606  -1565   -176       O
ATOM   2448  CB  LYS L 107     -30.349 -24.151 -53.429  1.00105.00           C
ANISOU 2448  CB  LYS L 107    15878  11175  12843    815  -1508   -299       C
ATOM   2449  CG  LYS L 107     -30.086 -25.163 -54.529  1.00113.46           C
ANISOU 2449  CG  LYS L 107    16954  12276  13882    746  -1428   -204       C
ATOM   2450  CD  LYS L 107     -31.379 -25.735 -55.088  1.00124.03           C
ANISOU 2450  CD  LYS L 107    18219  13667  15240    936  -1543   -289       C
ATOM   2451  CE  LYS L 107     -31.102 -26.820 -56.119  1.00133.92           C
ANISOU 2451  CE  LYS L 107    19456  14961  16466    864  -1457   -201       C
ATOM   2452  NZ  LYS L 107     -30.405 -26.305 -57.331  1.00142.67           N
ANISOU 2452  NZ  LYS L 107    20882  15879  17449    777  -1460    -91       N
ATOM   2453  N   ARG L 108     -27.235 -23.161 -54.189  1.00 93.85           N
ANISOU 2453  N   ARG L 108    14889   9510  11261    320  -1262     -4       N
ATOM   2454  CA  ARG L 108     -26.360 -22.311 -54.994  1.00 88.91           C
ANISOU 2454  CA  ARG L 108    14585   8686  10510    169  -1251     96       C
ATOM   2455  C   ARG L 108     -25.784 -23.093 -56.166  1.00 93.40           C
ANISOU 2455  C   ARG L 108    15200   9277  11011     48  -1140    199       C
ATOM   2456  O   ARG L 108     -26.007 -24.298 -56.288  1.00 83.82           O
ANISOU 2456  O   ARG L 108    13763   8228   9857     83  -1073    191       O
ATOM   2457  CB  ARG L 108     -25.232 -21.753 -54.124  1.00 97.13           C
ANISOU 2457  CB  ARG L 108    15617   9729  11560    -17  -1142    129       C
ATOM   2458  CG  ARG L 108     -24.365 -22.812 -53.443  1.00101.55           C
ANISOU 2458  CG  ARG L 108    15866  10518  12201   -159   -940    159       C
ATOM   2459  CD  ARG L 108     -22.968 -22.290 -53.168  1.00 98.67           C
ANISOU 2459  CD  ARG L 108    15569  10124  11796   -397   -814    226       C
ATOM   2460  NE  ARG L 108     -22.238 -22.050 -54.412  1.00107.37           N
ANISOU 2460  NE  ARG L 108    16917  11108  12770   -555   -761    325       N
ATOM   2461  CZ  ARG L 108     -21.188 -21.235 -54.558  1.00119.71           C
ANISOU 2461  CZ  ARG L 108    18667  12570  14247   -765   -695    384       C
ATOM   2462  NH1 ARG L 108     -20.687 -20.543 -53.529  1.00127.98           N
[truncated: 783,152 more chars]
